# Supplementary material for: A metabolite-centric view on flux distributions in genome-scale metabolic models
Source: BMC Syst Biol. 2013 Apr 12;7:33. doi: 10.1186/1752-0509-7-33 (PMC3644240; doi:10.1186/1752-0509-7-33)
Supplement: Additional file 2 — Metano input files generated from model iJO1366. Model and scenario file – see http://metano.tu-bs.de/quickref.html for description of file formats. [file 1752-0509-7-33-S2.zip]

Archive with 3 entries (2 files):
- metano-input-files-iJO1366/scenario-wildtype-glucose-oxygen-acetate_export.txt
- metano-input-files-iJO1366/reactions-iJO1366-modified.txt
- metano-input-files-iJO1366/
