# Supplementary material for: A metabolite-centric view on flux distributions in genome-scale metabolic models
Source: BMC Syst Biol. 2013 Apr 12;7:33. doi: 10.1186/1752-0509-7-33 (PMC3644240; doi:10.1186/1752-0509-7-33)
Supplement: Additional file 2 — Metano input files generated from model iJO1366. Model and scenario file – see http://metano.tu-bs.de/quickref.html for description of file formats. [file 1752-0509-7-33-S2.zip › metano-input-files-iJO1366/scenario-wildtype-glucose-oxygen-acetate_export.txt]

OBJ max Biomass
SOLVER glpk

LB D-Glucose_exchange -11
LB Acetate_exchange 6.4

LB Sink_needed_to_allow_p-Cresol_to_leave_system 0
LB Sink_needed_to_allow_5'-deoxyribose_to_leave_system 0
LB Sink_needed_to_allow_aminoacetaldehyde_to_leave_system 0
LB Sink_needed_to_allow_S-Adenosyl-4-methylthio-2-oxobutanoate_to_leave_system 0
LB Sink_needed_to_allow_(2R,4S)-2-methyl-2,3,3,4-tetrahydroxytetrahydrofuran_to_leave_system 0
LB Sink_needed_to_allow_oxamate_to_leave_system 0
LB E._coli_biomass_objective_function_(iJO1366)_-_core_-_with_53.95_GAM_estimate 0
UB E._coli_biomass_objective_function_(iJO1366)_-_core_-_with_53.95_GAM_estimate 0
LB (R)-Propane-1,2-diol_exchange 0
LB (S)-Propane-1,2-diol_exchange 0
LB 1,4-alpha-D-glucan_exchange 0
LB 1,5-Diaminopentane_exchange 0
LB 2',3'-Cyclic_AMP_exchange 0
LB 2',3'-Cyclic_CMP_exchange 0
LB 2',3'-Cyclic_GMP_exchange 0
LB 2',3'-Cyclic_UMP_exchange 0
LB 2,3-diaminopropionate_exchange 0
LB meso-2,6-Diaminoheptanedioate_exchange 0
LB 2-Dehydro-3-deoxy-D-gluconate_exchange 0
LB 3,4-Dihydroxyphenylacetaldehyde_exchange 0
LB 3'-AMP_exchange 0
LB 3'-cmp_exchange 0
LB 3'-GMP_exchange 0
LB 3-hydroxycinnamic_acid_exchange 0
LB 3-Hydroxypropanoate_exchange 0
LB 3-(3-hydroxy-phenyl)propionate_exchange 0
LB 3'-UMP_exchange 0
LB 4-Aminobutanoate_exchange 0
LB 4-Hydroxyphenylacetaldehyde_exchange 0
LB 5-Dehydro-D-gluconate_exchange 0
LB 5-Methylthio-D-ribose_exchange 0
LB L-alanine-D-glutamate_exchange 0
LB L-alanine-D-glutamate-meso-2,6-diaminoheptanedioate_exchange 0
LB L-alanine-D-glutamate-meso-2,6-diaminoheptanedioate-D-alanine_exchange 0
LB L-alanine-L-glutamate_exchange 0
LB Acetoacetate_exchange 0
LB Acetaldehyde_exchange 0
LB N-Acetyl-D-galactosamine_exchange 0
LB N-Acetyl-D-galactosamine_1-phosphate_exchange 0
LB N-Acetyl-D-glucosamine_exchange 0
LB N-Acetyl-D-glucosamine_1-phosphate_exchange 0
LB N-Acetyl-D-mannosamine_exchange 0
LB N-Acetylmuramate_exchange 0
LB N-Acetylneuraminate_exchange 0
LB 4-Amino-4-deoxy-L-arabinose_modified_core_oligosaccharide_lipid_A_exchange 0
LB O-Acetyl-L-serine_exchange 0
LB Adenine_exchange 0
LB Adenosine_exchange 0
LB Adenosylcobalamin_exchange 0
LB silver_exchange 0
LB Agmatine_exchange 0
LB 2-Oxoglutarate_exchange 0
LB beta-Alanine_exchange 0
LB D-Alanine_exchange 0
LB L-Alanine_exchange 0
LB D-Alanyl-D-alanine_exchange 0
LB D-Allose_exchange 0
LB Allantoin_exchange 0
LB AMP_exchange 0
LB N-Acetyl-D-glucosamine(anhydrous)N-Acetylmuramic_acid_exchange 0
LB L-Arabinose_exchange 0
LB Arbutin_exchange 0
LB aerobactin_minus_Fe3_exchange 0
LB Aerobactin_exchange 0
LB L-Arginine_exchange 0
LB L-Ascorbate_exchange 0
LB L-Asparagine_exchange 0
LB arsenite_exchange 0
LB L-Aspartate_exchange 0
LB Biotin_exchange 0
LB Butyrate_(n-C4_0)_exchange 0
LB butanesulfonate_exchange 0
LB Cobinamide_exchange 0
LB Cob(I)alamin_exchange -0.01
LB Cadmium_exchange 0
LB Cys-Gly_exchange 0
LB Choline_exchange 0
LB chitobiose_exchange 0
LB Citrate_exchange 0
LB Chloramphenicol_exchange 0
LB CMP_exchange 0
LB core_oligosaccharide_lipid_A_exchange 0
LB core_oligosaccharide_lipid_A_diphosphate_exchange 0
LB coprogen_exchange 0
LB coprogen_unloaded_(no_Fe(III))_exchange 0
LB L-Carnitine_exchange 0
LB D-carnitine_exchange 0
LB Cytosine_exchange 0
LB Cu+_exchange 0
LB Hydrogen_cyanide_exchange 0
LB Cyanate_exchange 0
LB D-Cysteine_exchange 0
LB L-Cysteine_exchange 0
LB Cytidine_exchange 0
LB Deoxyadenosine_exchange 0
LB dAMP_exchange 0
LB Decanoate_(n-C10_0)_exchange 0
LB dCMP_exchange 0
LB Deoxycytidine_exchange 0
LB Dodecanoate_(n-C12_0)_exchange 0
LB dGMP_exchange 0
LB Deoxyguanosine_exchange 0
LB Dihydroxyacetone_exchange 0
LB dIMP_exchange 0
LB Deoxyinosine_exchange 0
LB Dimethyl_sulfide_exchange 0
LB Dimethyl_sulfoxide_exchange 0
LB Dopamine_exchange 0
LB doxorubicin_exchange 0
LB dTMP_exchange 0
LB dUMP_exchange 0
LB Deoxyuridine_exchange 0
LB (enterobacterial_common_antigen)x4_core_oligosaccharide_lipid_A_exchange 0
LB phosphoethanolamine_KDO(2)-lipid_(A)_exchange 0
LB Enterochelin_exchange 0
LB Ethanolamine_exchange 0
LB ethanesulfonate_exchange 0
LB Ethanol_exchange 0
LB D-fructose_6-phosphate_exchange 0
LB Formaldehyde_exchange 0
LB Fe(III)dicitrate_exchange 0
LB ferric_2,3-dihydroxybenzoylserine_exchange 0
LB Fe(III)hydroxamate_exchange 0
LB Fe(III)hydoxamate,_unloaded_exchange 0
LB Ferrichrome_exchange 0
LB Ferrichrome_minus_Fe(III)_exchange 0
LB Fe-enterobactin_exchange 0
LB ferroxamine_exchange 0
LB ferroxamine_minus_Fe(3)_exchange 0
LB Formate_exchange 0
LB D-Fructose_exchange 0
LB fructoselysine_exchange 0
LB D-Fructuronate_exchange 0
LB L-Fucose_exchange 0
LB Fumarate_exchange 0
LB fusidic_acid_exchange 0
LB D-Glucose_1-phosphate_exchange 0
LB sn-Glycero-3-phosphocholine_exchange 0
LB sn-Glycero-3-phosphoethanolamine_exchange 0
LB Glycerophosphoglycerol_exchange 0
LB sn-Glycero-3-phospho-1-inositol_exchange 0
LB Glycerophosphoserine_exchange 0
LB D-Glucose_6-phosphate_exchange 0
LB D-Galactose_exchange 0
LB beta_D-Galactose_exchange 0
LB alpha-D-Galactose_1-phosphate_exchange 0
LB D-Galactarate_exchange 0
LB D-Galactonate_exchange 0
LB L-Galactonate_exchange 0
LB Galactitol_exchange 0
LB D-Galacturonate_exchange 0
LB D-Glucosamine_exchange 0
LB D-Glucosamine_6-phosphate_exchange 0
LB gamma-butyrobetaine_exchange 0
LB GDP_exchange 0
LB D-Gluconate_exchange 0
LB D-Glucarate_exchange 0
LB D-Glucuronate_exchange 0
LB D-Glucuronate_1-phosphate_exchange 0
LB L-Glutamine_exchange 0
LB L-Glutamate_exchange 0
LB Glycine_exchange 0
LB D-Glyceraldehyde_exchange 0
LB Glycine_betaine_exchange 0
LB Glycerol_exchange 0
LB (R)-Glycerate_exchange 0
LB Glycerol_2-phosphate_exchange 0
LB Glycerol_3-phosphate_exchange 0
LB Glycolate_exchange 0
LB GMP_exchange 0
LB Guanosine_exchange 0
LB Oxidized_glutathione_exchange 0
LB Reduced_glutathione_exchange 0
LB GTP_exchange 0
LB Guanine_exchange 0
LB H2_exchange 0
LB Hydrogen_peroxide_exchange 0
LB Hydrogen_sulfide_exchange 0
LB hepta-acylated_core_oligosaccharide_lipid_A_(E._coli)_exchange 0
LB hepta-acylated_KDO(2)-lipid_(A)_exchange 0
LB Hexadecanoate_(n-C16_0)_exchange 0
LB hexadecenoate_(n-C16_1)_exchange 0
LB Hg2+_exchange 0
LB L-Histidine_exchange 0
LB L-Homoserine_exchange 0
LB Hexanoate_(n-C6_0)_exchange 0
LB Hypoxanthine_exchange 0
LB L-Idonate_exchange 0
LB L-Isoleucine_exchange 0
LB IMP_exchange 0
LB Indole_exchange 0
LB myo-Inositol_exchange 0
LB Inosine_exchange 0
LB Isethionic_acid_exchange 0
LB KDO(2)-lipid_IV(A)_exchange 0
LB D-lactate_exchange 0
LB L-Lactate_exchange 0
LB Lactose_exchange 0
LB L-Leucine_exchange 0
LB KDO(2)-lipid_(A)_exchange 0
LB cold_adapted_KDO(2)-lipid_(A)_exchange 0
LB Lipoate_exchange 0
LB L-Lysine_exchange 0
LB L-Lyxose_exchange 0
LB D-Malate_exchange 0
LB L-Malate_exchange 0
LB Maltose_exchange 0
LB Maltohexaose_exchange 0
LB Maltopentaose_exchange 0
LB Maltotriose_exchange 0
LB Maltotetraose_exchange 0
LB D-Mannose_exchange 0
LB D-Mannose_6-phosphate_exchange 0
LB 2(alpha-D-Mannosyl)-D-glycerate_exchange 0
LB Melibiose_exchange 0
LB methanol_exchange 0
LB D-Methionine_exchange 0
LB L-Methionine_exchange 0
LB L-methionine-R-sulfoxide_exchange 0
LB L-Methionine_S-oxide_exchange 0
LB minocycline_exchange 0
LB myo-Inositol_hexakisphosphate_exchange 0
LB S-Methyl-L-methionine_exchange 0
LB D-Mannitol_exchange 0
LB methanesulfonate_exchange 0
LB Nitrous_oxide_exchange 0
LB Nicotinate_exchange 0
LB NMN_exchange 0
LB Nitric_oxide_exchange 0
LB Nitrite_exchange 0
LB Nitrate_exchange 0
LB novobiocin_exchange 0
LB (O16_antigen)x4_core_oligosaccharide_lipid_A_exchange 0
LB Superoxide_anion_exchange 0
LB octadecanoate_(n-C18_0)_exchange 0
LB octadecenoate_(n-C18_1)_exchange 0
LB octanoate_(n-C8_0)_exchange 0
LB Ornithine_exchange 0
LB Orotate_exchange 0
LB Phenylacetaldehyde_exchange 0
LB Phenethylamine_exchange 0
LB L-Phenylalanine_exchange 0
LB Protoheme_exchange 0
LB (R)-Pantothenate_exchange 0
LB Propionate_exchange 0
LB Propanal_exchange 0
LB Phenylpropanoate_exchange 0
LB Phosphonate_exchange 0
LB L-Proline_exchange 0
LB L-Prolinylglycine_exchange 0
LB psicoselysine_exchange 0
LB O-Phospho-L-serine_exchange 0
LB Putrescine_exchange 0
LB Pyridoxamine_exchange 0
LB Pyridoxal_exchange 0
LB Pyridoxine_exchange 0
LB Pyruvate_exchange 0
LB Quinate_exchange 0
LB alpha-D-Ribose_5-phosphate_exchange 0
LB rifampin_exchange 0
LB D-Ribose_exchange 0
LB L-Rhamnose_exchange 0
LB D-Sorbitol_exchange 0
LB D-Serine_exchange 0
LB L-Serine_exchange 0
LB Shikimate_exchange 0
LB sulfur_dioxide_exchange 0
LB Sulfite_exchange 0
LB Spermidine_exchange 0
LB Succinate_exchange 0
LB Sucrose_exchange 0
LB sulfoacetate_exchange 0
LB D-tartrate_exchange 0
LB L-tartrate_exchange 0
LB Taurine_exchange 0
LB Thiocyanate_exchange 0
LB Thiamin_exchange 0
LB L-Threonine_exchange 0
LB L-Threonine_O-3-phosphate_exchange 0
LB Thymine_exchange 0
LB Thymidine_exchange 0
LB Trimethylamine_exchange 0
LB Trimethylamine_N-oxide_exchange 0
LB Trehalose_exchange 0
LB L-Tryptophan_exchange 0
LB Thiosulfate_exchange 0
LB tetradecanoate_(n-C14_0)_exchange 0
LB tetradecenoate_(n-C14_1)_exchange 0
LB tetracycline_exchange 0
LB Tyramine_exchange 0
LB L-Tyrosine_exchange 0
LB Phosphotyrosine_exchange 0
LB UDP-N-acetyl-D-glucosamine_exchange 0
LB UDP-N-acetyl-D-galactosamine_exchange 0
LB UDPglucose_exchange 0
LB UDPgalactose_exchange 0
LB UDP-D-glucuronate_exchange 0
LB UMP_exchange 0
LB Uracil_exchange 0
LB Urea_exchange 0
LB Uridine_exchange 0
LB L-Valine_exchange 0
LB Xanthine_exchange 0
LB Xanthosine_5'-phosphate_exchange 0
LB Xanthosine_exchange 0
LB D-Xylose_exchange 0
LB L-Xylulose_exchange 0
LB 1,2_diacylglycerol_transport_via_flipping_(periplasm_to_cytoplasm,_n-C12_0) 0
LB 1,2_diacylglycerol_transport_via_flipping_(periplasm_to_cytoplasm,_n-C14_0) 0
LB 1,2_diacylglycerol_transport_via_flipping_(periplasm_to_cytoplasm,_n-C14_1) 0
LB 1,2_diacylglycerol_transport_via_flipping_(periplasm_to_cytoplasm,_n-C16_0) 0
LB 1,2_diacylglycerol_transport_via_flipping_(periplasm_to_cytoplasm,_n-C16_1) 0
LB 1,2_diacylglycerol_transport_via_flipping_(periplasm_to_cytoplasm,_n-C18_0) 0
LB 1,2_diacylglycerol_transport_via_flipping_(periplasm_to_cytoplasm,_n-C18_1) 0
LB 1,4-alpha-D-glucan_transport_via_ABC_system_(periplasm) 0
UB 1,4-alpha-D-glucan_transport_via_ABC_system_(periplasm) 0
LB 1,4-alpha-D-glucan_transport_via_diffusion_(extracellular_to_periplasm)_irreversible 0
UB 1,4-alpha-D-glucan_transport_via_diffusion_(extracellular_to_periplasm)_irreversible 0
LB 2,3-diaminopropionate_transport_in_via_proton_symport 0
LB 2',3'-cyclic-nucleotide_phosphodiesterase_(UMP)_(periplasm) 0
LB 2',3'-cyclic-nucleotide_phosphodiesterase_(CMP)_(periplasm) 0
LB 2',3'-cyclic-nucleotide_phosphodiesterase_(AMP)_(periplasm) 0
LB 2',3'-cyclic-nucleotide_phosphodiesterase_(GMP)_(periplasm) 0
LB 2-Acyl-sn-glycero-3-phosphatidate_(n-C12_0)_transporter_via_facilitated_diffusion_(periplasm) 0
LB 2-Acyl-sn-glycero-3-phosphatidate_(n-C14_0)_transporter_via_facilitated_diffusion_(periplasm) 0
LB 2-Acyl-sn-glycero-3-phosphatidate_(n-C14_1)_transporter_via_facilitated_diffusion_(periplasm) 0
LB 2-Acyl-sn-glycero-3-phosphatidate_(n-C16_0)_transporter_via_facilitated_diffusion_(periplasm) 0
LB 2-Acyl-sn-glycero-3-phosphatidate_(n-C16_1)_transporter_via_facilitated_diffusion_(periplasm) 0
LB 2-Acyl-sn-glycero-3-phosphatidate_(n-C18_0)_transporter_via_facilitated_diffusion_(periplasm) 0
LB 2-Acyl-sn-glycero-3-phosphatidate_(n-C18_1)_transporter_via_facilitated_diffusion_(periplasm) 0
LB 2-Acyl-sn-glycero-3-phosphoethanolamine_(n-C12_0)_transporter_via_facilitated_diffusion_(periplasm) 0
LB 2-Acyl-sn-glycero-3-phosphoethanolamine_(n-C14_0)_transporter_via_facilitated_diffusion_(periplasm) 0
LB 2-Acyl-sn-glycero-3-phosphoethanolamine_(n-C14_1)_transporter_via_facilitated_diffusion_(periplasm) 0
LB 2-Acyl-sn-glycero-3-phosphoethanolamine_(n-C16_0)_transporter_via_facilitated_diffusion_(periplasm) 0
LB 2-Acyl-sn-glycero-3-phosphoethanolamine_(n-C16_1)_transporter_via_facilitated_diffusion_(periplasm) 0
LB 2-Acyl-sn-glycero-3-phosphoethanolamine_(n-C18_0)_transporter_via_facilitated_diffusion_(periplasm) 0
LB 2-Acyl-sn-glycero-3-phosphoethanolamine_(n-C18_1)_transporter_via_facilitated_diffusion_(periplasm) 0
LB 2-acyl-glycerophospho-ethanolamine_acyltransferase_(n-C12_0) 0
LB 2-acyl-glycerophospho-ethanolamine_acyltransferase_(n-C14_0) 0
LB 2-acyl-glycerophospho-ethanolamine_acyltransferase_(n-C14_1) 0
LB 2-acyl-glycerophospho-ethanolamine_acyltransferase_(n-C16_0) 0
LB 2-acyl-glycerophospho-ethanolamine_acyltransferase_(n-C16_1) 0
LB 2-acyl-glycerophospho-ethanolamine_acyltransferase_(n-C18_0) 0
LB 2-acyl-glycerophospho-ethanolamine_acyltransferase_(n-C18_1) 0
LB 2-Acyl-sn-glycero-3-phosphoglycerol_(n-C12_0)_transporter_via_facilitated_diffusion_(periplasm) 0
LB 2-Acyl-sn-glycero-3-phosphoglycerol_(n-C14_0)_transporter_via_facilitated_diffusion_(periplasm) 0
LB 2-Acyl-sn-glycero-3-phosphoglycerol_(n-C14_1)_transporter_via_facilitated_diffusion_(periplasm) 0
LB 2-Acyl-sn-glycero-3-phosphoglycerol_(n-C16_0)_transporter_via_facilitated_diffusion_(periplasm) 0
LB 2-Acyl-sn-glycero-3-phosphoglycerol_(n-C16_1)_transporter_via_facilitated_diffusion_(periplasm) 0
LB 2-Acyl-sn-glycero-3-phosphoglycerol_(n-C18_0)_transporter_via_facilitated_diffusion_(periplasm) 0
LB 2-Acyl-sn-glycero-3-phosphoglycerol_(n-C18_1)_transporter_via_facilitated_diffusion_(periplasm) 0
LB 2-acyl-glycerophospho-glycerol_acyltransferase_(n-C12_0) 0
LB 2-acyl-glycerophospho-glycerol_acyltransferase_(n-C14_0) 0
LB 2-acyl-glycerophospho-glycerol_acyltransferase_(n-C14_1) 0
LB 2-acyl-glycerophospho-glycerol_acyltransferase_(n-C16_0) 0
LB 2-acyl-glycerophospho-glycerol_acyltransferase_(n-C16_1) 0
LB 2-acyl-glycerophospho-glycerol_acyltransferase_(n-C18_0) 0
LB 2-acyl-glycerophospho-glycerol_acyltransferase_(n-C18_1) 0
LB 2-Dehydro-L-gulonate_reductase_to_gluconate_(NADH) 0
LB 2-Dehydro-L-gulonate_reductase_to_gluconate_(NADPH) 0
LB 2-dehydro-L-gulonate_reductase_(NADH) 0
LB 2-dehydro-L-gulonate_reductase_(NADPH) 0
LB 2-Methyl-4-amino-5-hydroxymethylpyrimidine_diphosphatase 0
LB 3-aminoacrylate_hydrolase 0
LB 3-hydroxyacyl-[ACP]_dehydratase_(n-C10_0) 0
LB 3-hydroxyacyl-[ACP]_dehydratase_(n-C12_0) 0
LB 3-hydroxyacyl-[ACP]_dehydratase_(n-C12_1) 0
LB 3-hydroxyacyl-[ACP]_dehydratase_(n-C14_0) 0
LB 3-hydroxyacyl-[ACP]_dehydratase_(n-C14_1) 0
LB 3-hydroxyacyl-[ACP]_dehydratase_(n-C16_0) 0
LB 3-hydroxyacyl-[ACP]_dehydratase_(n-C16_1) 0
LB 3-hydroxyacyl-[ACP]_dehydratase_(n-C18_0) 0
LB 3-hydroxyacyl-[ACP]_dehydratase_(n-C18_1) 0
LB 3-hydroxyacyl-[ACP]_dehydratase_(n-C4_0) 0
LB 3-hydroxyacyl-[ACP]_dehydratase_(n-C6_0) 0
LB 3-hydroxyacyl-[ACP]_dehydratase_(n-C8_0) 0
LB 3-hydroxycinnamate_hydroxylase 0
LB 3-(3-hydroxy-phenyl)propionate_hydroxylase 0
LB 3-hydroxypropionate_transport_via_proton_symport_(periplasm) 0
LB 3-keto-L-gulonate_kinase 0
LB 3'-nucleotidase_(UMP)_(periplasm) 0
LB 3'-nucleotidase_(CMP)_(periplasm) 0
LB 3'-nucleotidase_(AMP)_(periplasm) 0
LB 3'-nucleotidase_(GMP)_(periplasm) 0
LB 3-oxoacyl-[ACP]_reductase_(n-C12_1) 0
LB 3-oxoacyl-[ACP]_reductase_(n-C14_1) 0
LB 3-oxoacyl-[ACP]_reductase_(n-C16_1) 0
LB 3-oxoacyl-[ACP]_reductase_(n-C18_1) 0
LB 3-oxoacyl-[ACP]_synthase_(n-C10_0) 0
LB 3-oxoacyl-[ACP]_synthase_(n-C12_0) 0
LB 3-oxoacyl-[ACP]_synthase_(n-C12_1) 0
LB 3-oxoacyl-[ACP]_synthase_(n-C14_0) 0
LB 3-oxoacyl-[ACP]_synthase_(n-C14_1) 0
LB 3-oxoacyl-[ACP]_synthase_(n-C16_0) 0
LB 3-oxoacyl-[ACP]_synthase_(n-C16_1) 0
LB 3-oxoacyl-[ACP]_synthase_(n-C18_0) 0
LB 3-oxoacyl-[ACP]_synthase_(n-C18_1) 0
LB 3-oxoacyl-[ACP]_synthase_(n-C6_0) 0
LB 3-oxoacyl-[ACP]_synthase_(n-C8_0) 0
LB 3-oxoadipyl-CoA_thiolase 0
LB tripeptide_(LalaDgluMdap)_transport_via_ABC_system_(periplasm) 0
LB 4-(2-Aminoethyl)-1,2-benzenediol_oxygen_oxidoreductase(deaminating)(flavin-containing) 0
LB 4-Hydroxy-L-threonine_synthase 0
LB tetrapeptide_L,D-carboxypeptidase 0
LB tetrapeptide_L,D-carboxypeptidase_(periplasm) 0
LB tetrapeptide_(LalaDgluMdapDala)_transport_via_ABC_system_(periplasm) 0
LB 5'-deoxyadenosine_nuclosidase 0
LB 5-Methylthio-D-ribose_transport_via_proton_symport_(periplasm) 0
LB acyl-[ACP]_synthetase_(n-C14_0) 0
LB acyl-[ACP]_synthetase__(n-C14_1) 0
LB acyl-[ACP]_synthetase__(n-C16_0) 0
LB acyl-[ACP]_synthetase__(n-C16_1) 0
LB acyl-[ACP]_synthetase__(n-C18_1) 0
LB acyl-[ACP]_synthetase__(n-C18_0) 0
LB acyl-[ACP]_synthetase__(n-C12_0) 0
LB acyl-[ACP]_synthetase__(n-C10_0) 0
LB acyl-[ACP]_synthetase__(n-C8_0) 0
LB Aminoacetone_oxygen_oxidoreductase(deaminating)(flavin-containing) 0
LB dTDP-N-4-acetamido-4,6-dideoxy-D-galactose_transferase 0
LB alpha-amylase 0
LB alpha-amylase_(periplasm) 0
LB Arbutin_6-phosphate_glucohydrolase 0
LB 4-aminobutyrate_transaminase 0
LB Aminobutyraldehyde_dehydrogenase 0
LB 4-aminobutyrate_transport_in_via_proton_symport_(periplasm) 0
LB acetyl-CoA_acetoacetyl-CoA_transferase 0
LB acetyl-CoA_anthranilate_acetyltransferase 0
LB Adenosyl_cobinamide_phosphate_guanyltransferase 0
LB acetyl-CoA_carboxylase 0
LB acetate-CoA_ligase_(ADP-forming) 0
LB N-acetyl-D-galactosamine_1-phosphatase_(periplasm) 0
LB N-acetyl-D-glucosamine_1-phosphatase_(periplasm) 0
LB N-acetylglucosamine_kinase 0
LB UDP-N-acetylglucosamine_undecaprenylphosphate_N-acetylglucosamine_-1-phosphate_transferase 0
LB N-Acetyl-D-glucosamine_transport_via_PEP_Pyr_PTS__(periplasm) 0
LB acetylglutamate_kinase 0
LB N-acetylglutamate_synthase 0
LB 2-aceto-2-hydroxybutanoate_synthase 0
LB acetolactate_synthase 0
LB N-acetylmuramate_6-phosphate_hydrolase 0
LB UDP-N-acetyl-D-mannosaminuronic_acid_transferase 0
LB N-acetyl-D-mannosamine_transport_via_PTS__(periplasm) 0
LB N-acetylmuramate_transport_via_PEP_Pyr_PTS_(periplasm) 0
LB N-acetylmuramate_transport_via_diffusion_(extracellular_to_periplasm) 0
LB N-acetylneuraminate_proton_symport_(periplasm) 0
LB N-Acetylneuraminate_lyase 0
LB acyl-CoA_dehydrogenase_(butanoyl-CoA) 0
UB acyl-CoA_dehydrogenase_(butanoyl-CoA) 0
LB acyl-CoA_dehydrogenase_(hexanoyl-CoA) 0
UB acyl-CoA_dehydrogenase_(hexanoyl-CoA) 0
LB acyl-CoA_dehydrogenase_(octanoyl-CoA) 0
UB acyl-CoA_dehydrogenase_(octanoyl-CoA) 0
LB acyl-CoA_dehydrogenase_(decanoyl-CoA) 0
UB acyl-CoA_dehydrogenase_(decanoyl-CoA) 0
LB acyl-CoA_dehydrogenase_(dodecanoyl-CoA) 0
UB acyl-CoA_dehydrogenase_(dodecanoyl-CoA) 0
LB acyl-CoA_dehydrogenase_(tetradecanoyl-CoA) 0
UB acyl-CoA_dehydrogenase_(tetradecanoyl-CoA) 0
LB acyl-CoA_dehydrogenase_(hexadecanoyl-CoA) 0
UB acyl-CoA_dehydrogenase_(hexadecanoyl-CoA) 0
LB acyl-CoA_dehydrogenase_(octadecanoyl-CoA) 0
UB acyl-CoA_dehydrogenase_(octadecanoyl-CoA) 0
LB acetylornithine_deacetylase 0
LB arabinose_modified_core_oligosaccharide_lipid_A_transport_via_ABC_system_(periplasm_to_extracellular) 0
LB Trans-aconitate_methyltransferase 0
LB acyl-(acyl_carrier_protein)_phosphate_acyltransferase_(C12_0) 0
LB acyl-(acyl_carrier_protein)_phosphate_acyltransferase_(C14_0) 0
LB acyl-(acyl_carrier_protein)_phosphate_acyltransferase_(C14_1) 0
LB acyl-(acyl_carrier_protein)_phosphate_acyltransferase_(C16_0) 0
LB acyl-(acyl_carrier_protein)_phosphate_acyltransferase_(C16_1) 0
LB acyl-(acyl_carrier_protein)_phosphate_acyltransferase_(C18_0) 0
LB acyl-(acyl_carrier_protein)_phosphate_acyltransferase_(C18_1) 0
LB acyl-carrier_protein_synthase 0
LB acetyl-CoA_synthetase 0
UB acetyl-CoA_synthetase 0
LB O-Acetyl-L-serine_export_via_facilitated_transport 0
LB Na+/Acetate_symport_(periplasm) 0
LB Adenosine_deaminase 0
LB 4-aminobenzoate_synthase 0
LB 4-amino-4-deoxychorismate_synthase 0
LB adenine_deaminase 0
LB adenosylmethionine_decarboxylase 0
LB adenylate_cyclase 0
LB adenosine_kinase 0
LB adenosine_hydrolase 0
LB adenosine_transport_in_via_proton_symport_(periplasm) 0
LB Adenosyl_cobinamide_kinase 0
LB Adenosylcobalamin_5'-phosphate_synthase 0
LB Adenosylcobalamin_transport_via_ABC_system_(periplasm) 0
LB Adenosylcobalimin_transport_via_ton_system_(extermal) 0
LB ADPribose_diphosphatase 0
LB adenine_phosphoribosyltransferase 0
LB adenylyl-sulfate_kinase 0
LB adenylosuccinate_synthase 0
LB N-acetylglucosamine-6-phosphate_deacetylase 0
LB N-Acetyl-D-glucosamine(anhydrous)N-Acetylmuramyl-tripeptide_amidase 0
LB N-Acetyl-D-glucosamine(anhydrous)N-Acetylmuramyl-tripeptide_amidase_(periplasm) 0
LB N-Acetyl-D-glucosamine(anhydrous)N-Acetylmuramyl-tripeptide_beta_-1,4-N-acetylglucosaminidase 0
LB GlcNAc-anhMurNAc_tripeptide_transport_in_via_proton_symport_(periplasm) 0
LB N-Acetyl-D-glucosamine(anhydrous)N-Acetylmuramyl-tetrapeptide_amidase 0
LB N-Acetyl-D-glucosamine(anhydrous)N-Acetylmuramyl-tetrapeptide_amidase_(periplasm) 0
LB N-Acetyl-D-glucosamine(anhydrous)N-Acetylmuramyl-tetrapeptide_L,D-carboxypeptidase 0
LB N-Acetyl-D-glucosamine(anhydrous)N-Acetylmuramyl-tetrapeptide_L,D-carboxypeptidase_(periplasmic) 0
LB N-Acetyl-D-glucosamine(anhydrous)N-Acetylmuramyl-tetrapeptide_beta_-1,4-N-acetylglucosaminidase 0
LB GlcNAc-anhMurNAc_tetrapeptide_transport_in_via_proton_symport_(periplasm) 0
LB N-Acetyl-D-glucosamine(anhydrous)N-Acetylmuramyl_beta_-1,4-N-acetylglucosaminidase 0
LB ADP-D-glycero-D-manno-heptose_epimerase 0
LB agmatinase 0
LB GlcNAc-anhMurNAc_transport_in_via_proton_symport_(periplasm) 0
LB 1-tetradecanoyl-sn-glycerol_3-phosphate_O-acyltransferase_(n-C12_0) 0
LB 1-tetradecanoyl-sn-glycerol_3-phosphate_O-acyltransferase_(n-C14_0) 0
LB 1-tetradec-7-enoyl-sn-glycerol_3-phosphate_O-acyltransferase_(n-C14_1) 0
LB 1-hexadecanoyl-sn-glycerol_3-phosphate_O-acyltransferase_(n-C16_0) 0
LB 1-hexadec-7-enoyl-sn-glycerol_3-phosphate_O-acyltransferase_(n-C16_1) 0
LB 1-octadecanoyl-sn-glycerol_3-phosphate_O-acyltransferase_(n-C18_0) 0
LB 1-octadec-7-enoyl-sn-glycerol_3-phosphate_O-acyltransferase_(n-C18_1) 0
LB silver_transport_out_via_proton_antiport 0
LB S-adenosylhomocysteine_nucleosidase 0
LB phosphoribosylaminoimidazole_carboxylase 0
LB 2-Oxoglutarate_dehydrogenase 0
LB D-alanine-D-alanine_dipeptidase 0
LB D-alanyl-D-alanine_(DalaDala)_transport_via_ABC_system_(periplasm) 0
LB D-alanine_transaminase 0
LB alanine_transaminase 0
LB Alanyl-tRNA_synthetase 0
LB L-alanine_transport_via_ABC_system_(periplasm) 0
LB L-alanine_transport_in_via_proton_symport_(periplasm) 0
LB L-alanine_transport_in_via_sodium_symport_(periplasm) 0
LB aldehyde_dehydrogenase_(acetaldehyde,_NAD) 0
LB aldehyde_dehydrogenase_(acetaldehyde,_NADP) 0
UB aldehyde_dehydrogenase_(acetaldehyde,_NADP) 0
LB aldehyde_dehydrogenase_(propanal,_NADP) 0
UB aldehyde_dehydrogenase_(propanal,_NADP) 0
LB aldehyde_dehydrogenase_(butanal,_NAD) 0
LB Allose_kinase 0
LB allantoate_amidohydrolase 0
LB allantoinase 0
LB D-allose_transport_via_ABC_system_(periplasm) 0
LB apolipoprotein_N-acyltransferase_(phosphatidylethanolamine,_periplasm) 0
LB apolipoprotein_N-acyltransferase_(phosphatidylglycerol,_periplasm) 0
LB aldose_reductase_(methylglyoxal) 0
LB aldose_reductase_(acetol) 0
LB altronate_hydrolase 0
LB anhydrous-N-Acetylmuramyl-tripeptide_amidase 0
LB anhydrous-N-Acetylmuramyl-tetrapeptide_amidase 0
LB anhydrous-N-Acetylmuramyl-tetrapeptide_L,D-carboxypeptidase 0
LB Amylomaltase_(maltotriose) 0
LB Amylomaltase_(maltotetraose) 0
LB Amylomaltase_(maltopentaose) 0
LB Amylomaltase_(maltohexaose) 0
LB N-acetyl-D-mannosamine_kinase 0
LB S-adenosylmethione_2-demthylmenaquinole_methyltransferase_(menaquinone_8) 0
LB 4-amino-2-methyl-5-phosphomethylpyrimidine_synthetase 0
LB AMP_nucleosidase 0
LB alanyl_aminopeptidase_(cys-gly) 0
LB aminopeptidase_(pro-gly) 0
LB 1,6-anhydrous-N-Acetylmuramate_kinase 0
LB anthranilate_phosphoribosyltransferase 0
LB anthranilate_synthase 0
LB L-2-amino-3-oxobutanoate_decarboxylation_(spontaneous) 0
LB 8-amino-7-oxononanoate_synthase 0
LB Ap4A_hydrolase 0
LB Ap4A_synthetase 0
LB Ap5A_hydrolase 0
LB aminopropylcadaverine_synthase 0
LB acyl-phosphate_glycerol-3-phosphate_acyltransferase_(C12_0) 0
LB acyl-phosphate_glycerol-3-phosphate_acyltransferase_(C14_0) 0
LB acyl-phosphate_glycerol-3-phosphate_acyltransferase_(C14_1) 0
LB acyl-phosphate_glycerol-3-phosphate_acyltransferase_(C16_0) 0
LB acyl-phosphate_glycerol-3-phosphate_acyltransferase_(C16_1) 0
LB acyl-phosphate_glycerol-3-phosphate_acyltransferase_(C18_0) 0
LB acyl-phosphate_glycerol-3-phosphate_acyltransferase_(C18_1) 0
LB acylphosphatase_(C12_0) 0
LB acylphosphatase_(C14_0) 0
LB acylphosphatase_(C14_1) 0
LB acylphosphatase_(C16_0) 0
LB acylphosphatase_(C16_1) 0
LB acylphosphatase_(C18_0) 0
LB acylphosphatase_(C18_1) 0
LB 5-amino-6-(5-phosphoribosylamino)uracil_reductase 0
LB L-arabinose_isomerase 0
UB L-arabinose_isomerase 0
LB aerobactin_reductase_001 0
LB aerobactin_reductase_002 0
LB aerobactin_reductase_003 0
LB aerobactin_transport_via_ABC_system_(periplasm) 0
LB aerobactin_Fe-loading_reaction_(spontaneous) 0
LB aerobactin_secretion_(to_extracellular) 0
LB aerobactin_transport_via_ton_system_(extracellular) 0
LB aerobactin_secretion_(to_periplasm) 0
LB arbutin_transport_via_PEP_Pyr_PTS_(periplasm) 0
LB arbutin_transport_via_diffusion_(extracellular_to_periplasm) 0
LB L-arabinose_transport_via_ABC_system_(periplasm) 0
UB L-arabinose_transport_via_ABC_system_(periplasm) 0
LB L-arabinose_transport_via_proton_symport_(periplasm) 0
UB L-arabinose_transport_via_proton_symport_(periplasm) 0
LB L-arabinose_transport_via_proton_antiport_(periplasm) 0
LB arginine_decarboxylase_001 0
LB arginine_decarboxylase_002 0
LB argininosuccinate_synthase 0
LB Arginyl-tRNA_synthetase 0
LB L-arginine_transport_via_ABC_system_(periplasm) 0
LB L-arginine_transport_out_via_proton_antiport_(cytoplasm_to_periplasm) 0
LB L-ascorbate_6-phosphate_lactonase 0
LB L-ascorbate_transport_via_PEP_Pyr_PTS_(periplasm) 0
LB L-asparaginase_001 0
LB L-asparaginase_002 0
UB L-asparaginase_002 0
LB asparagine_synthase_(glutamine-hydrolysing) 0
LB asparagine_synthetase 0
LB Asparaginyl-tRNA_synthetase 0
LB L-asparagine_transport_via_ABC_system_(periplasm) 0
LB arsenite_efflux_via_ATP_hydrolysis_(periplasm) 0
LB aspartate_1-decarboxylase 0
LB aspartate_carbamoyltransferase 0
LB L-aspartate_oxidase_001 0
LB L-aspartate_oxidase_002 0
LB L-aspartate_oxidase_003 0
LB L-aspartate_oxidase_004 0
LB L-aspartase 0
UB L-aspartase 0
LB Aspartyl-tRNA_synthetase 0
LB L-aspartate_transport_via_ABC_system_(periplasm) 0
LB Aspartate_transport_via_proton_symport_(2_H)_(periplasm) 0
UB Aspartate_transport_via_proton_symport_(2_H)_(periplasm) 0
LB L-asparate_transport_via_proton_symport_(3_H)_(periplasm) 0
LB L-aspartate_transport_in_via_proton_symport_(periplasm) 0
LB arsenate_reductase 0
LB Arginine_succinyltransferase 0
LB ATP_amine_hydrolysis_(spontaneous) 0
LB ATP_maintenance_requirement 3.15
LB ATP_phosphoribosyltransferase 0
LB beta-alanine_transport_in_via_proton_symport_(periplasm) 0
LB betaine-aldehyde_dehydrogenase_001 0
LB betaine-aldehyde_dehydrogenase_002 0
LB bis-molybdenum_cofactor_synthase 0
LB bis-molybdopterin_guanine_dinucleotide_synthase_(single_GDP) 0
LB bis-molybdopterin_guanine_dinucleotide_synthase 0
LB 3',5'-bisphosphate_nucleotidase 0
LB Biotin_sulfoxide_reductase_001 0
LB Biotin_sulfoxide_reductase_002 0
LB Biotin_transport_via_proton_symport_(periplasm) 0
LB Biotin_synthase 0
LB Acetyl-CoA_butyrate-CoA_transferase 0
LB butanesulfonate_transport_via_ABC_system_(periplasm) 0
LB tungsten_bispterin_guanine_dinucleotide_synthase_(single_GDP) 0
LB tungsten_bispterin_guanine_dinucleotide_synthase 0
LB tungsten_bispterin_cofactor_synthase 0
LB calcium_(Ca+2)_transport_out_via_proton_antiport_(periplasm) 0
LB Lysine/Cadaverine_antiporter_(periplasm) 0
UB Lysine/Cadaverine_antiporter_(periplasm) 0
LB catalase 0
UB catalase 0
LB Cobinamide_transport_via_ton_system_(extermal) 0
LB Cobinamide_transport_via_ABC_system_(uptake,_periplasm) 0
LB Cob(1)alamin_transport_via_ABC_system_(periplasm) 0
LB Cob(1)alamin_transport_via_ton_system_(extermal) 0
LB carbamate_deaminase 0
LB carbamoyl-phosphate_synthase_(glutamine-hydrolysing) 0
LB 7-cyano-7-carbaguanine_synthase 0
LB Cadmium_(Cd+2)_ABC_transporter_(periplasm) 0
LB cadmium_(Cd+2)_transport_out_via_proton_antiport_(periplasm) 0
LB cadmium_(+2)_transport_in_via_permease_(no_H+) 0
LB CDP-Diacylglycerol_pyrophostatase_(n-C12_0) 0
LB CDP-Diacylglycerol_pyrophostatase_(n-C14_0) 0
LB CDP-Diacylglycerol_pyrophostatase_(n-C14_1) 0
LB CDP-Diacylglycerol_pyrophostatase_(n-C16_0) 0
LB CDP-Diacylglycerol_pyrophostatase_(n-C16_1) 0
LB CDP-Diacylglycerol_pyrophostatase_(n-C18_0) 0
LB CDP-Diacylglycerol_pyrophostatase_(n-C18_1) 0
LB 7-cyano-7-deazaguanine_reductase 0
LB 7-deaza-7-carboxyguanine_synthase 0
LB 4-(cytidine_5'-diphospho)-2-C-methyl-D-erythritol_kinase 0
LB cyclopropane_fatty_acid_synthase_(Phosphatidylethanolamine,_n-C16_0) 0
LB cyclopropane_fatty_acid_synthase_(Phosphatidylglycerol,_n-C16_0) 0
LB cyclopropane_fatty_acid_synthase_(Phosphatidylethanolamine,_n-C18_0) 0
LB cyclopropane_fatty_acid_synthase_(Phosphatidylglycerol,_n-C18_0) 0
LB L-Cysteinylglycine_(Cys-Gly)_transport_via_ABC_system_(periplasm) 0
LB choline_transport_via_ABC_system_(periplasm) 0
LB choline_transport_via_proton_symport_(periplasm) 0
LB choline_dehydrogenase 0
LB chorismate_mutase 0
LB chorismate_synthase 0
LB Chorismate_pyruvate_lyase 0
LB chitobiose_transport_via_PEP_Pyr_PTS_(periplasm) 0
LB Cinnamate_dioxygenase 0
LB Citrate_lyase 0
LB citrate_transport_out_via_proton_antiport_(periplasm) 0
LB Citrate_transport_via_succinate_antiport_(periplasm) 0
LB cold_lipid_A_transport_via_ABC_system_(periplasm_to_extracellular) 0
LB cardiolipin_hydrolase_(periplasm,_n-C12_0) 0
LB cardiolipin_hydrolase_(periplasm,_n-C14_0) 0
LB cardiolipin_hydrolase_(periplasm,_n-C14_1) 0
LB cardiolipin_hydrolase_(periplasm,_n-C16_0) 0
LB cardiolipin_hydrolase_(periplasm,_n-C16_1) 0
LB cardiolipin_hydrolase_(periplasm,_n-C18_0) 0
LB cardiolipin_hydrolase_(periplasm,_n-C18_1) 0
LB chloride_transport_out_via_proton_antiport_(2_1)_(periplasm) 0
LB CMP_nucleosidase 0
LB Chloramphenicol_transport_via_TolC_system 0
LB Cobalt_(Co+2)_ABC_transporter_(periplasm) 0
LB cobalt_(Co+2)_transport_out_via_proton_antiport_(periplasm) 0
LB cobalt_transport_in_via_permease_(no_H+) 0
LB Lipid_A_core_kinase_(periplasm) 0
LB core_oligosaccharide_lipid_A_diphosphate_transport_via_ABC_system_(periplasm_to_extracellular) 0
LB core_oligosaccharide_lipid_A_transport_via_ABC_system_(periplasm) 0
LB core_oligosaccharide_lipid_A_transport_via_ABC_system_(periplasm_to_extracellular) 0
LB coprogen(Fe(III))_reductase_001 0
LB coprogen(Fe(III))_reductase_002 0
LB coprogen(Fe(III))_reductase_003 0
LB coprogen_unloaded_secretion_(extracellular) 0
LB coprogen_unloaded_secretion 0
LB coprogen_transport_via_ABC_system_(periplasm) 0
LB coprogen_Fe-loading_reaction_(spontaneaous) 0
LB Coprogen_transport_via_ton_system_(extracellular) 0
LB 6-carboxy-5,6,7,8-tetrahydropterin_synthase 0
LB cyclic_pyranopterin_monophosphate_synthase 0
LB coproporphyrinogen_oxidase_(O2_required) 0
LB Oxygen_Independent_coproporphyrinogen-III_oxidase 0
LB gamma-butyrobetainyl-CoA__carnitine_CoA_transferase 0
UB gamma-butyrobetainyl-CoA__carnitine_CoA_transferase 0
LB Carnitine-CoA_Ligase 0
LB carnitine-CoA_racemase 0
UB carnitine-CoA_racemase 0
LB crotonobetainyl-CoA__carnitine_CoA_transferase 0
UB crotonobetainyl-CoA__carnitine_CoA_transferase 0
LB Carnityl-CoA_dehydratse 0
UB Carnityl-CoA_dehydratse 0
LB D-Carnitine-CoA_Ligase 0
LB D-carnitine_transport_via_ABC_system_(periplasm) 0
LB L-carnitine_transport_via_ABC_system_(periplasm) 0
LB Carnitine/butyrobetaine_antiporter_(periplasm) 0
UB Carnitine/butyrobetaine_antiporter_(periplasm) 0
LB L-carnitine/D-carnitine_antiporter_(periplasm) 0
UB L-carnitine/D-carnitine_antiporter_(periplasm) 0
LB citrate_synthase 0
LB Cytosine_deaminase 0
LB cytosine_transport_in_via_proton_symport_(periplasm) 0
LB Crotonobetaine-CoA_Ligase 0
LB crotonobetaine_transport_via_ABC_system_(periplasm) 0
LB CTP_synthase_(glutamine) 0
LB Cuprous_Oxidase_(Cu+1) 0
LB Copper_(Cu_+1)_ABC_transporter_(periplasm) 0
LB Copper_(Cu+2)_ABC_transporter_(periplasm) 0
LB copper_transport_in_via_permease_(no_H+) 0
LB copper_transport_out_via_proton_antiport 0
LB Cyanide_sulfurtransferase 0
UB Cyanide_sulfurtransferase 0
LB Cyanide_sulfurtransferase_(periplasmic) 0
LB Cyanate_aminohydrolase 0
LB Cyanate_transport_via_proton_symport_(periplasm) 0
LB D-cysteine_desulfhydrase 0
LB Cysteine_Desulfhydrase 0
UB Cysteine_Desulfhydrase 0
LB D-cysteine_uptake_via_ABC_system_(periplasm) 0
LB cysteine_synthase 0
LB L-cysteine_sulfinic_acid_desulfurase 0
LB cystathionine_b-lyase 0
LB Cysteinyl-tRNA_synthetase 0
LB L-cysteine_export_via_ABC_system_(cytoplasm_to_periplasm) 0
LB L-cysteine_uptake_via_ABC_system_(periplasm) 0
LB L-cysteine_export_via_facilitated_transport 0
LB cytochrome_oxidase_bd_(menaquinol-8__2_protons)_(periplasm) 0
LB cytochrome_oxidase_bd_(ubiquinol-8__2_protons)_(periplasm) 0
LB cytochrome_oxidase_bo3_(ubiquinol-8__4_protons)_(periplasm) 0
LB cytidine_deaminase 0
UB cytidine_deaminase 0
LB Cytidine_hydrolase 0
LB cytidine_kinase_(GTP) 0
LB cytidine_transport_in_via_proton_symport_(periplasm) 0
LB D-Amino_acid_dehydrogenase 0
UB D-Amino_acid_dehydrogenase 0
LB Deoxyadenosine_deaminase 0
LB deoxyadenosine_transport_in_via_proton_symport_(periplasm) 0
LB diacylglycerol_kinase_(n-C12_0) 0
LB diacylglycerol_kinase_(n-C14_0) 0
LB diacylglycerol_kinase_(n-C14_1) 0
LB diacylglycerol_kinase_(n-C16_0) 0
LB diacylglycerol_kinase_(n-C16_1) 0
LB diacylglycerol_kinase_(n-C18_0) 0
LB diacylglycerol_kinase_(n-C18_1) 0
LB D-alanine_transport_in_via_proton_symport_(periplasm) 0
LB 2,3-diaminopropionate_amonnia_lyase 0
LB diaminopimelate_decarboxylase 0
LB M-diaminopimelic_acid_ABC_transport_(periplasm) 0
LB CDP-diacylglycerol_synthetase_(n-C12_0) 0
LB CDP-diacylglycerol_synthetase_(n-C14_0) 0
LB CDP-diacylglycerol_synthetase_(n-C14_1) 0
LB CDP-diacylglycerol_synthetase_(n-C16_0) 0
LB CDP-diacylglycerol_synthetase_(n-C16_1) 0
LB CDP-diacylglycerol_synthetase_(n-C18_0) 0
LB CDP-diacylglycerol_synthetase_(n-C18_1) 0
LB dATP_amine_hydrolysis_(spontaneous) 0
LB 3,4-Dihydroxy-2-butanone-4-phosphate_synthase 0
LB dethiobiotin_synthase 0
LB diacetylchitobiose-6-phosphate_hydrolase 0
LB dCTP_deaminase 0
LB deoxycytidine_deaminase 0
UB deoxycytidine_deaminase 0
LB deoxycytidine_transport_in_via_proton_symport_(periplasm) 0
LB Fatty_acid_(dodecanoate)_transport_via_facilitated_irreversible_diffusion_(extracellular_to_periplasm) 0
LB 2-dehydro-3-deoxygalactonokinase 0
LB 2-dehydro-3-deoxygluconokinase 0
LB 3-deoxy-D-arabino-heptulosonate_7-phosphate_synthetase 0
LB deoxyguanosine_transport_in_via_proton_symport_(periplasm) 0
LB dihydroxy-acid_dehydratase_(2,3-dihydroxy-3-methylbutanoate) 0
LB Dihydroxy-acid_dehydratase_(2,3-dihydroxy-3-methylpentanoate) 0
LB Dihydroxyacetone_kinase 0
LB 2,3-dihydroxybenzoate_adenylate_synthase 0
LB 2,3-dihydroxybenzoylserine_hydrolase 0
LB 2,3-dihydroxycinnamate_dehydrogenase 0
LB 2,3-dihydroxycinnamate_1,2-dioxygenase 0
LB dihydrodipicolinate_reductase_(NADPH) 0
LB dihydrodipicolinate_synthase 0
LB dihydrofolate_synthase 0
LB Dihydromonapterin_reductase 0
LB 1,4-dihydroxy-2-naphthoate_octaprenyltransferase 0
LB 1,4-dihydroxy-2-napthoyl-CoA_synthase 0
LB 1,4-dihydroxy-2-napthoyl-CoA_thioesterase 0
LB dihydoorotic_acid_dehydrogenase_(quinone8) 0
LB dihydroorotic_acid_(menaquinone-8) 0
LB Fumarate_dependent_DHORD 0
LB 2,3-dihydroxyphenylpropionate_dehydrogenase 0
LB diaminohydroxyphosphoribosylaminopryrimidine_deaminase_(25drapp) 0
LB dihydropteroate_synthase 0
LB 4,5-dihydroxy-2,3-pentanedione_cyclization_(spontaneous) 0
LB dihydropteridine_reductase 0
UB dihydropteridine_reductase 0
LB dihydropteridine_reductase_(NADH) 0
UB dihydropteridine_reductase_(NADH) 0
LB 3-dehydroquinate_synthase 0
LB 3-dehydroquinate_dehydratase,_irreversible 0
LB deoxyinosine_transport_in_via_proton_symport_(periplasm) 0
LB 2,5-diketo-D-gluconate_reductase 0
LB 2,5-diketo-D-gluconate_reductase_(NADH) 0
LB 2,5-diketo-D-gluconate_reductase_(NADPH) 0
LB dimethylallyltranstransferase 0
LB 1-hydroxy-2-methyl-2-(E)-butenyl_4-diphosphate_reductase_(dmpp) 0
LB 3-Dimethylubiquinonol_3-methyltransferase 0
LB Dimethyl_sulfoxide_reductase_(Menaquinol_8) 0
UB Dimethyl_sulfoxide_reductase_(Menaquinol_8) 0
LB Dimethyl_sulfoxide_reductase_(Menaquinol_8)_(periplasm) 0
LB Dimethyl_sulfoxide_reductase_(Demethylmenaquinol_8) 0
UB Dimethyl_sulfoxide_reductase_(Demethylmenaquinol_8) 0
LB Dimethyl_sulfoxide_reductase_(Demethylmenaquinol_8)_(periplasm) 0
LB Dihydroneopterin_monophosphate_dephosphorylase 0
LB Dihydroneopterin_triphosphate_pyrophosphatase 0
LB 2,3_dioxo-L-gulonate_reductase 0
UB 2,3_dioxo-L-gulonate_reductase 0
LB Doxorubicin_transport_via_TolC_system 0
LB dephospho-CoA_kinase 0
LB 2-dehydropantoate_2-reductase 0
LB deoxyribose-phosphate_aldolase 0
LB DsbA_protein_reoxidation_reaction_(aerobic) 0
LB DsbA_protein_reoxidation_reaction_(anaerobic) 0
LB DsbC_glutathione_thiotransferase 0
LB DsbD_reductase 0
LB DsbG_glutathione_thiotransferase 0
LB D-serine_transport_in_via_proton_symport_(periplasm) 0
LB D(-)-tartrate_dehydratase 0
LB deoxyuridine_kinase_(ATP_Deoxyuridine) 0
LB deoxyuridine_transport_in_via_proton_symport_(periplasm) 0
LB dUTP_diphosphatase 0
LB 1-deoxy-D-xylulose_reductoisomerase 0
LB 1-deoxy-D-xylulose_5-phosphate_synthase 0
LB 1-Deoxy-D-xylulose_kinase 0
UB 1-Deoxy-D-xylulose_kinase 0
LB enoyl-[ACP]_reductase_(NADH)_(n-C10_0) 0
LB enoyl-[ACP]_reductase_(NADPH)_(n-C10_0) 0
LB enoyl-[ACP]_reductase_(NADH)_(n-C12_0) 0
LB enoyl-[ACP]_reductase_(NADPH)_(n-C12_0) 0
LB enoyl-[ACP]_reductase_(NADH)_(n-C12_1) 0
LB enoyl-[ACP]_reductase_(NADPH)_(n-C12_1) 0
LB enoyl-[ACP]_reductase_(NADH)_(n-C14_0) 0
LB enoyl-[ACP]_reductase_(NADPH)_(n-C14_0) 0
LB enoyl-[ACP]_reductase_(NADH)_(n-C14_1) 0
LB enoyl-[ACP]_reductase_(NADPH)_(n-C14_1) 0
LB enoyl-[ACP]_reductase_(NADH)_(n-C16_0) 0
LB enoyl-[ACP]_reductase_(NADPH)_(n-C16_0) 0
LB enoyl-[ACP]_reductase_(NADH)_(n-C16_1) 0
LB enoyl-[ACP]_reductase_(NADPH)_(n-C16_1) 0
LB enoyl-[ACP]_reductase_(NADH)_(n-C18_0) 0
LB enoyl-[ACP]_reductase_(NADPH)_(n-C18_0) 0
LB enoyl-[ACP]_reductase_(NADH)_(n-C18_1) 0
LB enoyl-[ACP]_reductase_(NADPH)_(n-C18_1) 0
LB enoyl-[ACP]_reductase_(NADH)_(n-C4_0) 0
LB enoyl-[ACP]_reductase_(NADPH)_(n-C4_0) 0
LB enoyl-[ACP]_reductase_(NADH)_(n-C6_0) 0
LB enoyl-[ACP]_reductase_(NADPH)_(n-C6_0) 0
LB enoyl-[ACP]_reductase_(NADH)_(n-C8_0) 0
LB enoyl-[ACP]_reductase_(NADPH)_(n-C8_0) 0
LB enterobacterial_common_antigen_(x4)_core_oligosaccharide_lipid_A_transport_via_ABC_system_(periplasm_to_extracellular) 0
LB enterobacterial_common_antigen_(x4)_O-antigen_ligase_(periplasm) 0
LB enterobacterial_common_antigen_polymerase_(periplasm)_001 0
LB enterobacterial_common_antigen_polymerase_(periplasm)_002 0
LB enterobacterial_common_antigen_polymerase_(periplasm)_003 0
LB enterobacterial_common_antigen_transferase_(flippase,_cytoplasm_to_periplasm) 0
LB 3-hydroxyacyl-CoA_dehydratase_(3-hydroxybutanoyl-CoA) 0
UB 3-hydroxyacyl-CoA_dehydratase_(3-hydroxybutanoyl-CoA) 0
LB 3-hydroxyacyl-CoA_dehydratase_(3-hydroxyhexanoyl-CoA) 0
UB 3-hydroxyacyl-CoA_dehydratase_(3-hydroxyhexanoyl-CoA) 0
LB 3-hydroxyacyl-CoA_dehydratase_(3-hydroxyoctanoyl-CoA) 0
UB 3-hydroxyacyl-CoA_dehydratase_(3-hydroxyoctanoyl-CoA) 0
LB 3-hydroxyacyl-CoA_dehydratase_(3-hydroxydecanoyl-CoA) 0
UB 3-hydroxyacyl-CoA_dehydratase_(3-hydroxydecanoyl-CoA) 0
LB 3-hydroxyacyl-CoA_dehydratase_(3-hydroxydodecanoyl-CoA) 0
UB 3-hydroxyacyl-CoA_dehydratase_(3-hydroxydodecanoyl-CoA) 0
LB 3-hydroxyacyl-CoA_dehydratase_(3-hydroxytetradecanoyl-CoA) 0
UB 3-hydroxyacyl-CoA_dehydratase_(3-hydroxytetradecanoyl-CoA) 0
LB 3-hydroxyacyl-CoA_dehydratase_(3-hydroxyhexadecanoyl-CoA) 0
UB 3-hydroxyacyl-CoA_dehydratase_(3-hydroxyhexadecanoyl-CoA) 0
LB 3-hydroxyacyl-CoA_dehydratase_(3-hydroxyoctadecanoyl-CoA) 0
UB 3-hydroxyacyl-CoA_dehydratase_(3-hydroxyoctadecanoyl-CoA) 0
LB 2-dehydro-3-deoxy-phosphogluconate_aldolase 0
LB 6-phosphogluconate_dehydratase 0
LB Endotoxin_Synthesis_(lauroyl_transferase) 0
LB Endotoxin_Synthesis_(myristoyl_transferase)_001 0
LB Endotoxin_Synthesis_(palmitoleoyl_ACP) 0
LB Endotoxin_Synthesis_(myristoyl_transferase)_002 0
LB Enoylglutaryl-[ACP]_methyl_ester_reductase 0
LB phosphoethanolamine_lipid_A_transport_via_ABC_system_(periplasm_to_extracellular) 0
LB enterochelin_synthase 0
LB Enterochelin_Esterase 0
LB Enterochelin_Esterase_(Fe_containing) 0
LB Enoylpimeloyl-[ACP]_methyl_ester_reductase 0
LB Ethanolamine_ammonia-lyase 0
LB ethanolamine_transport_in_via_proton_symport 0
LB ethanesulfonate_transport_via_ABC_system_(periplasm) 0
LB D-fructose_6-phosphate_phosphatase 0
LB Fructose-6-phosphate_transport_via_phosphate_antiport_(periplasm) 0
UB Fructose-6-phosphate_transport_via_phosphate_antiport_(periplasm) 0
LB fatty-acyl-ACP_hydrolase_001 0
LB fatty-acyl-ACP_hydrolase_002 0
LB fatty-acyl-ACP_hydrolase_003 0
LB fatty-acyl-ACP_hydrolase_004 0
LB fatty-acyl-ACP_hydrolase_005 0
LB fatty-acyl-ACP_hydrolase_006 0
LB fatty-acyl-ACP_hydrolase_007 0
LB fatty-acid-CoA_thioesterase_(decanoate) 0
LB fatty-acid-CoA_thioesterase_(dodecanoate) 0
LB fatty-acid-CoA_thioesterase_(tetradecanoate) 0
LB fatty-acid-CoA_thioesterase_(tetradecenoate) 0
LB fatty-acid-CoA_thioesterase_(hexadecanoate) 0
LB fatty-acid-CoA_thioesterase_(hexadecenoate) 0
LB fatty-acid-CoA_thioesterase_(octadecanoate) 0
LB fatty-acid-CoA_thioesterase_(octadecenoate) 0
LB fatty-acid-CoA_thioesterase_(hexanoate) 0
LB fatty-acid-CoA_thioesterase_(octanoate) 0
LB fatty-acid-CoA_ligase_(decanoate_transport_via_vectoral_Co-A_coupling) 0
LB fatty-acid-CoA_ligase_(dodecanoate_transport_via_vectoral_Co-A_coupling) 0
LB fatty-acid-CoA_ligase_(tetradecanoate_transport_via_vectoral_Co-A_coupling) 0
LB fatty-acid-CoA_ligase_(tetradecenoate_transport_via_vectoral_Co-A_coupling) 0
LB fatty-acid-CoA_ligase_(hexadecanoate_transport_via_vectoral_Co-A_coupling) 0
LB fatty-acid-CoA_ligase_(hexadecenoate_transport_via_vectoral_Co-A_coupling) 0
LB fatty-acid-CoA_ligase_(octadecanoate_transport_via_vectoral_Co-A_coupling) 0
LB fatty-acid-CoA_ligase_(octadecenoate_transport_via_vectoral_Co-A_coupling) 0
LB fatty-acid-CoA_ligase_(hexanoate_transport_via_vectoral_Co-A_coupling) 0
LB fatty-acid-CoA_ligase_(octanoate_transport_via_vectoral_Co-A_coupling) 0
LB FAD_reductase_001 0
LB FAD_reductase_002 0
LB fructose-bisphosphatase 0
LB L-fucose_isomerase 0
UB L-fucose_isomerase 0
LB L-fuculokinase 0
UB L-fuculokinase 0
LB Ferrochelatase 0
LB formate_dehydrogenase_(quinone-8)_(periplasm) 0
LB Formate_Dehydrogenase_(menaquinone-8)_(periplasm) 0
LB FMNH2-dependent_monooxygenase 0
LB FMNH2-dependent_monooxygenase_(methanesulfonate) 0
LB FMNH2-dependent_monooxygenase_(ethanesulfonate) 0
LB FMNH2-dependent_monooxygenase_(butanesulfonate) 0
LB FMNH2-dependent_monooxygenase_(sulfoacetate) 0
LB iron_(II)_transport_via_ABC_system_(periplasm) 0
LB iron_(II)_transport_in_via_proton_symport_(periplasm) 0
LB iron_(Fe+2)_transport_out_via_proton_antiport_(periplasm) 0
LB iron_(+2)_transport_in_via_permease_(no_H+) 0
LB iron_transport_from_ferric-dicitrate_via_ABC_system_(periplasm) 0
LB ferric-dicitrate_transport_via_ton_system_(extracellular) 0
LB release_of_Fe(III)_from_ferric_2,3-dihydroxybenzoylserine 0
LB ferric_2,3-dihydroxybenzoylserine_transport_via_ABC_system_(periplasm) 0
LB ferric_2,3-dihydroxybenzoylserine_transport_via_ton_system_(extracellular) 0
LB Fe(III)hydroxamate_reductase_001 0
LB Fe(III)hydroxamate_reductase_002 0
LB Fe(III)hydroxamate_reductase_003 0
LB Fe(III)hydroxamate_unloaded_secretion 0
LB Fe(III)hydroxamate_unloaded_secretion_(extracellular) 0
LB ferric-dicitrate_transport_via_ABC_system_(periplasm) 0
LB Fe(III)_hydroxamate_Fe-loading_reaction_(spontaneaous) 0
LB Fe(III)hydroxamine_transport_via_ton_system_(extracellular) 0
LB Fe(III)_reduction 0
LB iron_(III)_transport_via_ABC_system_(periplasm_to_cytoplasm) 0
LB Ferrichrome_reductase_001 0
LB Ferrichrome_reductase_002 0
LB Ferrichrome_reductase_003 0
LB ferrichrome_(minus_Fe)_secretion_(to_extracellular) 0
LB ferrichrome_(minus_Fe)_secretion_(to_periplasm) 0
LB ferrichrome_transport_via_ABC_system_(periplasm) 0
LB ferrichrome_Fe(III)-loading_reaction_(spontaneous) 0
LB ferrichrome_transport_via_ton_system_(extracellular) 0
LB Fe-enterobactin_reduction_(Fe(III)-unloading)_001 0
LB Fe-enterobactin_reduction_(Fe(III)-unloading)_002 0
LB Fe-enterobactin_reduction_(Fe(III)-unloading)_003 0
LB Fe-enterobactin_transport_via_ABC_system_(periplasm) 0
LB enterobactin_Fe(III)_binding_(spontaneous) 0
LB enterochelin_transport_(secretion_periplasm) 0
LB Fe-enterobactin_transport_via_ton_system_(extracellular) 0
LB enterochelin_transport_(secretion) 0
LB ferroxamine_reductase_001 0
LB ferroxamine_reductase_002 0
LB ferroxamine_reductase_003 0
LB ferroxamine_(minus_Fe3)_secretion_(to_extracellular) 0
LB ferroxamine_(minus_Fe3)_secretion_(to_periplasm) 0
LB ferroxamine_transport_via_ABC_system_(periplasm) 0
LB ferroxamine_Fe3-loading_reaction_(spontaneous) 0
LB ferroxamine_transport_via_ton_system_(extracellular) 0
LB ferroxidase 0
LB iron-sulfur_cluster_damage_(peroxide,_spontaneous) 0
LB iron-sulfur_cluster_damage_(nitrous_oxide,_spontaneous) 0
LB iron-sulfur_cluster_repair 0
LB beta-fructofuranosidase 0
LB Formate-hydrogen_lyase 0
UB Formate-hydrogen_lyase 0
LB flavodoxin_reductase_(NADPH) 0
LB flavin_reductase 0
LB flavin_reductase_(NAD) 0
LB Methionyl-tRNA_formyltransferase 0
LB FMN_adenylyltransferase 0
LB FMN_reductase_001 0
LB FMN_reductase_002 0
LB Aminomethyltransferase 0
LB formate_transport_via_proton_symport_(uptake_only,_periplasm) 0
UB formate_transport_via_proton_symport_(uptake_only,_periplasm) 0
LB formate_transport_via_diffusion_(cytoplasm_to_periplasm) 0
UB formate_transport_via_diffusion_(cytoplasm_to_periplasm) 0
LB fumarate_reductase_001 0
UB fumarate_reductase_001 0
LB fumarate_reductase_002 0
UB fumarate_reductase_002 0
LB fructose-1-phosphate_kinase 0
LB Fructoselysine_Kinase 0
LB Fructoselysine_transport_via_proton_symport_(periplasm) 0
LB D-fructuronate_transport_via_proton_symport,_reversible_(periplasm) 0
UB D-fructuronate_transport_via_proton_symport,_reversible_(periplasm) 0
LB Fructose_transport_via_PEP_Pyr_PTS_(f6p_generating)_(periplasm) 0
LB D-fructose_transport_via_PEP_Pyr_PTS_(periplasm) 0
LB formyltetrahydrofolate_deformylase 0
LB formate-tetrahydrofolate_ligase 0
LB L-fucose_transport_via_proton_symport_(periplasm) 0
UB L-fucose_transport_via_proton_symport_(periplasm) 0
LB Fumarate_transport_via_proton_symport_(2_H)_(periplasm) 0
UB Fumarate_transport_via_proton_symport_(2_H)_(periplasm) 0
LB Fumarate_transport_via_proton_symport_(3_H)_(periplasm) 0
LB Fusidic_acid_transport_via_TolC_system 0
LB glucosamine-1-phosphate_N-acetyltransferase 0
LB Glucose-1-phosphatase 0
LB glucose-1-phosphate_thymidylyltransferase 0
LB glycerol-2-phosphate_phosphatase 0
LB glycerol_2-phosphate_phosphatase_(periplasmic) 0
LB glycerol-3-phosphate_acyltransferase_(C12_0) 0
LB glycerol-3-phosphate_acyltransferase_(C14_0) 0
LB glycerol-3-phosphate_acyltransferase_(C14_1) 0
LB glycerol-3-phosphate_acyltransferase_(C16_0) 0
LB glycerol-3-phosphate_acyltransferase_(C16_1) 0
LB glycerol-3-phosphate_acyltransferase_(C18_0) 0
LB glycerol-3-phosphate_acyltransferase_(C18_1) 0
LB sn-glycerol-3-phosphocholine_transport_via_ABC_system_(periplasm) 0
UB sn-glycerol-3-phosphocholine_transport_via_ABC_system_(periplasm) 0
LB glycerol-3-phosphate_dehydrogenase_(ubiquinone-8) 0
UB glycerol-3-phosphate_dehydrogenase_(ubiquinone-8) 0
LB glycerol-3-phosphate_dehydrogenase_(menaquinone-8) 0
UB glycerol-3-phosphate_dehydrogenase_(menaquinone-8) 0
LB glycerol-3-phosphate_dehydrogenase_(demethylmenaquinone-8) 0
UB glycerol-3-phosphate_dehydrogenase_(demethylmenaquinone-8) 0
LB sn-glycerol-3-phosphoethanolamine_transport_via_ABC_system_(periplasm)_001 0
UB sn-glycerol-3-phosphoethanolamine_transport_via_ABC_system_(periplasm)_001 0
LB sn-glycerol-3-phosphoglycerol_transport_via_ABC_system_(periplasm) 0
UB sn-glycerol-3-phosphoglycerol_transport_via_ABC_system_(periplasm) 0
LB sn-glycerol-3-phosphoethanolamine_transport_via_ABC_system_(periplasm)_002 0
UB sn-glycerol-3-phosphoethanolamine_transport_via_ABC_system_(periplasm)_002 0
LB sn-glycerol-3-phosphoserine_transport_via_ABC_system_(periplasm) 0
UB sn-glycerol-3-phosphoserine_transport_via_ABC_system_(periplasm) 0
LB glycerol-3-phosphatase 0
LB L-glutamate_5-semialdehyde_dehydratase_(spontaneous) 0
LB glutamate-5-semialdehyde_dehydrogenase 0
LB glucosamine-6-phosphate_deaminase 0
LB glucose-6-phosphate_phosphatase 0
LB Glucose-6-phosphate_transport_via_phosphate_antiport_(periplasm) 0
UB Glucose-6-phosphate_transport_via_phosphate_antiport_(periplasm) 0
LB D-galactose_1-phosphatase 0
LB galactarate_dehydratase 0
LB L-galactonate_oxidoreductase 0
LB galactonate_dehydratase 0
LB L-galactonate_transport_via_proton_symport_(periplasm) 0
LB D-galactonate_transport_via_proton_symport_(periplasm) 0
LB aldose-1-epimerase 0
LB a-galactosidase_(melibiose) 0
UB a-galactosidase_(melibiose) 0
LB galactosyltransferase_I_(LPS_core_synthesis) 0
LB Galactitol_transport_via_PEP_Pyr_PTS_(periplasm) 0
LB UTP-glucose-1-phosphate_uridylyltransferase_(irreversible) 0
LB D-galactose_transport_via_ABC_system_(periplasm) 0
UB D-galactose_transport_via_ABC_system_(periplasm) 0
LB D-galactose_transport_in_via_proton_symport_(periplasm) 0
LB D-Glucosamine_6-phosphate_transport_via_phosphate_antiport_(periplasm) 0
UB D-Glucosamine_6-phosphate_transport_via_phosphate_antiport_(periplasm) 0
LB D-glucosamine_transport_via_PEP_Pyr_PTS_(periplasm) 0
LB GAR_transformylase-T 0
LB Glycolaldehyde_dehydrogenase 0
LB GDP-4-dehydro-6-deoxy-D-mannose_epimerase 0
LB GDP_diphosphokinase 0
LB GDP-mannose_mannosyl_hydrolase 0
LB GDP-mannose_phyrophosphatase 0
LB guanosine_3'-diphosphate_5'-triphosphate_3'-diphosphatase 0
LB glutamine-fructose-6-phosphate_transaminase 0
LB gamma-glutamyl-gamma-aminobutyric_acid_hydrolase 0
LB gamma_glutamyl_putrescine_oxidase 0
LB gamma_glutamyl_putrescine_synthase 0
LB 1,4-alpha-glucan_branching_enzyme_(glycogen_->_bglycogen) 0
LB Glucose_dehydrogenase_(ubiquinone-8_as_acceptor)_(periplasm) 0
LB glycogen_phosphorylase_001 0
LB glycogen_phosphorylase_002 0
LB 5-dehydro-4-deoxyglucarate_aldolase 0
LB glucarate_dehydratase 0
LB glycogen_synthase_(ADPGlc) 0
LB glucosyltransferase_I_(LPS_core_synthesis) 0
LB glucosyltransferase_II_(LPS_core_synthesis) 0
LB glucosyltransferase_III_(LPS_core_synthesis) 0
LB D-glucose_transport_via_ABC_system_(periplasm) 0
UB D-glucose_transport_via_ABC_system_(periplasm) 0
LB D-glucose_transport_via_PEP_Pyr_PTS_(periplasm) 0
LB D-glucose_transport_in_via_proton_symport_(periplasm) 0
LB D-glucose_transport_via_diffusion_(extracellular_to_periplasm)_irreversible 0
UB D-glucose_transport_via_diffusion_(extracellular_to_periplasm)_irreversible 0
LB glycogen_debranching_enzyme_(bglycogen_->_glycogen) 0
LB glucose-1-phosphate_adenylyltransferase 0
LB glutamine_synthetase 0
LB Glutaminyl-tRNA_synthetase 0
LB L-glutamine_transport_via_ABC_system_(periplasm) 0
LB glutamate_5-kinase 0
LB gamma-glutamylcysteine_synthetase 0
LB Glutamate_Decarboxylase 0
LB glutaminase_001 0
LB glutaminase_002 0
UB glutaminase_002 0
LB glutamine_phosphoribosyldiphosphate_amidotransferase 0
LB glutamate_synthase_(NADPH) 0
LB glutamyl-tRNA_reductase 0
LB Glutamyl-tRNA_synthetase 0
LB L-glutamate_transport_via_ABC_system_(periplasm) 0
LB Na+/glutamate_symport_(periplasm) 0
LB glyoxalate_carboligase 0
LB Glycine_betaine_transport_via_ABC_system_(periplasm) 0
LB Glycine_betaine_transport_via_proton_symport_(periplasm) 0
LB sn-Glycerol_2-phosphate_transport_via_ABC_system_(periplasm) 0
LB sn-Glycerol_3-phosphate_transport_via_ABC_system_(periplasm) 0
UB sn-Glycerol_3-phosphate_transport_via_ABC_system_(periplasm) 0
LB Glycerol-3-phosphate___phosphate_antiporter_(periplasm) 0
UB Glycerol-3-phosphate___phosphate_antiporter_(periplasm) 0
LB Glycerol_dehydrogenase 0
LB glycerate_kinase_001 0
LB glycerate_kinase_002 0
LB Glycine_Cleavage_System 0
LB Glycolate_dehydrogenase_(NAD) 0
LB Glycolate_dehydrogenase_(NADP) 0
LB glycolate_transport_via_sodium_symport_(periplasm) 0
LB Glycolate_oxidase_001 0
LB Glycolate_oxidase_002 0
LB Glycolate_oxidase_003 0
LB glycerol_kinase 0
UB glycerol_kinase 0
LB hydroxyacylglutathione_hydrolase 0
LB glyoxalase_III 0
LB Glycyl-tRNA_synthetase 0
LB glycine_transport_in_via_proton_symport_(periplasm) 0
LB glycine_transport_in_via_sodium_symport_(periplasm) 0
LB GDP-D-mannose_dehydratase 0
LB D-glycero-D-manno-hepose_1-phosphate_adenyltransferase 0
LB D-glycero-D-manno-heptose_7-phosphate_kinase 0
LB D-glycero-D-manno-heptose_1,7-bisphosphate_phosphatase 0
LB GMP_reductase 0
LB GMP_synthase 0
LB phosphogluconate_dehydrogenase 0
LB gluconokinase 0
LB GDP-4-oxo-L-fucose_reductase 0
LB Gp4G_hydrolase 0
LB Glycerophosphodiester_phosphodiesterase_(Glycerophosphocholine)_001 0
LB Glycerophosphodiester_phosphodiesterase_(Glycerophosphocholine)_002 0
UB Glycerophosphodiester_phosphodiesterase_(Glycerophosphocholine)_002 0
LB Glycerophosphodiester_phosphodiesterase_(Glycerophosphoethanolamine)_001 0
LB Glycerophosphodiester_phosphodiesterase_(Glycerophosphoethanolamine)_002 0
UB Glycerophosphodiester_phosphodiesterase_(Glycerophosphoethanolamine)_002 0
LB Glycerophosphodiester_phosphodiesterase_(Glycerophosphoserine)_001 0
LB Glycerophosphodiester_phosphodiesterase_(Glycerophosphoserine)_002 0
UB Glycerophosphodiester_phosphodiesterase_(Glycerophosphoserine)_002 0
LB Glycerophosphodiester_phosphodiesterase_(Glycerophosphoglycerol)_001 0
LB Glycerophosphodiester_phosphodiesterase_(Glycerophosphoglycerol)_002 0
UB Glycerophosphodiester_phosphodiesterase_(Glycerophosphoglycerol)_002 0
LB Glycerophosphodiester_phosphodiesterase_(Glycerophosphoinositol)_001 0
LB Glycerophosphodiester_phosphodiesterase_(Glycerophosphoinositol)_002 0
UB Glycerophosphodiester_phosphodiesterase_(Glycerophosphoinositol)_002 0
LB geranyltranstransferase 0
LB glutaredoxin_reductase 0
LB guanosine_kinase 0
LB guanosine_transport_in_via_proton_symport_(periplasm) 0
LB Glutathionylspermidine_amidase 0
LB Glutathionylspermidine_synthetase 0
LB glutathione_peridoxase 0
LB glutathione_hydralase_(periplasmic) 0
LB glutathione_export_via_ABC_system_(cytoplasm_to_periplasm) 0
LB Reduced_glutathione_via_ABC_system_(periplasm) 0
LB glutathione_synthetase 0
LB GTP_cyclohydrolase_I 0
LB GTP_cyclohydrolase_II_(25drapp) 0
LB guanosine-5'-triphosphate,3'-diphosphate_diphosphatase 0
LB GTP_diphosphokinase 0
LB GTP_amine_hydrolysis_(spontaneous) 0
LB guanylate_cyclase 0
LB guanine_deaminase 0
LB guanine_phosphoribosyltransferase 0
LB guanine_transport_in_via_proton_symport_(periplasm) 0
LB Glucuronate_1-phosphate_phosphatase_(periplasm) 0
LB Hydrogen_sulfide_oxidation 0
LB h2s_transport_(periplasm) 0
LB 3-hydroxyacyl-CoA_dehydrogenase_(acetoacetyl-CoA) 0
UB 3-hydroxyacyl-CoA_dehydrogenase_(acetoacetyl-CoA) 0
LB 3-hydroxyacyl-CoA_dehydrogenase_(3-oxohexanoyl-CoA) 0
UB 3-hydroxyacyl-CoA_dehydrogenase_(3-oxohexanoyl-CoA) 0
LB 3-hydroxyacyl-CoA_dehydrogenase_(3-oxooctanoyl-CoA) 0
UB 3-hydroxyacyl-CoA_dehydrogenase_(3-oxooctanoyl-CoA) 0
LB 3-hydroxyacyl-CoA_dehydrogenase_(3-oxodecanoyl-CoA) 0
UB 3-hydroxyacyl-CoA_dehydrogenase_(3-oxodecanoyl-CoA) 0
LB 3-hydroxyacyl-CoA_dehydrogenase_(3-oxododecanoyl-CoA) 0
UB 3-hydroxyacyl-CoA_dehydrogenase_(3-oxododecanoyl-CoA) 0
LB 3-hydroxyacyl-CoA_dehydrogenase_(3-oxotetradecanoyl-CoA) 0
UB 3-hydroxyacyl-CoA_dehydrogenase_(3-oxotetradecanoyl-CoA) 0
LB 3-hydroxyacyl-CoA_dehydrogenase_(3-oxohexadecanoyl-CoA) 0
UB 3-hydroxyacyl-CoA_dehydrogenase_(3-oxohexadecanoyl-CoA) 0
LB 3-hydroxyacyl-CoA_dehydrogenase_(3-oxooctadecanoyl-CoA),_peroxisomal 0
UB 3-hydroxyacyl-CoA_dehydrogenase_(3-oxooctadecanoyl-CoA),_peroxisomal 0
LB Hydroxybenzoate_octaprenyltransferase 0
LB homocysteine_S-methyltransferase 0
LB Homocysteine_Methyltransferase 0
LB Hexadecanoate_transport_via_facilitated_irreversible_diffusion_(extracellular_to_periplasm) 0
LB Hexadecenoate_transport_via_facilitated_irreversible_diffusion_(extracellular_to_periplasm) 0
LB Heme_O_synthase 0
LB LPS_heptose_kinase_I_(LPS_core_synthesis) 0
LB LPS_heptose_kinase_II_(LPS_core_synthesis) 0
LB heptosyltransferase_I_(LPS_core_synthesis) 0
LB heptosyltransferase_II_(LPS_core_synthesis) 0
LB heptosyltransferase_III_(LPS_core_synthesis) 0
LB heptosyltransferase_IV_(LPS_core_synthesis) 0
LB hydroxyethylthiazole_kinase 0
LB hexokinase_(D-glucose_ATP) 0
LB hexokinase_(D-mannose_ATP) 0
LB hexokinase_(D-fructose_ATP) 0
LB Mercury_(Hg+2)_ABC_transporter_(periplasm) 0
LB mercury_(Hg+2)_transport_out_via_proton_antiport_(periplasm) 0
LB histidinol_dehydrogenase 0
LB histidinol-phosphatase 0
LB Histidyl-tRNA_synthetase 0
LB L-histidine_transport_via_ABC_system_(periplasm) 0
LB 2-hydroxy-6-ketonona-2,4-dienedioic_acid_hydrolase 0
LB 2-hydroxy-6-ketononotrienedioate_hydrolase 0
LB hydroxymethylbilane_synthase 0
LB hydroxymethylpyrimidine_kinase_(ATP) 0
LB L-homoserineserine_efflux_via_proton_symport 0
LB 4-hydroxy-2-oxopentanoate_aldolase 0
LB 6-hydroxymethyl-dihydropterin_pyrophosphokinase 0
LB 2,3-dihydroxypheylpropionate_1,2-dioxygenase 0
LB Hydroxypyruvate_reductase_(NADH) 0
LB Hydroxypyruvate_reductase_(NADPH) 0
LB homoserine_kinase 0
LB homoserine_O-succinyltransferase 0
LB histidinol-phosphate_transaminase 0
LB hypoxanthine_dehydrogenase 0
LB Acetyl-CoA_hexanoate-CoA_transferase 0
LB hypoxanthine_phosphoribosyltransferase_(Hypoxanthine) 0
LB hydrogenase_(ubiquinone-8__2_protons)_(periplasm) 0
UB hydrogenase_(ubiquinone-8__2_protons)_(periplasm) 0
LB Hydrogenase_(menaquinone8__2_protons)_(periplasm) 0
UB Hydrogenase_(menaquinone8__2_protons)_(periplasm) 0
LB Hydrogenase_(Demethylmenaquinone-8__2_protons)_(periplasm) 0
UB Hydrogenase_(Demethylmenaquinone-8__2_protons)_(periplasm) 0
LB hypothetical_enyme 0
LB ISC_[2Fe-2S]_regeneration 0
LB ISC_[2Fe-2S]_Synthesis 0
LB ISC_[2Fe-2S]_Synthesis_II 0
LB ISC_[2Fe-2S]_Transfer 0
LB ISC_[4Fe-4S]_Reduction 0
LB ISC_[4Fe-4S]_Transfer 0
LB Isochorismate_Synthase 0
LB isochorismatase 0
LB Isocitrate_lyase 0
UB Isocitrate_lyase 0
LB ISC_Cysteine_desulfuration 0
LB L-indonate_5-dehydrogenase_(NADP) 0
LB Imidazole-glycerol-3-phosphate_synthase 0
LB imidazoleglycerol-phosphate_dehydratase 0
LB indole-3-glycerol-phosphate_synthase 0
LB Isoleucyl-tRNA_synthetase 0
LB L-isoleucine_transport_via_ABC_system_(periplasm) 0
LB IMP_dehydrogenase 0
LB Indole_transport_via_proton_symport,_irreversible_(periplasm) 0
LB Na+/myo-inositol_symporter_(periplasm) 0
LB Inosine_hydrolase 0
LB insosine_kinase 0
LB inosine_transport_in_via_proton_symport_(periplasm) 0
LB 1-hydroxy-2-methyl-2-(E)-butenyl_4-diphosphate_reductase_(ipdp) 0
LB 3-isopropylmalate_dehydrogenase 0
LB 2-isopropylmalate_synthase 0
LB isethionate_transport_via_ABC_system_(periplasm) 0
LB KDO(2)-lipid_IV_A_transport_via_ABC_system_(periplasm) 0
LB KDO(2)-lipid_IV_A_transport_via_ABC_system_(periplasm_to_extracellular) 0
LB beta-ketoacyl-ACP_synthase 0
LB beta-ketoacyl-ACP_synthase_(2) 0
LB 3-deoxy-manno-octulosonate_cytidylyltransferase 0
LB 3-deoxy-manno-octulosonate-8-phosphatase 0
LB 3-deoxy_-D-manno-octulosonic_-acid_8-phosphate_synthase 0
LB 3-keto-L-gulonate_6-phosphate_decarboxylase 0
LB Potassium_ABC_transporter_(periplasm) 0
LB potassium_transport_in_via_proton_symport_(periplasm) 0
LB potassium_transport_out_via_proton_antiport_(periplasm) 0
LB L-Lactate_dehydrogenase_(ubiquinone) 0
LB L-Lactate_dehydrogenase_(menaquinone) 0
LB 4-amino-4-deoxy-L-arabinotransferase_(LPS_lipid_A_modification,_periplasmic_face_of_membrane)) 0
LB b-galactosidase_001 0
UB b-galactosidase_001 0
LB b-galactosidase_002 0
LB L-alanyl-gamma-D-glutamyl-meso-diaminopimelate_hydrolase 0
LB L-alanyl-D-glutamate_transport_in_via_proton_symport_(periplasm) 0
LB L-alanyl-L-glutamate_transport_in_via_proton_symport_(periplasm) 0
LB D-Lactaldehyde_NAD+_1-oxidoreductase 0
LB L-Lactaldehyde_NADP+_1-oxidoreductase 0
LB L-alanyl-gamma-L-glutamate_peptidase 0
LB lactaldehyde_dehydrogenase 0
LB lacaldehyde_reductase_(S-propane-1,2-diol_forming) 0
UB lacaldehyde_reductase_(S-propane-1,2-diol_forming) 0
LB Lactose_transport_via_proton_aniport_(periplasm) 0
LB Lactose_transport_via_proton_symport_(periplasm) 0
UB Lactose_transport_via_proton_symport_(periplasm) 0
LB D-lactate_dehydrogenase_002 0
LB leucine_transaminase_(irreversible) 0
LB Leucyl-tRNA_synthetase 0
LB L-leucine_transport_via_ABC_system_(periplasm) 0
LB lactoylglutathione_lyase 0
LB lipid_(cold)_A_transport_via_ABC_system_(periplasm) 0
LB core_oligosaccharide_lipid_A_hexadecanoate_transferase_(n-C16_0)_(extracellular_membrane) 0
LB Lipid_A_hexadecanoate_transferase_(n-C16_0)_(extracellular_membrane) 0
LB Lipoyl-adenylate_protein_ligase 0
LB Lipoate-ATP_adenylate_transferase 0
LB lipid_A_transport_via_ABC_system_(periplasm) 0
LB lipid_A_transport_via_ABC_system_(periplasm_to_extracellular) 0
LB Lipoyl(octanoyl)_transferase 0
LB Lipoate_synthase 0
LB Lipoate_transport_via_proton_symport_(periplasm) 0
LB Lipid_A_disaccaride_synthase 0
LB Lysophospholipase_L1_(2-acylglycerophosphotidate,_n-C12_0)_(periplasm) 0
LB Lysophospholipase_L1_(2-acylglycerophosphotidate,_n-C14_0)_(periplasm) 0
LB Lysophospholipase_L1_(2-acylglycerophosphotidate,_n-C14_1)_(periplasm) 0
LB Lysophospholipase_L1_(2-acylglycerophosphotidate,_n-C16_0)_(periplasm) 0
LB Lysophospholipase_L1_(2-acylglycerophosphotidate,_n-C16_1)_(periplasm) 0
LB Lysophospholipase_L1_(2-acylglycerophosphotidate,_n-C18_0)_(periplasm) 0
LB Lysophospholipase_L1_(2-acylglycerophosphotidate,_n-C18_1)_(periplasm) 0
LB Lysophospholipase_L1_(2-acylglycerophosphoethanolamine,_n-C12_0)_(periplasm) 0
LB Lysophospholipase_L1_(2-acylglycerophosphoethanolamine,_n-C14_0)_(periplasm) 0
LB Lysophospholipase_L1_(2-acylglycerophosphoethanolamine,_n-C14_1)_(periplasm) 0
LB Lysophospholipase_L1_(2-acylglycerophosphoethanolamine,_n-C16_0)_(periplasm) 0
LB Lysophospholipase_L1_(2-acylglycerophosphoethanolamine,_n-C16_1)_(periplasm) 0
LB Lysophospholipase_L1_(2-acylglycerophosphoethanolamine,_n-C18_0)_(periplasm) 0
LB Lysophospholipase_L1_(2-acylglycerophosphoethanolamine,_n-C18_1)_(periplasm) 0
LB Lysophospholipase_L1_(2-acylglycerophosphoglycerol,_n-C12_0)_(periplasm) 0
LB Lysophospholipase_L1_(2-acylglycerophosphoglycerol,_n-C14_0)_(periplasm) 0
LB Lysophospholipase_L1_(2-acylglycerophosphoglycerol,_n-C14_1)_(periplasm) 0
LB Lysophospholipase_L1_(2-acylglycerophosphoglycerol,_n-C16_0)_(periplasm) 0
LB Lysophospholipase_L1_(2-acylglycerophosphoglycerol,_n-C16_1)_(periplasm) 0
LB Lysophospholipase_L1_(2-acylglycerophosphoglycerol,_n-C18_0)_(periplasm) 0
LB Lysophospholipase_L1_(2-acylglycerophosphoglycerol,_n-C18_1)_(periplasm) 0
LB Lysophospholipase_L2_(2-acylglycerophosphotidate,_n-C12_0) 0
LB Lysophospholipase_L2_(2-acylglycerophosphotidate,_n-C14_0) 0
LB Lysophospholipase_L2_(2-acylglycerophosphotidate,_n-C14_1) 0
LB Lysophospholipase_L2_(2-acylglycerophosphotidate,_n-C16_0) 0
LB Lysophospholipase_L2_(2-acylglycerophosphotidate,_n-C16_1) 0
LB Lysophospholipase_L2_(2-acylglycerophosphotidate,_n-C18_0) 0
LB Lysophospholipase_L2_(2-acylglycerophosphotidate,_n-C18_1) 0
LB Lysophospholipase_L2_(acyltransferase,_2-acyl-glycerophosphoethanolamine,_n-C12_0) 0
LB Lysophospholipase_L2_(acyltransferase,_2-acyl-glycerophosphoethanolamine,_n-C14_0) 0
LB Lysophospholipase_L2_(acyltransferase,_2-acyl-glycerophosphoethanolamine,_n-C14_1) 0
LB Lysophospholipase_L2_(acyltransferase,_2-acyl-glycerophosphoethanolamine,_n-C16_0) 0
LB Lysophospholipase_L2_(acyltransferase,_2-acyl-glycerophosphoethanolamine,_n-C16_1) 0
LB Lysophospholipase_L2_(acyltransferase,_2-acyl-glycerophosphoethanolamine,_n-C18_0) 0
LB Lysophospholipase_L2_(acyltransferase,_2-acyl-glycerophosphoethanolamine,_n-C18_1) 0
LB Lysophospholipase_L2_(acyltransferase,_2-acyl-glycerophosphoglycerol,_n-C12_0) 0
LB Lysophospholipase_L2_(acyltransferase,_2-acyl-glycerophosphoglycerol,_n-C14_0) 0
LB Lysophospholipase_L2_(acyltransferase,_2-acyl-glycerophosphoglycerol,_n-C14_1) 0
LB Lysophospholipase_L2_(acyltransferase,_2-acyl-glycerophosphoglycerol,_n-C16_0) 0
LB Lysophospholipase_L2_(acyltransferase,_2-acyl-glycerophosphoglycerol,_n-C16_1) 0
LB Lysophospholipase_L2_(acyltransferase,_2-acyl-glycerophosphoglycerol,_n-C18_0) 0
LB Lysophospholipase_L2_(acyltransferase,_2-acyl-glycerophosphoglycerol,_n-C18_1) 0
LB Lysophospholipase_L2_(2-acylglycerophosphoethanolamine,_n-C12_0) 0
LB Lysophospholipase_L2_(2-acylglycerophosphoethanolamine,_n-C14_0) 0
LB Lysophospholipase_L2_(2-acylglycerophosphoethanolamine,_n-C14_1) 0
LB Lysophospholipase_L2_(2-acylglycerophosphoethanolamine,_n-C16_0) 0
LB Lysophospholipase_L2_(2-acylglycerophosphoethanolamine,_n-C16_1) 0
LB Lysophospholipase_L2_(2-acylglycerophosphoethanolamine,_n-C18_0) 0
LB Lysophospholipase_L2_(2-acylglycerophosphoethanolamine,_n-C18_1) 0
LB Lysophospholipase_L2_(2-acylglycerophosphoglycerol,_n-C12_0) 0
LB Lysophospholipase_L2_(2-acylglycerophosphoglycerol,_n-C14_0) 0
LB Lysophospholipase_L2_(2-acylglycerophosphoglycerol,_n-C14_1) 0
LB Lysophospholipase_L2_(2-acylglycerophosphoglycerol,_n-C16_0) 0
LB Lysophospholipase_L2_(2-acylglycerophosphoglycerol,_n-C16_1) 0
LB Lysophospholipase_L2_(2-acylglycerophosphoglycerol,_n-C18_0) 0
LB Lysophospholipase_L2_(2-acylglycerophosphoglycerol,_n-C18_1) 0
LB lysine_decarboxylase 0
LB Lysyl-tRNA_synthetase 0
LB L-lysine_transport_via_ABC_system_(periplasm) 0
LB L-lysine_transport_in_via_proton_symport_(periplasm) 0
LB L-lysine_transport_out_via_proton_antiport_(cytoplasm_to_periplasm) 0
LB Lyxose_isomerase 0
UB Lyxose_isomerase 0
LB L-Lyxose_transport_via_proton_symport_(periplasm) 0
UB L-Lyxose_transport_via_proton_symport_(periplasm) 0
LB Malonyl-ACP_decarboxylase 0
LB Malonyl-CoA_methyltransferase 0
LB malate_decarboxylating_oxidoreductase_(decarboxylating) 0
LB D-Malate_transport_via_proton_symport_(2_H)_(periplasm) 0
UB D-Malate_transport_via_proton_symport_(2_H)_(periplasm) 0
LB malate_synthase 0
UB malate_synthase 0
LB maltohexaose_transport_via_ABC_system_(periplasm) 0
UB maltohexaose_transport_via_ABC_system_(periplasm) 0
LB maltohexaose_transport_via_diffusion_(extracellular_to_periplasm)_irreversible 0
UB maltohexaose_transport_via_diffusion_(extracellular_to_periplasm)_irreversible 0
LB maltopentaose_transport_via_ABC_system_(periplasm) 0
UB maltopentaose_transport_via_ABC_system_(periplasm) 0
LB maltopentaoseMaltotriose_transport_via_diffusion_(extracellular_to_periplasm)_irreversible 0
UB maltopentaoseMaltotriose_transport_via_diffusion_(extracellular_to_periplasm)_irreversible 0
LB Maltotriose_transport_via_ABC_system_(periplasm) 0
UB Maltotriose_transport_via_ABC_system_(periplasm) 0
LB Maltotriose_transport_via_diffusion_(extracellular_to_periplasm)_irreversible 0
UB Maltotriose_transport_via_diffusion_(extracellular_to_periplasm)_irreversible 0
LB maltotetraose_transport_via_ABC_system_(periplasm) 0
UB maltotetraose_transport_via_ABC_system_(periplasm) 0
LB maltotetraoseMaltotriose_transport_via_diffusion_(extracellular_to_periplasm)_irreversible 0
UB maltotetraoseMaltotriose_transport_via_diffusion_(extracellular_to_periplasm)_irreversible 0
LB maltose_transport_via_ABC_system_(periplasm) 0
UB maltose_transport_via_ABC_system_(periplasm) 0
LB maltose_transport_via_PEP_Pyr_PTS_(periplasm) 0
UB maltose_transport_via_PEP_Pyr_PTS_(periplasm) 0
LB maltoseMaltotriose_transport_via_diffusion_(extracellular_to_periplasm)_irreversible 0
UB maltoseMaltotriose_transport_via_diffusion_(extracellular_to_periplasm)_irreversible 0
LB Malate_transport_via_proton_symport_(2_H)_(periplasm) 0
UB Malate_transport_via_proton_symport_(2_H)_(periplasm) 0
LB Malate_transport_via_proton_symport_(3_H)_(periplasm) 0
LB L-malate_transport_out_via_proton_antiport_(periplasm) 0
LB mannose-1-phosphate_guanylyltransferase_(GDP) 0
LB Mannose-6-phosphate_transport_via_phosphate_antiport_(periplasm) 0
UB Mannose-6-phosphate_transport_via_phosphate_antiport_(periplasm) 0
LB 2-O-alpha-mannosyl-D-glycerate_transport_via_PEP_Pyr_PTS_(periplasm) 0
LB 2-O-alpha-mannosyl-6-phosphate-D-glycerate_hydrolase 0
LB D-mannose_transport_via_PEP_Pyr_PTS_(periplasm) 0
LB 2-methylcitrate_dehydratase 0
LB 2-methylcitrate_synthase 0
LB 3-mercaptopyruvate_sulfurtransferase 0
LB murein_crosslinking_transpeptidase_1A_(A2pm->D-ala)_(periplasm)_001 0
LB murein_crosslinking_transpeptidase_1B_(A2pm->A2pm)_(periplasm) 0
LB murein_crosslinking_transpeptidase_1A_(A2pm->D-ala)_(periplasm)_002 0
LB murein_D,D-carboxypeptidase_(murein5px4p)_(periplasm) 0
LB murein_D,D-carboxypeptidase_(murein5px4px4p)_(periplasm) 0
LB murein_D,D-carboxypeptidase_(murein5p5p)_(periplasm) 0
LB murein_D,D-carboxypeptidase_(murein5p4p)_(periplasm) 0
LB murein_D,D-carboxypeptidase_(murein5p3p)_(periplasm) 0
LB murein_D,D-endopeptidase_(murein4px4p)_(periplasm) 0
LB murein_D,D-endopeptidase_(murein3px4p)_(periplasm) 0
LB murein_D,D-endopeptidase_(murein5px4p)_(periplasm) 0
LB murein_D,D-endopeptidase_(murein4px4px4p)_(periplasm) 0
LB Malate_dehydrogenase_(ubiquinone_8_as_acceptor) 0
LB Malate_dehydrogenase_(menaquinone_8_as_acceptor) 0
LB malic_enzyme_(NAD) 0
LB malic_enzyme_(NADP) 0
LB 2C-methyl-D-erythritol_2,4_cyclodiphosphate_dehydratase 0
LB 2-C-methyl-D-erythritol_2,4-cyclodiphosphate_synthase 0
LB melibiose_transport_in_via_symport_(periplasm) 0
UB melibiose_transport_in_via_symport_(periplasm) 0
LB melibiose_transport_in_via_antiport_(periplasm) 0
LB 2-C-methyl-D-erythritol_4-phosphate_cytidylyltransferase 0
LB methionine_adenosyltransferase 0
LB D-methionine_transport_via_ABC_system_(periplasm) 0
LB methionine_oxidation_(spontaneous) 0
LB methionine_oxidation_2_(spontaneous) 0
LB methionine_synthase 0
LB L-methionine_S-oxide_transport_via_ABC_system_(periplasm) 0
LB L-methionine_R-oxide_transport_via_ABC_system_(periplasm) 0
LB L-methionine-S-oxide_reductase 0
LB L-methionine-R-sulfoxide_reductase 0
LB Methionyl-tRNA_synthetase 0
LB L-methionine_transport_via_ABC_system_(periplasm) 0
LB magnesium_(+2)_transport_in_via_diffusion 0
LB Magnesium_(Mg+2)_ABC_transporter_(ubtake,_periplasm) 0
LB methylglyoxal_synthase 0
LB myo-inositol_1-phosphatase 0
LB Minocycline_transport_via_TolC_system 0
LB myo-inositol_phosphate_transport_via_diffusion_(extracellular_to_periplasm) 0
LB murein_L,D-carboxypeptidase_(murein5px4p)_(periplasm) 0
LB murein_L,D-carboxypeptidase_(murein4p4p)_(periplasm) 0
LB murein_L,D-carboxypeptidase_(murein5p5p)_(periplasm) 0
LB murein_L,D-carboxypeptidase_(murein4p3p)_(periplasm) 0
LB murein_L,D-carboxypeptidase_(murein5px3p)_(periplasm) 0
LB murein_L,D-endopeptidase_(murein3px3p)_(periplasm) 0
LB murein_L,D-endopeptidase_(murein5px3p)_(periplasm) 0
LB Maltodextrin_glucosidase_(maltotriose) 0
LB Maltodextrin_glucosidase_(maltotetraose) 0
LB Maltodextrin_glucosidase_(maltopentaose) 0
LB Maltodextrin_glucosidase_(maltohexaose) 0
LB Maltodextrin_glucosidase_(maltoheptaose) 0
LB murein_lytic_transglycosylase_(murein4p4p)_(periplasm) 0
LB murein_lytic_transglycosylase_(murein4p3p)_(periplasm) 0
LB murein_lytic_transglycosylase_(murein3p3p)_(periplasm) 0
LB murein_lytic_transglycosylase_(murein4px4p4p)_(periplasm) 0
LB Methylmalonyl-CoA_decarboxylase 0
LB S-methylmethionine_permease_(periplasm) 0
LB Methylmalonyl-CoA_mutase 0
LB manganese_(Mn+2)_transport_out_via_proton_antiport_(periplasm) 0
LB manganese_transport_in_via_permease_(no_H+) 0
LB mannose_6-phosphate_phosphatase 0
LB mannitol_transport_via_PEP_Pyr_PTS_(periplasm) 0
LB D-mannonate_hydrolyase 0
LB manganese_(Mn+2)_transport_in_via_proton_symport_(periplasm) 0
LB MoaD_sulfuration_(nadh,_assumed) 0
LB 3-deoxy-D-manno-octulosonic_acid_transferase_001 0
LB 3-deoxy-D-manno-octulosonic_acid_transferase_002 0
LB 3-deoxy-D-manno-octulosonic_acid_transferase_III_(LPS_core_biosynthesis) 0
LB molybdate_transport_via_ABC_system_(periplasm) 0
LB molybdopterin_cytidine_dinucleotide_synthase 0
LB molybdenum_cofactor_synthase 0
LB molybdopterin_guanine_dinucleotide_synthase 0
LB 3-methyl-2-oxobutanoate_hydroxymethyltransferase 0
LB molybdopterin_adenylyltransferase 0
LB murein_polymerizing_transglycosylase 0
LB murein_polymerizing_transglycosylase_2_(three_linked_units) 0
LB molybdopterin_synthase 0
LB molybdopterin_synthase_sulfurylase 0
LB malonic_semialdehyde_reductase 0
LB methanesulfonate_transport_via_ABC_system_(periplasm) 0
LB methylthioadenosine_nucleosidase 0
LB 5,10-methylenetetrahydrofolate_reductase_(NADH) 0
LB (2R,4S)-2-methyl-2,3,3,4-tetrahydroxytetrahydrofuran_synthesis_(spontaneous) 0
LB N-methyltryptophan_oxidase 0
LB N-acetylornithine_deacetylase 0
LB Nicotinic_acid_uptake_(periplasm) 0
LB NAD_diphosphatase 0
LB NADH_dehydrogenase_(menaquinone-8_&_0_protons) 0
LB NADH_dehydrogenase_(ubiquinone-8_&_3_protons)_(periplasm) 0
LB NADH_dehydrogenase_(menaquinone-8_&_3_protons)_(periplasm) 0
LB NADH_dehydrogenase_(demethylmenaquinone-8_&_3_protons)_(periplasm) 0
LB NADH_dehydrogenase_(ubiquinone-8_) 0
LB NADH_dehydrogenase_(demethylmenaquinone-8_&_0_protons) 0
LB NAD_kinase 0
LB NAD_nucleosidase 0
LB NADPH_Quinone_Reductase_(Ubiquinone-8) 0
LB NADPH_Quinone_Reductase_(Menaquinone-8) 0
LB NADPH_Quinone_Reductase_(2-Demethylmenaquinone-8) 0
LB NADP_phosphatase 0
LB NAD_synthase_(nh3) 0
LB NAD_transhydrogenase 0
LB nicotinic_acid_mononucleotide_pyrophosphorylase 0
LB sodium_proton_antiporter_(H_NA_is_1.5)_(periplasm) 0
LB sodium_proton_antiporter_(H_NA_is_2)_(periplasm) 0
LB sodium_transport_out_via_proton_antiport_(cytoplasm_to_periplasm) 0
LB NADH_flavorubredoxin_oxidoreductase 0
LB Nickle_(Ni+2)_ABC_transporter_(periplasm) 0
LB nickle_(Ni+2)_transport_out_via_proton_antiport_(periplasm) 0
LB nickel_(+2)_transport_in_via_permease_(no_H+) 0
LB nickel_transport_via_ABC_system_(uptake,_periplasm) 0
LB nicotinamide-nucleotide_adenylyltransferase 0
LB nicotinamide-nucleotide_amidase 0
LB NMN_nucleosidase 0
LB NMN_permease_(periplasm) 0
LB NMN_transport_via_NMN_glycohydrolase_(periplasm) 0
LB nicotinamidase 0
LB Nicotinate-nucleotide_dimethylbenzimidazole_phosphoribosyltransferase 0
LB nicotinate-nucleotide_diphosphorylase_(carboxylating) 0
LB nitrite_transport_in_via_proton_symport,_reversible_(periplasm) 0
UB nitrite_transport_in_via_proton_symport,_reversible_(periplasm) 0
LB Nitrate_reductase_(Ubiquinol-8) 0
LB Nitrate_reductase_(Ubiquinol-8)_(periplasm) 0
LB Nitrate_reductase_(Menaquinol-8)_(periplasm)_001 0
LB Nitrate_reductase_(Menaquinol-8)_(periplasm)_002 0
LB nitrate_transport_in_via_nitrite_antiport_(periplasm) 0
LB nitric_oxide_dioxygenase_001 0
LB nitric_oxide_dioxygenase_002 0
LB Novobiocin_transport_via_TolC_system 0
LB 5'-nucleotidase_(dUMP)_001 0
LB 5'-nucleotidase_(XMP)_001 0
LB 5'-nucleotidase_(XMP)_002 0
LB 5'-nucleotidase_(IMP)_001 0
LB 5'-nucleotidase_(IMP)_002 0
LB 5'-nucleotidase_(dIMP) 0
LB 5'-nucleotidase_(dIMP)_(periplasm) 0
LB 5'-nucleotidase_(dUMP)_002 0
LB 5'-nucleotidase_(UMP)_001 0
LB 5'-nucleotidase_(UMP)_002 0
LB 5'-nucleotidase_(dCMP)_001 0
LB 5'-nucleotidase_(dCMP)_002 0
LB 5'-nucleotidase_(CMP)_001 0
LB 5'-nucleotidase_(CMP)_002 0
LB 5'-nucleotidase_(dTMP)_001 0
LB 5'-nucleotidase_(dTMP)_002 0
LB 5'-nucleotidase_(dAMP)_001 0
LB 5'-nucleotidase_(dAMP)_002 0
LB 5'-nucleotidase_(AMP)_001 0
LB 5'-nucleotidase_(AMP)_002 0
LB 5'-nucleotidase_(dGMP)_001 0
LB 5'-nucleotidase_(dGMP)_002 0
LB 5'-nucleotidase_(GMP)_001 0
LB 5'-nucleotidase_(GMP)_002 0
LB nucleoside-triphosphatase_(ATP) 0
LB nucleoside-triphosphatase_(ITP) 0
LB nucleoside-triphosphatase_(dITP) 0
LB nucleoside-triphosphatase_(XTP) 0
LB nucleoside-triphosphatase_(GTP) 0
LB nucleoside-triphosphatase_(GTP)_(periplasm) 0
LB nucleoside-triphosphatase_(CTP) 0
LB Nucleoside_triphosphate_pyrophosphorylase_(dgtp) 0
LB Nucleoside_triphosphate_pyrophosphorylase_(ditp) 0
LB Nucleoside_triphosphate_pyrophosphorylase_(xtp) 0
LB Nucleoside_triphosphate_pyrophosphorylase_(gtp) 0
LB Nucleoside_triphosphate_pyrophosphorylase_(dctp) 0
LB Nucleoside_triphosphate_pyrophosphorylase_(ctp) 0
LB Nucleoside_triphosphate_pyrophosphorylase_(datp) 0
LB Nucleoside_triphosphate_pyrophosphorylase_(atp) 0
LB Nucleoside_triphosphate_pyrophosphorylase_(dttp) 0
LB Nucleoside_triphosphate_pyrophosphorylase_(utp) 0
LB Nucleoside_triphosphate_pyrophosphorylase_(itp) 0
LB Nucleoside_triphosphate_tripolyhydrolase_001 0
LB Nucleoside_triphosphate_tripolyhydrolase_002 0
LB nitrite_Reductase_(NADH) 0
UB nitrite_Reductase_(NADH) 0
LB nitrite_Reductase_(Ubiquinole-8,_periplasm) 0
LB nitrite_Reductase_(Menaquinole-8,_periplasm) 0
LB O16_antigen_(x4)_core_oligosaccharide_lipid_A_transport_via_ABC_system_(periplasm_to_extracellular) 0
LB O16_anitgen_(x4)_ligase_(periplasm) 0
LB O16_antigen_polymerase_(periplasm)_001 0
LB O16_antigen_polymerase_(periplasm)_002 0
LB O16_antigen_polymerase_(periplasm)_003 0
LB rhamanosyl-N-acetylglucosamyl-undecaprenyl_diphosphate_O-acetyltransferase_(LPS_O16_antigen_biosynthesis) 0
LB O16_antigen_(flippase,_cytoplasm_to_periplasm) 0
LB galactofuranosyltransferase_(LPS_O16_antigen_biosynthesis) 0
LB glucosyltransferase_I_(LPS_O16_antigen_biosynthesis) 0
LB glucosyltransferase_II_(LPS_O16_antigen_biosynthesis) 0
LB oxaloacetate_decarboxylase 0
LB 2-Oxobutanoate_formate_lyase 0
UB 2-Oxobutanoate_formate_lyase 0
LB Octadecanoate_transport_via_facilitated_irreversible_diffusion_(extracellular_to_periplasm) 0
LB Octadecenoate_(n-C18_1)_transport_via_facilitated_irreversible_diffusion_(extracellular_to_periplasm) 0
LB Octaprenyl_pyrophosphate_synthase 0
LB Octanoate_non-lipoylated_apo_domain_ligase 0
LB 3-Oxo-glutaryl-[ACP]_methyl_ester_dehydratase 0
LB 3-Oxo-glutaryl-[ACP]_methyl_ester_reductase 0
LB 3-Oxo-glutaryl-[ACP]_methyl_ester_synthase 0
LB 2-octaprenyl-6-hydroxyphenol_methylase 0
LB 2-Octaprenyl-6-methoxy-benzoquinol_methylase 0
LB 2-Oxo-4-methyl-3-carboxypentanoate_decarboxylation 0
LB 2-Octaprenyl-3-methyl-6-methoxy-1,4-benzoquinol_hydroxylase 0
LB 2-Octaprenyl-3-methyl-6-methoxy-1,4-benzoquinol_hydroxylase_(anaerobic) 0
LB orotidine-5'-phosphate_decarboxylase 0
LB 2-octaprenyl-6-methoxyphenol_hydroxylase 0
LB 2-octaprenyl-6-methoxyphenol_hydroxylase_(anaerobic) 0
LB 2-oxopent-4-enoate_hydratase 0
LB Octaprenyl-hydroxybenzoate_decarboxylase 0
LB 2-Octaprenylphenol_hydroxylase 0
LB 2-Octaprenylphenol_hydroxylase_(anaerobic) 0
LB 3-Oxo-pimeloyl-[ACP]_methyl_ester_dehydratase 0
LB 3-Oxo-pimeloyl-[ACP]_methyl_ester_reductase 0
LB 3-Oxo-pimeloyl-[ACP]_methyl_ester_synthase 0
LB Ornithine_Decarboxylase 0
LB ornithine_transport_via_ABC_system_(periplasm) 0
LB Orotate_transport_via_proton_symport_(2_H)_(periplasm) 0
UB Orotate_transport_via_proton_symport_(2_H)_(periplasm) 0
LB oxamate_transcarbamoylase 0
LB Oxalyl-CoA_decarboxylase 0
LB oxepin-CoA_hydrolase/_3-oxo-5,6-dehydrosuberyl-CoA_semialdehyde_dehydrogenase_(NADP+) 0
LB 3-oxo-5,6-dehydrosuberyl-CoA_thiolase 0
LB 1-pyrroline-5-carboxylate_dehydrogenase 0
UB 1-pyrroline-5-carboxylate_dehydrogenase 0
LB pyrroline-5-carboxylate_reductase 0
LB phosphatidate_transport_via_ABC_system_(n-C12_0,_periplasm) 0
LB phosphatidate_transport_via_ABC_system_(n-C14_0,_periplasm) 0
LB phosphatidate_transport_via_ABC_system_(n-C14_1,_periplasm) 0
LB phosphatidate_transport_via_ABC_system_(n-C16_0,_periplasm) 0
LB phosphatidate_transport_via_ABC_system_(n-C16_1,_periplasm) 0
LB phosphatidate_transport_via_ABC_system_(n-C18_0,_periplasm) 0
LB phosphatidate_transport_via_ABC_system_(n-C18_1,_periplasm) 0
LB ring_1,2-phenylacetyl-CoA_epoxidase_(NADPH) 0
LB phenylacetate-CoA_ligase 0
LB pantothenate_synthase 0
LB Phosphatidate_phosphatase_(n-C12_0) 0
LB Phosphatidate_phosphatase_(periplasmic,_n-C12_0) 0
LB Phosphatidate_phosphatase_(n-C14_0) 0
LB Phosphatidate_phosphatase_(periplasmic,_n-C14_0) 0
LB Phosphatidate_phosphatase_(n-C14_1) 0
LB Phosphatidate_phosphatase_(periplasmic,_n-C14_1) 0
LB Phosphatidate_phosphatase_(n-C16_0) 0
LB Phosphatidate_phosphatase_(periplasmic,_n-C16_0) 0
LB Phosphatidate_phosphatase_(n-C16_1) 0
LB Phosphatidate_phosphatase_(periplasmic,_n-C16_1) 0
LB Phosphatidate_phosphatase_(n-C18_0) 0
LB Phosphatidate_phosphatase_(periplasmic,_n-C18_0) 0
LB Phosphatidate_phosphatase_(n-C18_1) 0
LB Phosphatidate_phosphatase_(periplasmic,_n-C18_1) 0
LB phospho-N-acetylmuramoyl-pentapeptide-transferase_(meso-2,6-diaminopimelate) 0
LB phosphoadenylyl-sulfate_reductase_(thioredoxin) 0
LB phosphoadenylyl-sulfate_reductase_(glutaredoxin) 0
LB 3',5'-cyclic-nucleotide_phosphodiesterase_001 0
LB 3',5'-cyclic-nucleotide_phosphodiesterase_002 0
LB pyruvate_dehydrogenase 0
LB pyridoxine_5'-phosphate_oxidase_(anaerboic 0
LB pyridoxine_5'-phosphate_oxidase 0
LB Pyridoxine_5'-phosphate_synthase 0
LB Pyridoxine_5-phosphate_phosphatase 0
LB phosphatidylethanolamine_transport_via_ABC_system_(n-C12_0,_periplasm) 0
LB phosphatidylethanolamine_transport_via_ABC_system_(n-C14_0,_periplasm) 0
LB phosphatidylethanolamine_transport_via_ABC_system_(n-C14_1,_periplasm) 0
LB phosphatidylethanolamine_transport_via_ABC_system_(n-C16_0,_periplasm) 0
LB phosphatidylethanolamine_transport_via_ABC_system_(n-C16_1,_periplasm) 0
LB phosphatidylethanolamine_transport_via_ABC_system_(n-C18_0,_periplasm) 0
LB phosphatidylethanolamine_transport_via_ABC_system_(n-C18_1,_periplasm) 0
LB Phenethylamine_oxidase 0
LB phosphoethanolamine_transferase_(c-C16_1)_001 0
LB phosphoethanolamine_transferase_(c-C16_1)_002 0
LB phosphofructokinase 0
LB Phosphofructokinase 0
LB phosphofructokinase_(s7p) 0
LB pyruvate_formate_lyase 0
UB pyruvate_formate_lyase 0
LB phosphatidylglycerol_transport_via_ABC_system_(n-C12_0,_periplasm) 0
LB phosphatidylglycerol_transport_via_ABC_system_(n-C14_0,_periplasm) 0
LB phosphatidylglycerol_transport_via_ABC_system_(n-C14_1,_periplasm) 0
LB phosphatidylglycerol_transport_via_ABC_system_(n-C16_0,_periplasm) 0
LB phosphatidylglycerol_transport_via_ABC_system_(n-C16_1,_periplasm) 0
LB phosphatidylglycerol_transport_via_ABC_system_(n-C18_0,_periplasm) 0
LB phosphatidylglycerol_transport_via_ABC_system_(n-C18_1,_periplasm) 0
LB phosphoglycerate_dehydrogenase 0
LB 6-phosphogluconolactonase 0
LB Phosphoglycolate_phosphatase 0
LB phosphatidylglycerophosphate_transport_via_ABC_system_(n-C12_0,_periplasm) 0
LB phosphatidylglycerophosphate_transport_via_ABC_system_(n-C14_0,_periplasm) 0
LB phosphatidylglycerophosphate_transport_via_ABC_system_(n-C14_1,_periplasm) 0
LB phosphatidylglycerophosphate_transport_via_ABC_system_(n-C16_0,_periplasm) 0
LB phosphatidylglycerophosphate_transport_via_ABC_system_(n-C16_1,_periplasm) 0
LB phosphatidylglycerophosphate_transport_via_ABC_system_(n-C18_0,_periplasm) 0
LB phosphatidylglycerophosphate_transport_via_ABC_system_(n-C18_1,_periplasm) 0
LB phosphatidylglycerol_phosphate_phosphatase_(n-C14_0)_001 0
LB phosphatidylglycerol_phosphate_phosphatase_(periplasm,_n-C14_0)_001 0
LB phosphatidylglycerol_phosphate_phosphatase_(n-C14_0)_002 0
LB phosphatidylglycerol_phosphate_phosphatase_(periplasm,_n-C14_0)_002 0
LB phosphatidylglycerol_phosphate_phosphatase_(n-C14_1) 0
LB phosphatidylglycerol_phosphate_phosphatase_(periplasm,_n-C14_1) 0
LB phosphatidylglycerol_phosphate_phosphatase_(n-C16_0) 0
LB phosphatidylglycerol_phosphate_phosphatase_(periplasm,_n-C16_0) 0
LB phosphatidylglycerol_phosphate_phosphatase_(n-C16_1) 0
LB phosphatidylglycerol_phosphate_phosphatase_(periplasm,_n-C16_1) 0
LB phosphatidylglycerol_phosphate_phosphatase_(n-C18_0) 0
LB phosphatidylglycerol_phosphate_phosphatase_(periplasm,_n-C18_0) 0
LB phosphatidylglycerol_phosphate_phosphatase_(n-C18_1) 0
LB phosphatidylglycerol_phosphate_phosphatase_(periplasm,_n-C18_1) 0
LB Phosphatidylglycerol_synthase_(n-C12_0) 0
LB Phosphatidylglycerol_synthase_(n-C14_0) 0
LB Phosphatidylglycerol_synthase_(n-C14_1) 0
LB Phosphatidylglycerol_synthase_(n-C16_0) 0
LB Phosphatidylglycerol_synthase_(n-C16_1) 0
LB Phosphatidylglycerol_synthase_(n-C18_0) 0
LB Phosphatidylglycerol_synthase_(n-C18_1) 0
LB protoheme_transport_via_ABC_system_(periplasm) 0
LB protoheme_transport_irreversible_out_via_diffusion_(periplasm_to_extracellular) 0
LB Phenylalanyl-tRNA_synthetase 0
LB Phytase_(periplasm) 0
LB phosphate_transport_via_ABC_system_(uptake,_periplasm) 0
LB Phospholipase_A1_(phosphatidate,_n-C12_0)_(periplasm) 0
LB Phospholipase_A1_(phosphatidate,_n-C14_0)_(periplasm) 0
LB Phospholipase_A1_(phosphatidate,_n-C14_1)_(periplasm) 0
LB Phospholipase_A1_(phosphatidate,_n-C16_0)_(periplasm) 0
LB Phospholipase_A1_(phosphatidate,_n-C16_1)_(periplasm) 0
LB Phospholipase_A1_(phosphatidate,_n-C18_0)_(periplasm) 0
LB Phospholipase_A1_(phosphatidate,_n-C18_1)_(periplasm) 0
LB Phospholipase_A1_(phosphatidylethanolamine,_n-C12_0)_(periplasm) 0
LB Phospholipase_A1_(phosphatidylethanolamine,_n-C14_0)_(periplasm) 0
LB Phospholipase_A1_(phosphatidylethanolamine,_n-C14_1)_(periplasm) 0
LB Phospholipase_A1_(phosphatidylethanolamine,_n-C16_0)_(periplasm) 0
LB Phospholipase_A1_(phosphatidylethanolamine,_n-C16_1)_(periplasm) 0
LB Phospholipase_A1_(phosphatidylethanolamine,_n-C18_0)_(periplasm) 0
LB Phospholipase_A1_(phosphatidylethanolamine,_n-C18_1)_(periplasm) 0
LB Phospholipase_A1_(phosphatidylglycerol,_n-C12_0)_(periplasm) 0
LB Phospholipase_A1_(phosphatidylglycerol,_n-C14_0)_(periplasm) 0
LB Phospholipase_A1_(phosphatidylglycerol,_n-C14_1)_(periplasm) 0
LB Phospholipase_A1_(phosphatidylglycerol,_n-C16_0)_(periplasm) 0
LB Phospholipase_A1_(phosphatidylglycerol,_n-C16_1)_(periplasm) 0
LB Phospholipase_A1_(phosphatidylglycerol,_n-C18_0)_(periplasm) 0
LB Phospholipase_A1_(phosphatidylglycerol,_n-C18_1)_(periplasm) 0
LB Phospholipase_A2_(phosphatidate,_n-C12_0)_(periplasm) 0
LB Phospholipase_A2_(phosphatidate,_n-C14_0)_(periplasm) 0
LB Phospholipase_A2_(phosphatidate,_n-C14_1)_(periplasm) 0
LB Phospholipase_A2_(phosphatidate,_n-C16_0)_(periplasm) 0
LB Phospholipase_A2_(phosphatidate,_n-C16_1)_(periplasm) 0
LB Phospholipase_A2_(phosphatidate,_n-C18_0)_(periplasm) 0
LB Phospholipase_A2_(phosphatidate,_n-C18_1)_(periplasm) 0
LB Phospholipase_A2_(phosphatidylethanolamine,_n-C12_0)_(periplasm) 0
LB Phospholipase_A2_(phosphatidylethanolamine,_n-C14_0)_(periplasm) 0
LB Phospholipase_A2_(phosphatidylethanolamine,_n-C14_1)_(periplasm) 0
LB Phospholipase_A2_(phosphatidylethanolamine,_n-C16_0)_(periplasm) 0
LB Phospholipase_A2_(phosphatidylethanolamine,_n-C16_1)_(periplasm) 0
LB Phospholipase_A2_(phosphatidylethanolamine,_n-C18_0)_(periplasm) 0
LB Phospholipase_A2_(phosphatidylethanolamine,_n-C18_1)_(periplasm) 0
LB Phospholipase_A2_(phosphatidylglycerol,_n-C12_0)_(periplasm) 0
LB Phospholipase_A2_(phosphatidylglycerol,_n-C14_0)_(periplasm) 0
LB Phospholipase_A2_(phosphatidylglycerol,_n-C14_1)_(periplasm) 0
LB Phospholipase_A2_(phosphatidylglycerol,_n-C16_0)_(periplasm) 0
LB Phospholipase_A2_(phosphatidylglycerol,_n-C16_1)_(periplasm) 0
LB Phospholipase_A2_(phosphatidylglycerol,_n-C18_0)_(periplasm) 0
LB Phospholipase_A2_(phosphatidylglycerol,_n-C18_1)_(periplasm) 0
LB pyrimidine_phosphatase 0
LB Pimeloyl-[ACP]_methyl_ester_esterase 0
LB phosphomethylpyrimidine_kinase 0
LB pantothenate_kinase 0
LB Pantothenate_sodium_symporter_(periplasm) 0
LB peroxyaminoacrylate_reductase 0
LB pyruvate_oxidase 0
LB inorganic_diphosphatase 0
LB inorganic_triphosphatase 0
LB Na+/Propionate_symporter_(periplasm) 0
UB Na+/Propionate_symporter_(periplasm) 0
LB porphobilinogen_synthase 0
LB phosphoenolpyruvate_carboxylase 0
LB phosphopantothenoylcysteine_decarboxylase 0
LB phosphoenolpyruvate_carboxykinase 0
LB Propanoyl-CoA__succinate_CoA-transferase 0
LB guanosine-3',5'-bis(diphosphate)_3'-diphosphatase 0
LB phosphopantothenate-cysteine_ligase 0
LB prephenate_dehydrogenase 0
LB prephenate_dehydratase 0
LB protoporphyrinogen_oxidase_(aerobic) 0
LB protoporphyrinogen_oxidase_(anaerobic) 0
LB Phenylpropanoate_Dioxygenase 0
LB phosphoenolpyruvate_synthase 0
LB Phosphonate_hydrogenase_(periplasm) 0
LB phosphoribosylaminoimidazole_synthase 0
LB phosphoribosylanthranilate_isomerase_(irreversible) 0
LB phosphoribosyl-AMP_cyclohydrolase 0
LB phosphoribosylaminoimidazolesuccinocarboxamide_synthase 0
LB phosphoribosyl-ATP_pyrophosphatase 0
LB phosphoribosylformylglycinamidine_synthase 0
LB Proline_dehydrogenase 0
UB Proline_dehydrogenase 0
LB L-Prolinylglycine_(Pro-Gly)_transport_via_ABC_system_(periplasm) 0
LB Prolyl-tRNA_synthetase 0
LB L-proline_transport_via_ABC_system_(periplasm) 0
LB Na+/Proline-L_symporter_(periplasm) 0
UB Na+/Proline-L_symporter_(periplasm) 0
LB psicoselysine_transport_via_proton_symport_(periplasm) 0
LB Phosphatidylserine_decarboxylase_(n-C12_0) 0
LB Phosphatidylserine_decarboxylase_(n-C14_0) 0
LB Phosphatidylserine_decarboxylase_(n-C14_1) 0
LB Phosphatidylserine_decarboxylase_(n-C16_0) 0
LB Phosphatidylserine_decarboxylase_(n-C16_1) 0
LB Phosphatidylserine_decarboxylase_(n-C18_0) 0
LB Phosphatidylserine_decarboxylase_(n-C18_1) 0
LB phosphoserine_transaminase 0
LB phosphoserine_phosphatase_(L-serine) 0
LB phospho-L-serine_phosphatase_(periplasmic) 0
LB Phosphatidylserine_syntase_(n-C12_0) 0
LB Phosphatidylserine_syntase_(n-C14_0) 0
LB Phosphatidylserine_syntase_(n-C14_1) 0
LB Phosphatidylserine_syntase_(n-C16_0) 0
LB Phosphatidylserine_syntase_(n-C16_1) 0
LB Phosphatidylserine_syntase_(n-C18_0) 0
LB Phosphatidylserine_syntase_(n-C18_1) 0
LB Phosphate_acetyltransferase 0
LB phospho-L-threonine_phosphatase_(periplasmic) 0
LB pantetheine-phosphate_adenylyltransferase 0
LB Putrescine_Transaminase 0
LB putrescine_transport_via_ABC_system_(periplasm) 0
LB putrescine_transport_in_via_proton_symport 0
LB pyridoxamine_5'-phosphate_oxidase 0
LB pyridoxamine_kinase 0
LB pyridoxamine_import 0
LB pyridoxal_kinase 0
LB pyridoxine_kinase 0
LB pyridoxine_import 0
LB Pyridoxal_5-phosphate_phosphatase 0
LB pyridoxal_import 0
LB pyruvate_kinase 0
LB pyrimidine_oxygenase 0
LB quinol_monooxygenase_(Ubiquinol-8) 0
LB quinol_monooxygenase_(menaquinol_8) 0
LB quinolinate_synthase 0
LB ribose-1,5-bisphosphokinase 0
LB ribose_1-phosphokinase 0
LB ribose_5-phosphate_phosphatase_001 0
LB ribose_5-phosphate_phosphatase_002 0
LB riboflavin_kinase 0
LB riboflavin_synthase_001 0
LB riboflavin_synthase_002 0
LB ribokinase 0
UB ribokinase 0
LB L-ribulokinase_(L-ribulose) 0
UB L-ribulokinase_(L-ribulose) 0
LB L-ribulose-phosphate_4-epimerase 0
UB L-ribulose-phosphate_4-epimerase 0
LB Rifampin_transport_via_TolC_system 0
LB rhamnosyltransferase_I_(LPS_core_biosynthesis) 0
LB S-ribosylhomocysteine_cleavage_enzyme 0
LB D-ribose_transport_via_ABC_system_(periplasm) 0
LB L-rhamnose_isomerase 0
UB L-rhamnose_isomerase 0
LB rhamnulokinase 0
UB rhamnulokinase 0
LB L-rhamnose_transport_via_proton_symport_(periplasm) 0
UB L-rhamnose_transport_via_proton_symport_(periplasm) 0
LB Rhamnulose-1-phosphate_aldolase 0
UB Rhamnulose-1-phosphate_aldolase 0
LB ribonucleoside-diphosphate_reductase_(ADP) 0
LB ribonucleoside-diphosphate_reductase_(ADP)_(glutaredoxin) 0
LB ribonucleoside-diphosphate_reductase_(GDP) 0
LB ribonucleoside-diphosphate_reductase_(GDP)_(glutaredoxin) 0
LB ribonucleoside-diphosphate_reductase_(CDP) 0
LB ribonucleoside-diphosphate_reductase_(CDP)_(glutaredoxin) 0
LB ribonucleoside-diphosphate_reductase_(UDP) 0
LB ribonucleoside-diphosphate_reductase_(UDP)_(glutaredoxin) 0
LB ribonucleoside-triphosphate_reductase_(ATP)_(flavodoxin) 0
UB ribonucleoside-triphosphate_reductase_(ATP)_(flavodoxin) 0
LB ribonucleoside-triphosphate_reductase_(GTP)_(flavodoxin) 0
UB ribonucleoside-triphosphate_reductase_(GTP)_(flavodoxin) 0
LB ribonucleoside-triphosphate_reductase_(CTP)_(flavodoxin) 0
UB ribonucleoside-triphosphate_reductase_(CTP)_(flavodoxin) 0
LB ribonucleoside-triphosphate_reductase_(UTP)_(flavodoxin) 0
UB ribonucleoside-triphosphate_reductase_(UTP)_(flavodoxin) 0
LB alpha-ribazole_5-phosphate_phosphatase 0
LB SUF_[2Fe-2S]_regeneration 0
LB SUF_[2Fe-2S]_Synthesis 0
LB SUF_[2Fe-2S]_Synthesis_II 0
LB SUF_[2Fe-2S]_Transfer 0
LB SUF_[4Fe-4S]_Reduction 0
LB SUF_[4Fe-4S]_Transfer 0
LB sedoheptulose_7-phosphate_isomerase 0
LB Succinylarginine_dihydrolase 0
LB Sulfate_adenyltransferase 0
LB sarcosine_oxidase 0
LB sorbitol-6-phosphate_dehydrogenase 0
UB sorbitol-6-phosphate_dehydrogenase 0
LB D-sorbitol_transport_via_PEP_Pyr_PTS_(periplasm) 0
UB D-sorbitol_transport_via_PEP_Pyr_PTS_(periplasm) 0
LB SUF_Cysteine_desulfuration 0
LB succinyl-diaminopimelate_desuccinylase 0
LB selenocysteine_synthase 0
LB selenate_glutathione_reductase 0
LB selenate_glutathione_reductase_II 0
LB selenate_glutathione_reductase_III 0
LB Selenophosphate_synthase 0
LB selenate_reductase 0
LB selenate_transport_via_proton_symport_(periplasm) 0
LB 2-succinyl-5-enolpyruvyl-6-hydroxy-3-cyclohexene-1-carboxylate_synthase 0
LB D-serine_deaminase 0
UB D-serine_deaminase 0
LB L-serine_deaminase 0
LB Seryl-tRNA_synthetase 0
LB Seryl-tRNA_synthetase_(selenocystein) 0
LB L-serine_via_sodium_symport_(periplasm) 0
LB S-Formylglutathione_hydralase 0
LB Succinylglutamate_desuccinylase 0
LB Succinylglutamic_semialdehyde_dehydrogenase 0
LB 2-succinyl-6-hydroxy-2,4-cyclohexadiene_1-carboxylate_synthase 0
LB sirohydrochlorin_dehydrogenase_(NAD) 0
LB sirohydrochlorin_ferrochelatase 0
LB shikimate_kinase 0
LB O-succinylhomoserine_lyase_(L-cysteine) 0
LB shikimate_transport_in_via_proton_symport_(periplasm) 0
LB selenite_transport_via_proton_symport_(periplasm) 0
LB sulfate_transport_in_via_proton_symport_(periplasm_to_cytoplasm) 0
LB Succinylornithine_transaminase 0
LB Spermidine_acetyltransferase 0
LB Spermidine_acetyltransferase_(N8) 0
LB spermidine_transport_via_ABC_system_(periplasm) 0
LB spermidine_transport_out_via_proton_antiport_(periplasm) 0
LB spermidine_synthase 0
LB superoxide_dismutase_001 0
UB superoxide_dismutase_001 0
LB superoxide_dismutase_002 0
UB superoxide_dismutase_002 0
LB succinate-semialdehyde_dehydrogenase_(NAD) 0
LB succinate-semialdehyde_dehydrogenase_(NADP) 0
LB succinate_aspartate_antiporter_(periplasm) 0
UB succinate_aspartate_antiporter_(periplasm) 0
LB o-succinylbenzoate-CoA_ligase 0
LB O-succinylbenzoate-CoA_synthase 0
LB succinate_transport_via_proton_symport_(2_H)_(periplasm) 0
UB succinate_transport_via_proton_symport_(2_H)_(periplasm) 0
LB Succintate_transport_via_proton_symport_(3_H)_(periplasm) 0
LB succinate_transport_out_via_proton_antiport_(periplasm) 0
LB succinate_dehydrogenase_(irreversible) 0
LB succinate_fumarate_antiporter_(periplasm) 0
UB succinate_fumarate_antiporter_(periplasm) 0
LB succinate_malate_antiporter_(periplasm) 0
UB succinate_malate_antiporter_(periplasm) 0
LB succinate_D-tartrate_antiporter_(periplasm) 0
UB succinate_D-tartrate_antiporter_(periplasm) 0
LB sucrose_transport_via_PEP_Pyr__(periplasm) 0
LB sulfoacetate_transport_via_ABC_system_(periplasm) 0
LB sulfite_reductase_(NADPH2) 0
LB sulfate_transport_via_ABC_system_(periplasm) 0
LB L(+)-tartrate_dehydratase 0
LB D-tartrate_transport_via_proton_symport_(3_H)_(periplasm) 0
LB Taurine_dioxygenase 0
LB taurine_transport_via_ABC_system_(periplasm) 0
LB thiamin_pyrophosphatase 0
LB dTDP-4-amino-4,6-dideoxy-D-glucose_acetyltransferase 0
LB dTDP-4-amino-4,6-dideoxy-D-glucose_transaminase 0
LB dTDP-4-dehydrorhamnose_3,5-epimerase 0
LB dTDP-4-dehydrorhamnose_reductase 0
LB dTDPglucose_4,6-dehydratase 0
LB Tetraacyldisaccharide_4'kinase 0
LB thiol_disulfide_reductase_(DsbC) 0
LB thiol_disulfide_reductase_(DsbG) 0
LB NAD(P)_transhydrogenase_(periplasm) 0
LB tetrahydrodipicolinate_succinylase 0
LB Tetrahydrofolate_aminomethyltransferase 0
LB hydrogen_peroxide_reductase_(thioredoxin) 0
LB thymidine_transport_in_via_proton_symport_(periplasm) 0
LB thiamine_transport_via_ABC_system_(periplasm) 0
LB L-allo-Threonine_Aldolase 0
LB Threonine_aldolase 0
LB L-threonine_dehydrogenase 0
LB L-threonine_deaminase 0
LB threonine_synthase 0
LB Threonyl-tRNA_synthetase 0
LB L-threonine_transport_via_ABC_system_(periplasm) 0
LB L-threonine_efflux_transport_via_proton_antiport_(periplasm) 0
LB L-threonine__via_sodium_symport_(periplasm) 0
LB thymine_transport_out_via_proton_antiport_(periplasm) 0
LB thiazole_phosphate_synthesis 0
LB Trimethylamine_N-oxide_reductase_(menaquinol_8) 0
UB Trimethylamine_N-oxide_reductase_(menaquinol_8) 0
LB Trimethylamine_N-oxide_reductase_(menaquinol_8)_(periplasm) 0
LB Trimethylamine_N-oxide_reductase_(demethylmenaquinol_8) 0
UB Trimethylamine_N-oxide_reductase_(demethylmenaquinol_8) 0
LB Trimethylamine_N-oxide_reductase_(demethylmenaquinol_8)_(periplasm) 0
LB thymidine_kinase_(ATP_thymidine) 0
LB thymidine_phosphorylase 0
UB thymidine_phosphorylase 0
LB thymidylate_synthase 0
LB thiamine_kinase 0
LB thiamine-phosphate_kinase 0
LB thiamine-phosphate_diphosphorylase 0
LB triphosphoribosyl-dephospho-CoA_synthase 0
LB thioredoxin_reductase_(NADPH) 0
LB trehalose-6-phosphate_hydrolase 0
UB trehalose-6-phosphate_hydrolase 0
LB trehalose-phosphatase 0
LB alpha,alpha-trehalose-phosphate_synthase_(UDP-forming) 0
LB alpha,alpha-trehalase 0
LB alpha,alpha-trehalase_(periplasm) 0
LB trehalose_transport_via_PEP_Pyr_PTS_(periplasm) 0
UB trehalose_transport_via_PEP_Pyr_PTS_(periplasm) 0
LB Tryptophanase_(L-tryptophan) 0
UB Tryptophanase_(L-tryptophan) 0
LB tryptophan_synthase_(indoleglycerol_phosphate)_001 0
LB tryptophan_synthase_(indole) 0
LB tryptophan_synthase_(indoleglycerol_phosphate)_002 0
LB Tryptophanyl-tRNA_synthetase 0
LB L-tryptophan_reversible_transport_via_proton_symport_(periplasm) 0
UB L-tryptophan_reversible_transport_via_proton_symport_(periplasm) 0
LB thiosulfate_transport_via_ABC_system_(periplasm) 0
LB Tetradecanoate_transport_via_facilitated_irreversible_diffusion_(extracellular_to_periplasm) 0
LB Tetradecenoate_transport_via_facilitated_irreversible_diffusion_(extracellular_to_periplasm) 0
LB Tetracycline_transport_via_TolC_system 0
LB tungstate_transport_via_ABC_system_(periplasm) 0
LB tyrosine_lyase 0
LB Tyramine_oxygen_oxidoreductase(deaminating)(flavin-containing)_(periplasm) 0
LB phospho-L-tyrosine_phosphatase_(periplasmic) 0
LB tyrosyl-tRNA_synthetase 0
LB ThDP_adenylyl_transferase 0
LB UDP-3-O-(3-hydroxymyristoyl)glucosamine_acyltransferase 0
LB UDP-N-acetylmuramoyl-L-alanyl-D-glutamyl-meso-2,6-diaminopimelate_synthetase 0
LB UDP-N-acetyl-D-galactosamine_pyrophosphohydrolase_(periplasm) 0
LB UDP-N-acetyl-D-glucosamine_pyrophosphohydrolase_(periplasm) 0
LB UDP-N-acetyl-D-mannosamine_oxidoreductase 0
LB UDP-N-acetylglucosamine_1-carboxyvinyltransferase 0
LB UDP-N-acetylglucosamine_diphosphorylase 0
LB UDP-N-acetylglucosamine-N-acetylmuramyl-(pentapeptide)pyrophosphoryl-undecaprenol_N-acetylglucosamine_transferase 0
LB UDP-N-acetylmuramoyl-L-alanyl-D-glutamate_synthetase 0
LB UDP-N-acetylmuramoyl-L-alanine_synthetase 0
LB UDP-N-acetylenolpyruvoylglucosamine_reductase 0
LB undecaprenyl-diphosphatase 0
LB Undecaprenyl_diphosphate_synthase 0
LB undecaprenyl-diphosphatase_(periplasm) 0
LB undecaprenyl_phosphate_transport_(cytoplasm_to_periplasm) 0
LB UDPgalactopyranose_mutase 0
LB UDPgalactose_pyrophosphohydrolase 0
LB UDPglucose_6-dehydrogenase 0
LB UDP-glucuronate_C-4''_decarboxylase 0
LB UDPglucose_pyrophosphohydrolase 0
LB UDP-D-glucuronate_pyrophosphohydrolase_(periplasm) 0
LB Ureidoglycolate_hydrolase 0
LB UDP-N-acetylmuramoyl-L-alanyl-D-glutamyl-meso-2,6-diaminopimeloyl-D-alanyl-D-alanine_synthetase 0
LB UDP-3-O-acetylglucosamine_deacetylase 0
LB UDP-L-Ara4N_formyltransferase 0
LB transport_(cytoplasm_to_periplasm) 0
LB UDP-N-acetylmuramate_L-alanyl-gamma-D-glutamyl-meso-diaminopimelate_ligase 0
LB UDP-N-acetylmuramoyl-L-alanyl-D-gamma-glutamyl-meso-2,6-diaminopimelate-D-alanine_L,D-carboxypeptidase 0
LB UDP-N-acetylmuramate_L-alanyl-gamma-D-glutamyl-meso-diaminopimelate-D-alanine_ligase 0
LB undecaprenyl_phosphate-L-Ara4FN_formylase 0
LB undecaprenyl_phosphate-L-Ara4FN_transferase 0
LB uroporphyrinogen_methyltransferase 0
LB uroporphyrinogen-III_synthase 0
LB uroporphyrinogen_decarboxylase_(uroporphyrinogen_III) 0
LB uracil_phosphoribosyltransferase 0
LB peroxyureidoacrylate_hydrolase 0
LB uracil_transport_in_via_proton_symport_(periplasm) 0
LB ureidoglycolate_dehydrogenase 0
LB uricase 0
LB Uridine_hydrolase 0
LB uridine_kinase_(GTP_Uridine) 0
LB uridine_transport_in_via_proton_symport_(periplasm) 0
LB UDP-sugar_hydrolase 0
LB Valyl-tRNA_synthetase 0
LB L-valine_transport_via_ABC_system_(periplasm) 0
LB tungsten_pterin_cofactor_synthase 0
LB L-xylulose_5-phosphate_3-epimerase 0
LB xanthine_dehydrogenase 0
LB xanthine_transport_in_via_proton_symport_(periplasm) 0
LB xanthine_phosphoribosyltransferase 0
LB Xanthosine_hydrolase 0
LB xylose_isomerase_001 0
UB xylose_isomerase_001 0
LB xylose_isomerase_002 0
UB xylose_isomerase_002 0
LB xylulokinase 0
UB xylulokinase 0
LB L-xylulokinase 0
LB L-xylulose_transport_in_via_proton_symport_(periplasm) 0
LB D-xylose_transport_via_ABC_system_(periplasm) 0
UB D-xylose_transport_via_ABC_system_(periplasm) 0
LB D-xylose_transport_in_via_proton_symport_(periplasm) 0
LB Zinc_(Zn+2)_ABC_transporter,_efflux_(periplasm) 0
LB zinc_(Zn+2)_transport_out_via_proton_antiport_(periplasm) 0
LB zinc_transport_in_via_permease_(no_H+) 0
LB zinc_(Zn+2)_transport_via_ABC_system_(periplasm) 0
