# Supplementary material for: A metabolite-centric view on flux distributions in genome-scale metabolic models
Source: BMC Syst Biol. 2013 Apr 12;7:33. doi: 10.1186/1752-0509-7-33 (PMC3644240; doi:10.1186/1752-0509-7-33)
Supplement: Additional file 2 — Metano input files generated from model iJO1366. Model and scenario file – see http://metano.tu-bs.de/quickref.html for description of file formats. [file 1752-0509-7-33-S2.zip › metano-input-files-iJO1366/reactions-iJO1366-modified.txt]

Biomass                                            : 0.000223 10-Formyltetrahydrofolate + 0.000223 2-Demethylmenaquinol_8 + 2.5e-05 [2Fe-2S]_iron-sulfur_cluster + 0.000248 [4Fe-4S]_iron-sulfur_cluster + 0.000223 5-Methyltetrahydrofolate + 0.000279 Acetyl-CoA + 0.000223 Adenosylcobalamin + 0.499149 L-Alanine + 0.000223 S-Adenosyl-L-methionine + 0.28742 L-Arginine + 0.234232 L-Asparagine + 0.234232 L-Aspartate + 54.12 ATP + 0.000116 bis-molybdopterin_guanine_dinucleotide + 2e-06 Biotin + 0.004952 Calcium + 0.000223 chorismate + 0.004952 Chloride + 0.000168 Coenzyme_A + 2.4e-05 Co2+ + 0.129799 CTP + 0.000674 Cu2+ + 0.088988 L-Cysteine + 0.024805 dATP + 0.025612 dCTP + 0.025612 dGTP + 0.024805 dTTP + 0.000223 Enterochelin + 0.000223 FAD + 0.006388 Fe2+ + 0.007428 Fe3+ + 0.255712 L-Glutamine + 0.255712 L-Glutamate + 0.595297 Glycine + 0.154187 glycogen + 0.000223 Reduced_glutathione + 0.209121 GTP + 48.7529 H2O + 0.000223 Heme_O + 0.092056 L-Histidine + 0.282306 L-Isoleucine + 0.18569 potassium + 0.437778 L-Leucine + 3e-06 lipoate_(protein_bound) + 0.333448 L-Lysine + 3.1e-05 Malonyl-CoA + 0.149336 L-Methionine + 0.008253 magnesium + 0.000223 5,10-Methylenetetrahydrofolate + 0.000658 Mn2+ + 7e-06 Molybdate + 7e-06 molybdopterin_cytosine_dinucleotide + 7e-06 molybdopterin_guanine_dinucleotide + 0.000223 Menaquinol_8 + 0.001787 NAD+ + 4.5e-05 NADH + 0.000112 NADP+ + 0.000335 NADPH + 0.012379 Ammonium + 0.000307 nickel + 0.012366 phosphatidylethanolamine_(dihexadecanoyl,_n-C16_0) + 0.009618 phosphatidylethanolamine_(dihexadec-9enoyl,_n-C16_1) + 0.004957 phosphatidylethanolamine_(dioctadec-11-enoyl,_n-C18_1) + 0.005707 Phosphatidylglycerol_(dihexadecanoyl,_n-C16_0) + 0.004439 Phosphatidylglycerol_(dihexadec-9-enoyl,_n-C16_1) + 0.002288 Phosphatidylglycerol_(dioctadec-11-enoyl,_n-C18_1) + 0.180021 L-Phenylalanine + 0.000223 Protoheme + 0.214798 L-Proline + 0.03327 Putrescine + 0.000223 Pyridoxal_5'-phosphate + 0.000223 Ubiquinol-8 + 0.000223 Riboflavin + 0.209684 L-Serine + 0.000223 Siroheme + 0.004126 Sulfate + 0.006744 Spermidine + 9.8e-05 Succinyl-CoA + 0.000223 5,6,7,8-Tetrahydrofolate + 0.000223 Thiamine_diphosphate + 0.246506 L-Threonine + 0.055234 L-Tryptophan + 0.133993 L-Tyrosine + 5.5e-05 Undecaprenyl_diphosphate + 0.140101 UTP + 0.411184 L-Valine + 0.000324 Zinc + 0.008151 core_oligosaccharide_lipid_A[e] + 0.002944 cardiolipin_(tetrahexadecanoyl,_n-C16_0)[p] + 0.00229 cardiolipin_(tetrahexadec-9-enoyl,_n-C16_1)[p] + 0.00118 cardiolipin_(tetraoctadec-11-enoyl,_n-C18_1)[p] + 0.001345 two_linked_disacharide_tripeptide_murein_units_(uncrosslinked,_middle_of_chain)[p] + 0.000605 two_disacharide_linked_murein_units,_tripeptide_crosslinked_tetrapeptide_(A2pm->D-ala)_(middle_of_chain)[p] + 0.005381 two_linked_disacharide_tetrapeptide_murein_units_(uncrosslinked,_middle_of_chain)[p] + 0.005448 two_disacharide_linked_murein_units,_tetrapeptide_corsslinked_tetrapeptide_(A2pm->D-ala)_(middle_of_chain)[p] + 0.000673 three_disacharide_linked_murein_units_(tetrapeptide_crosslinked_tetrapeptide_(A2pm->D-ala)_&_tetrapeptide_corsslinked_tetrapeptide_(A2pm->D-ala))_(middle_of_chain)[p] + 0.031798 phosphatidylethanolamine_(dihexadecanoyl,_n-C16_0)[p] + 0.024732 phosphatidylethanolamine_(dihexadec-9enoyl,_n-C16_1)[p] + 0.012747 phosphatidylethanolamine_(dioctadec-11-enoyl,_n-C18_1)[p] + 0.004892 Phosphatidylglycerol_(dihexadecanoyl,_n-C16_0)[p] + 0.003805 Phosphatidylglycerol_(dihexadec-9-enoyl,_n-C16_1)[p] + 0.001961 Phosphatidylglycerol_(dioctadec-11-enoyl,_n-C18_1)[p] --> 53.95 ADP + 53.95 H+ + 53.9459 Phosphate + 0.749831 Diphosphate
E._coli_biomass_objective_function_(iJO1366)_-_core_-_with_53.95_GAM_estimate                                          : 0.000223 10-Formyltetrahydrofolate + 2.6e-05 [2Fe-2S]_iron-sulfur_cluster + 0.000223 2-Octaprenyl-6-hydroxyphenol + 0.00026 [4Fe-4S]_iron-sulfur_cluster + 0.513689 L-Alanine + 0.000223 S-Adenosyl-L-methionine + 0.295792 L-Arginine + 0.241055 L-Asparagine + 0.241055 L-Aspartate + 54.1248 ATP + 0.000122 bis-molybdopterin_guanine_dinucleotide + 2e-06 Biotin + 0.005205 Calcium + 0.005205 Chloride + 0.000576 Coenzyme_A + 2.5e-05 Co2+ + 0.133508 CTP + 0.000709 Cu2+ + 0.09158 L-Cysteine + 0.026166 dATP + 0.027017 dCTP + 0.027017 dGTP + 0.026166 dTTP + 0.000223 FAD + 0.006715 Fe2+ + 0.007808 Fe3+ + 0.26316 L-Glutamine + 0.26316 L-Glutamate + 0.612638 Glycine + 0.215096 GTP + 48.6015 H2O + 0.094738 L-Histidine + 0.290529 L-Isoleucine + 0.195193 potassium + 0.450531 L-Leucine + 0.343161 L-Lysine + 0.153686 L-Methionine + 0.008675 magnesium + 0.000223 5,10-Methylenetetrahydrofolate + 0.000691 Mn2+ + 7e-06 Molybdate + 0.001831 NAD+ + 0.000447 NADP+ + 0.013013 Ammonium + 0.000323 nickel + 0.017868 phosphatidylethanolamine_(dihexadecanoyl,_n-C16_0) + 0.054154 phosphatidylethanolamine_(dihexadec-9enoyl,_n-C16_1) + 0.185265 L-Phenylalanine + 0.000223 Protoheme + 0.221055 L-Proline + 0.000223 Pyridoxal_5'-phosphate + 0.000223 Riboflavin + 0.215792 L-Serine + 0.000223 Siroheme + 0.004338 Sulfate + 0.000223 5,6,7,8-Tetrahydrofolate + 0.000223 Thiamine_diphosphate + 0.253687 L-Threonine + 0.056843 L-Tryptophan + 0.137896 L-Tyrosine + 5.5e-05 Undecaprenyl_diphosphate + 0.144104 UTP + 0.423162 L-Valine + 0.000341 Zinc + 0.019456 KDO(2)-lipid_IV(A)[e] + 0.013894 two_disacharide_linked_murein_units,_pentapeptide_crosslinked_tetrapeptide_(A2pm->D-ala)_(middle_of_chain)[p] + 0.045946 phosphatidylethanolamine_(dihexadecanoyl,_n-C16_0)[p] + 0.02106 phosphatidylethanolamine_(dihexadec-9enoyl,_n-C16_1)[p] --> 53.95 ADP + 53.95 H+ + 53.9457 Phosphate + 0.773903 Diphosphate
Sink_needed_to_allow_p-Cresol_to_leave_system                                                                          : 1 p-Cresol --> 
Sink_needed_to_allow_5'-deoxyribose_to_leave_system                                                                    : 1 5'-deoxyribose --> 
Sink_needed_to_allow_aminoacetaldehyde_to_leave_system                                                                 : 1 Aminoacetaldehyde --> 
Sink_needed_to_allow_S-Adenosyl-4-methylthio-2-oxobutanoate_to_leave_system                                            : 1 S-Adenosyl-4-methylthio-2-oxobutanoate --> 
Sink_needed_to_allow_(2R,4S)-2-methyl-2,3,3,4-tetrahydroxytetrahydrofuran_to_leave_system                              : 1 (2R,4S)-2-methyl-2,3,3,4-tetrahydroxytetrahydrofuran --> 
Sink_needed_to_allow_oxamate_to_leave_system                                                                           : 1 Oxamate --> 
(R)-Propane-1,2-diol_exchange                                                                                          : 1 (R)-Propane-1,2-diol[e] <=> 
(S)-Propane-1,2-diol_exchange                                                                                          : 1 (S)-Propane-1,2-diol[e] <=> 
2-Dehydro-3-deoxy-D-gluconate_exchange                                                                                 : 1 2-Dehydro-3-deoxy-D-gluconate[e] <=> 
1,4-alpha-D-glucan_exchange                                                                                            : 1 1,4-alpha-D-glucan[e] <=> 
1,5-Diaminopentane_exchange                                                                                            : 1 1,5-Diaminopentane[e] <=> 
2',3'-Cyclic_AMP_exchange                                                                                              : 1 2',3'-Cyclic_AMP[e] <=> 
2',3'-Cyclic_CMP_exchange                                                                                              : 1 2',3'-Cyclic_CMP[e] <=> 
2',3'-Cyclic_GMP_exchange                                                                                              : 1 2',3'-Cyclic_GMP[e] <=> 
2',3'-Cyclic_UMP_exchange                                                                                              : 1 2',3'-Cyclic_UMP[e] <=> 
2,3-diaminopropionate_exchange                                                                                         : 1 2,3-diaminopropionate[e] <=> 
meso-2,6-Diaminoheptanedioate_exchange                                                                                 : 1 meso-2,6-Diaminoheptanedioate[e] <=> 
3,4-Dihydroxyphenylacetaldehyde_exchange                                                                               : 1 3,4-Dihydroxyphenylacetaldehyde[e] <=> 
3'-AMP_exchange                                                                                                        : 1 3'-AMP[e] <=> 
3'-cmp_exchange                                                                                                        : 1 3'-cmp[e] <=> 
3'-GMP_exchange                                                                                                        : 1 3'-GMP[e] <=> 
3-hydroxycinnamic_acid_exchange                                                                                        : 1 3-hydroxycinnamic_acid[e] <=> 
3-Hydroxypropanoate_exchange                                                                                           : 1 3-Hydroxypropanoate[e] <=> 
3-(3-hydroxy-phenyl)propionate_exchange                                                                                : 1 3-(3-hydroxy-phenyl)propionate[e] <=> 
3'-UMP_exchange                                                                                                        : 1 3'-UMP[e] <=> 
4-Aminobutanoate_exchange                                                                                              : 1 4-Aminobutanoate[e] <=> 
4-Hydroxyphenylacetaldehyde_exchange                                                                                   : 1 4-Hydroxyphenylacetaldehyde[e] <=> 
5-Dehydro-D-gluconate_exchange                                                                                         : 1 5-Dehydro-D-gluconate[e] <=> 
5-Methylthio-D-ribose_exchange                                                                                         : 1 5-Methylthio-D-ribose[e] <=> 
L-alanine-D-glutamate_exchange                                                                                         : 1 L-alanine-D-glutamate[e] <=> 
L-alanine-D-glutamate-meso-2,6-diaminoheptanedioate_exchange                                                           : 1 L-alanine-D-glutamate-meso-2,6-diaminoheptanedioate[e] <=> 
L-alanine-D-glutamate-meso-2,6-diaminoheptanedioate-D-alanine_exchange                                                 : 1 L-alanine-D-glutamate-meso-2,6-diaminoheptanedioate-D-alanine[e] <=> 
L-alanine-L-glutamate_exchange                                                                                         : 1 L-alanine-L-glutamate[e] <=> 
Acetate_exchange                                                                                                       : 1 Acetate[e] <=> 
Acetoacetate_exchange                                                                                                  : 1 Acetoacetate[e] <=> 
Acetaldehyde_exchange                                                                                                  : 1 Acetaldehyde[e] <=> 
N-Acetyl-D-galactosamine_exchange                                                                                      : 1 N-Acetyl-D-galactosamine[e] <=> 
N-Acetyl-D-galactosamine_1-phosphate_exchange                                                                          : 1 N-Acetyl-D-galactosamine_1-phosphate[e] <=> 
N-Acetyl-D-glucosamine_exchange                                                                                        : 1 N-Acetyl-D-glucosamine[e] <=> 
N-Acetyl-D-glucosamine_1-phosphate_exchange                                                                            : 1 N-Acetyl-D-glucosamine_1-phosphate[e] <=> 
N-Acetyl-D-mannosamine_exchange                                                                                        : 1 N-Acetyl-D-mannosamine[e] <=> 
N-Acetylmuramate_exchange                                                                                              : 1 N-Acetylmuramate[e] <=> 
N-Acetylneuraminate_exchange                                                                                           : 1 N-Acetylneuraminate[e] <=> 
4-Amino-4-deoxy-L-arabinose_modified_core_oligosaccharide_lipid_A_exchange                                             : 1 4-Amino-4-deoxy-L-arabinose_modified_core_oligosaccharide_lipid_A[e] <=> 
O-Acetyl-L-serine_exchange                                                                                             : 1 O-Acetyl-L-serine[e] <=> 
Adenine_exchange                                                                                                       : 1 Adenine[e] <=> 
Adenosine_exchange                                                                                                     : 1 Adenosine[e] <=> 
Adenosylcobalamin_exchange                                                                                             : 1 Adenosylcobalamin[e] <=> 
silver_exchange                                                                                                        : 1 silver[e] <=> 
Agmatine_exchange                                                                                                      : 1 Agmatine[e] <=> 
2-Oxoglutarate_exchange                                                                                                : 1 2-Oxoglutarate[e] <=> 
beta-Alanine_exchange                                                                                                  : 1 beta-Alanine[e] <=> 
D-Alanine_exchange                                                                                                     : 1 D-Alanine[e] <=> 
L-Alanine_exchange                                                                                                     : 1 L-Alanine[e] <=> 
D-Alanyl-D-alanine_exchange                                                                                            : 1 D-Alanyl-D-alanine[e] <=> 
D-Allose_exchange                                                                                                      : 1 D-Allose[e] <=> 
Allantoin_exchange                                                                                                     : 1 Allantoin[e] <=> 
AMP_exchange                                                                                                           : 1 AMP[e] <=> 
N-Acetyl-D-glucosamine(anhydrous)N-Acetylmuramic_acid_exchange                                                         : 1 N-Acetyl-D-glucosamine(anhydrous)N-Acetylmuramic_acid[e] <=> 
L-Arabinose_exchange                                                                                                   : 1 L-Arabinose[e] <=> 
Arbutin_exchange                                                                                                       : 1 Arbutin[e] <=> 
aerobactin_minus_Fe3_exchange                                                                                          : 1 aerobactin_minus_Fe3[e] <=> 
Aerobactin_exchange                                                                                                    : 1 Aerobactin[e] <=> 
L-Arginine_exchange                                                                                                    : 1 L-Arginine[e] <=> 
L-Ascorbate_exchange                                                                                                   : 1 L-Ascorbate[e] <=> 
L-Asparagine_exchange                                                                                                  : 1 L-Asparagine[e] <=> 
arsenite_exchange                                                                                                      : 1 arsenite[e] <=> 
L-Aspartate_exchange                                                                                                   : 1 L-Aspartate[e] <=> 
Biotin_exchange                                                                                                        : 1 Biotin[e] <=> 
Butyrate_(n-C4_0)_exchange                                                                                             : 1 Butyrate_(n-C4_0)[e] <=> 
butanesulfonate_exchange                                                                                               : 1 butanesulfonate[e] <=> 
Calcium_exchange                                                                                                       : 1 Calcium[e] <=> 
Cobinamide_exchange                                                                                                    : 1 Cobinamide[e] <=> 
Cob(I)alamin_exchange                                                                                                  : 1 Cob(I)alamin[e] <=> 
Cadmium_exchange                                                                                                       : 1 Cadmium[e] <=> 
Cys-Gly_exchange                                                                                                       : 1 Cys-Gly[e] <=> 
Choline_exchange                                                                                                       : 1 Choline[e] <=> 
chitobiose_exchange                                                                                                    : 1 N,N'-diacetylchitobiose[e] <=> 
Citrate_exchange                                                                                                       : 1 Citrate[e] <=> 
Chloride_exchange                                                                                                      : 1 Chloride[e] <=> 
Chloramphenicol_exchange                                                                                               : 1 Chloramphenicol[e] <=> 
CMP_exchange                                                                                                           : 1 CMP[e] <=> 
CO2_exchange                                                                                                           : 1 CO2[e] <=> 
Co2+_exchange                                                                                                          : 1 Co2+[e] <=> 
core_oligosaccharide_lipid_A_exchange                                                                                  : 1 core_oligosaccharide_lipid_A[e] <=> 
core_oligosaccharide_lipid_A_diphosphate_exchange                                                                      : 1 core_oligosaccharide_lipid_A_diphosphate[e] <=> 
coprogen_exchange                                                                                                      : 1 coprogen[e] <=> 
coprogen_unloaded_(no_Fe(III))_exchange                                                                                : 1 coprogen_unloaded_(no_Fe(III))[e] <=> 
L-Carnitine_exchange                                                                                                   : 1 L-Carnitine[e] <=> 
D-carnitine_exchange                                                                                                   : 1 D-Carnitine[e] <=> 
Cytosine_exchange                                                                                                      : 1 Cytosine[e] <=> 
Cu+_exchange                                                                                                           : 1 Cu+[e] <=> 
Cu2+_exchange                                                                                                          : 1 Cu2+[e] <=> 
Hydrogen_cyanide_exchange                                                                                              : 1 Hydrogen_cyanide[e] <=> 
Cyanate_exchange                                                                                                       : 1 Cyanate[e] <=> 
D-Cysteine_exchange                                                                                                    : 1 D-Cysteine[e] <=> 
L-Cysteine_exchange                                                                                                    : 1 L-Cysteine[e] <=> 
Cytidine_exchange                                                                                                      : 1 Cytidine[e] <=> 
Deoxyadenosine_exchange                                                                                                : 1 Deoxyadenosine[e] <=> 
dAMP_exchange                                                                                                          : 1 dAMP[e] <=> 
Decanoate_(n-C10_0)_exchange                                                                                           : 1 Decanoate_(n-C10_0)[e] <=> 
dCMP_exchange                                                                                                          : 1 dCMP[e] <=> 
Deoxycytidine_exchange                                                                                                 : 1 Deoxycytidine[e] <=> 
Dodecanoate_(n-C12_0)_exchange                                                                                         : 1 Dodecanoate_(n-C12_0)[e] <=> 
dGMP_exchange                                                                                                          : 1 dGMP[e] <=> 
Deoxyguanosine_exchange                                                                                                : 1 Deoxyguanosine[e] <=> 
Dihydroxyacetone_exchange                                                                                              : 1 Dihydroxyacetone[e] <=> 
dIMP_exchange                                                                                                          : 1 dIMP[e] <=> 
Deoxyinosine_exchange                                                                                                  : 1 Deoxyinosine[e] <=> 
Dimethyl_sulfide_exchange                                                                                              : 1 Dimethyl_sulfide[e] <=> 
Dimethyl_sulfoxide_exchange                                                                                            : 1 Dimethyl_sulfoxide[e] <=> 
Dopamine_exchange                                                                                                      : 1 Dopamine[e] <=> 
doxorubicin_exchange                                                                                                   : 1 doxorubicin[e] <=> 
dTMP_exchange                                                                                                          : 1 dTMP[e] <=> 
dUMP_exchange                                                                                                          : 1 dUMP[e] <=> 
Deoxyuridine_exchange                                                                                                  : 1 Deoxyuridine[e] <=> 
(enterobacterial_common_antigen)x4_core_oligosaccharide_lipid_A_exchange                                               : 1 (enterobacterial_common_antigen)x4_core_oligosaccharide_lipid_A[e] <=> 
phosphoethanolamine_KDO(2)-lipid_(A)_exchange                                                                          : 1 phosphoethanolamine_KDO(2)-lipid_(A)[e] <=> 
Enterochelin_exchange                                                                                                  : 1 Enterochelin[e] <=> 
Ethanolamine_exchange                                                                                                  : 1 Ethanolamine[e] <=> 
ethanesulfonate_exchange                                                                                               : 1 ethanesulfonate[e] <=> 
Ethanol_exchange                                                                                                       : 1 Ethanol[e] <=> 
D-fructose_6-phosphate_exchange                                                                                        : 1 D-Fructose_6-phosphate[e] <=> 
Formaldehyde_exchange                                                                                                  : 1 Formaldehyde[e] <=> 
Fe2+_exchange                                                                                                          : 1 Fe2+[e] <=> 
Fe3+_exchange                                                                                                          : 1 Fe3+[e] <=> 
Fe(III)dicitrate_exchange                                                                                              : 1 Fe(III)dicitrate[e] <=> 
ferric_2,3-dihydroxybenzoylserine_exchange                                                                             : 1 ferric_2,3-dihydroxybenzoylserine[e] <=> 
Fe(III)hydroxamate_exchange                                                                                            : 1 Fe(III)hydroxamate[e] <=> 
Fe(III)hydoxamate,_unloaded_exchange                                                                                   : 1 Fe(III)hydoxamate,_unloaded[e] <=> 
Ferrichrome_exchange                                                                                                   : 1 Ferrichrome[e] <=> 
Ferrichrome_minus_Fe(III)_exchange                                                                                     : 1 Ferrichrome_minus_Fe(III)[e] <=> 
Fe-enterobactin_exchange                                                                                               : 1 Fe-enterobactin[e] <=> 
ferroxamine_exchange                                                                                                   : 1 ferroxamine[e] <=> 
ferroxamine_minus_Fe(3)_exchange                                                                                       : 1 ferroxamine_minus_Fe(3)[e] <=> 
Formate_exchange                                                                                                       : 1 Formate[e] <=> 
D-Fructose_exchange                                                                                                    : 1 D-Fructose[e] <=> 
fructoselysine_exchange                                                                                                : 1 fructoselysine[e] <=> 
D-Fructuronate_exchange                                                                                                : 1 D-Fructuronate[e] <=> 
L-Fucose_exchange                                                                                                      : 1 L-Fucose[e] <=> 
Fumarate_exchange                                                                                                      : 1 Fumarate[e] <=> 
fusidic_acid_exchange                                                                                                  : 1 fusidic_acid[e] <=> 
D-Glucose_1-phosphate_exchange                                                                                         : 1 D-Glucose_1-phosphate[e] <=> 
sn-Glycero-3-phosphocholine_exchange                                                                                   : 1 sn-Glycero-3-phosphocholine[e] <=> 
sn-Glycero-3-phosphoethanolamine_exchange                                                                              : 1 sn-Glycero-3-phosphoethanolamine[e] <=> 
Glycerophosphoglycerol_exchange                                                                                        : 1 Glycerophosphoglycerol[e] <=> 
sn-Glycero-3-phospho-1-inositol_exchange                                                                               : 1 sn-Glycero-3-phospho-1-inositol[e] <=> 
Glycerophosphoserine_exchange                                                                                          : 1 Glycerophosphoserine[e] <=> 
D-Glucose_6-phosphate_exchange                                                                                         : 1 D-Glucose_6-phosphate[e] <=> 
D-Galactose_exchange                                                                                                   : 1 D-Galactose[e] <=> 
beta_D-Galactose_exchange                                                                                              : 1 beta_D-Galactose[e] <=> 
alpha-D-Galactose_1-phosphate_exchange                                                                                 : 1 alpha-D-Galactose_1-phosphate[e] <=> 
D-Galactarate_exchange                                                                                                 : 1 D-Galactarate[e] <=> 
D-Galactonate_exchange                                                                                                 : 1 D-Galactonate[e] <=> 
L-Galactonate_exchange                                                                                                 : 1 L-Galactonate[e] <=> 
Galactitol_exchange                                                                                                    : 1 Galactitol[e] <=> 
D-Galacturonate_exchange                                                                                               : 1 D-Galacturonate[e] <=> 
D-Glucosamine_exchange                                                                                                 : 1 D-Glucosamine[e] <=> 
D-Glucosamine_6-phosphate_exchange                                                                                     : 1 D-Glucosamine_6-phosphate[e] <=> 
gamma-butyrobetaine_exchange                                                                                           : 1 gamma-butyrobetaine[e] <=> 
GDP_exchange                                                                                                           : 1 GDP[e] <=> 
D-Glucose_exchange                                                                                                     : 1 D-Glucose[e] <=> 
D-Gluconate_exchange                                                                                                   : 1 D-Gluconate[e] <=> 
D-Glucarate_exchange                                                                                                   : 1 D-Glucarate[e] <=> 
D-Glucuronate_exchange                                                                                                 : 1 D-Glucuronate[e] <=> 
D-Glucuronate_1-phosphate_exchange                                                                                     : 1 D-Glucuronate_1-phosphate[e] <=> 
L-Glutamine_exchange                                                                                                   : 1 L-Glutamine[e] <=> 
L-Glutamate_exchange                                                                                                   : 1 L-Glutamate[e] <=> 
Glycine_exchange                                                                                                       : 1 Glycine[e] <=> 
D-Glyceraldehyde_exchange                                                                                              : 1 D-Glyceraldehyde[e] <=> 
Glycine_betaine_exchange                                                                                               : 1 Glycine_betaine[e] <=> 
Glycerol_exchange                                                                                                      : 1 Glycerol[e] <=> 
(R)-Glycerate_exchange                                                                                                 : 1 (R)-Glycerate[e] <=> 
Glycerol_2-phosphate_exchange                                                                                          : 1 Glycerol_2-phosphate[e] <=> 
Glycerol_3-phosphate_exchange                                                                                          : 1 Glycerol_3-phosphate[e] <=> 
Glycolate_exchange                                                                                                     : 1 Glycolate[e] <=> 
GMP_exchange                                                                                                           : 1 GMP[e] <=> 
Guanosine_exchange                                                                                                     : 1 Guanosine[e] <=> 
Oxidized_glutathione_exchange                                                                                          : 1 Oxidized_glutathione[e] <=> 
Reduced_glutathione_exchange                                                                                           : 1 Reduced_glutathione[e] <=> 
GTP_exchange                                                                                                           : 1 GTP[e] <=> 
Guanine_exchange                                                                                                       : 1 Guanine[e] <=> 
H+_exchange                                                                                                            : 1 H+[e] <=> 
H2_exchange                                                                                                            : 1 H2[e] <=> 
H2O_exchange                                                                                                           : 1 H2O[e] <=> 
Hydrogen_peroxide_exchange                                                                                             : 1 Hydrogen_peroxide[e] <=> 
Hydrogen_sulfide_exchange                                                                                              : 1 Hydrogen_sulfide[e] <=> 
hepta-acylated_core_oligosaccharide_lipid_A_(E._coli)_exchange                                                         : 1 hepta-acylated_core_oligosaccharide_lipid_A_(E._coli)[e] <=> 
hepta-acylated_KDO(2)-lipid_(A)_exchange                                                                               : 1 hepta-acylated_KDO(2)-lipid_(A)[e] <=> 
Hexadecanoate_(n-C16_0)_exchange                                                                                       : 1 Hexadecanoate_(n-C16_0)[e] <=> 
hexadecenoate_(n-C16_1)_exchange                                                                                       : 1 Hexadecenoate_(n-C16_1)[e] <=> 
Hg2+_exchange                                                                                                          : 1 Hg2+[e] <=> 
L-Histidine_exchange                                                                                                   : 1 L-Histidine[e] <=> 
L-Homoserine_exchange                                                                                                  : 1 L-Homoserine[e] <=> 
Hexanoate_(n-C6_0)_exchange                                                                                            : 1 Hexanoate_(n-C6_0)[e] <=> 
Hypoxanthine_exchange                                                                                                  : 1 Hypoxanthine[e] <=> 
L-Idonate_exchange                                                                                                     : 1 L-Idonate[e] <=> 
L-Isoleucine_exchange                                                                                                  : 1 L-Isoleucine[e] <=> 
IMP_exchange                                                                                                           : 1 IMP[e] <=> 
Indole_exchange                                                                                                        : 1 Indole[e] <=> 
myo-Inositol_exchange                                                                                                  : 1 myo-Inositol[e] <=> 
Inosine_exchange                                                                                                       : 1 Inosine[e] <=> 
Isethionic_acid_exchange                                                                                               : 1 Isethionic_acid[e] <=> 
K+_exchange                                                                                                            : 1 potassium[e] <=> 
KDO(2)-lipid_IV(A)_exchange                                                                                            : 1 KDO(2)-lipid_IV(A)[e] <=> 
D-lactate_exchange                                                                                                     : 1 D-Lactate[e] <=> 
L-Lactate_exchange                                                                                                     : 1 L-Lactate[e] <=> 
Lactose_exchange                                                                                                       : 1 Lactose[e] <=> 
L-Leucine_exchange                                                                                                     : 1 L-Leucine[e] <=> 
KDO(2)-lipid_(A)_exchange                                                                                              : 1 KDO(2)-lipid_(A)[e] <=> 
cold_adapted_KDO(2)-lipid_(A)_exchange                                                                                 : 1 cold_adapted_KDO(2)-lipid_(A)[e] <=> 
Lipoate_exchange                                                                                                       : 1 Lipoate[e] <=> 
L-Lysine_exchange                                                                                                      : 1 L-Lysine[e] <=> 
L-Lyxose_exchange                                                                                                      : 1 L-Lyxose[e] <=> 
D-Malate_exchange                                                                                                      : 1 D-Malate[e] <=> 
L-Malate_exchange                                                                                                      : 1 L-Malate[e] <=> 
Maltose_exchange                                                                                                       : 1 Maltose[e] <=> 
Maltohexaose_exchange                                                                                                  : 1 Maltohexaose[e] <=> 
Maltopentaose_exchange                                                                                                 : 1 Maltopentaose[e] <=> 
Maltotriose_exchange                                                                                                   : 1 Maltotriose[e] <=> 
Maltotetraose_exchange                                                                                                 : 1 Maltotetraose[e] <=> 
D-Mannose_exchange                                                                                                     : 1 D-Mannose[e] <=> 
D-Mannose_6-phosphate_exchange                                                                                         : 1 D-Mannose_6-phosphate[e] <=> 
2(alpha-D-Mannosyl)-D-glycerate_exchange                                                                               : 1 2(alpha-D-Mannosyl)-D-glycerate[e] <=> 
Melibiose_exchange                                                                                                     : 1 Melibiose[e] <=> 
methanol_exchange                                                                                                      : 1 Methanol[e] <=> 
D-Methionine_exchange                                                                                                  : 1 D-Methionine[e] <=> 
L-Methionine_exchange                                                                                                  : 1 L-Methionine[e] <=> 
L-methionine-R-sulfoxide_exchange                                                                                      : 1 L-methionine-R-sulfoxide[e] <=> 
L-Methionine_S-oxide_exchange                                                                                          : 1 L-Methionine_Sulfoxide[e] <=> 
Mg_exchange                                                                                                            : 1 magnesium[e] <=> 
minocycline_exchange                                                                                                   : 1 minocycline[e] <=> 
myo-Inositol_hexakisphosphate_exchange                                                                                 : 1 myo-Inositol_hexakisphosphate[e] <=> 
S-Methyl-L-methionine_exchange                                                                                         : 1 S-Methyl-L-methionine[e] <=> 
Mn2+_exchange                                                                                                          : 1 Mn2+[e] <=> 
D-Mannitol_exchange                                                                                                    : 1 D-Mannitol[e] <=> 
Molybdate_exchange                                                                                                     : 1 Molybdate[e] <=> 
methanesulfonate_exchange                                                                                              : 1 methanesulfonate[e] <=> 
Nitrous_oxide_exchange                                                                                                 : 1 Nitrous_oxide[e] <=> 
Sodium_exchange                                                                                                        : 1 Sodium[e] <=> 
Nicotinate_exchange                                                                                                    : 1 Nicotinate[e] <=> 
Ammonia_exchange                                                                                                       : 1 Ammonium[e] <=> 
Ni2+_exchange                                                                                                          : 1 nickel[e] <=> 
NMN_exchange                                                                                                           : 1 NMN[e] <=> 
Nitric_oxide_exchange                                                                                                  : 1 Nitric_oxide[e] <=> 
Nitrite_exchange                                                                                                       : 1 Nitrite[e] <=> 
Nitrate_exchange                                                                                                       : 1 Nitrate[e] <=> 
novobiocin_exchange                                                                                                    : 1 novobiocin[e] <=> 
(O16_antigen)x4_core_oligosaccharide_lipid_A_exchange                                                                  : 1 (O16_antigen)x4_core_oligosaccharide_lipid_A[e] <=> 
O2_exchange                                                                                                            : 1 O2[e] <=> 
Superoxide_anion_exchange                                                                                              : 1 Superoxide_anion[e] <=> 
octadecanoate_(n-C18_0)_exchange                                                                                       : 1 octadecanoate_(n-C18_0)[e] <=> 
octadecenoate_(n-C18_1)_exchange                                                                                       : 1 octadecenoate_(n-C18_1)[e] <=> 
octanoate_(n-C8_0)_exchange                                                                                            : 1 octanoate_(n-C8_0)[e] <=> 
Ornithine_exchange                                                                                                     : 1 Ornithine[e] <=> 
Orotate_exchange                                                                                                       : 1 Orotate[e] <=> 
Phenylacetaldehyde_exchange                                                                                            : 1 Phenylacetaldehyde[e] <=> 
Phenethylamine_exchange                                                                                                : 1 Phenethylamine[e] <=> 
L-Phenylalanine_exchange                                                                                               : 1 L-Phenylalanine[e] <=> 
Protoheme_exchange                                                                                                     : 1 Protoheme[e] <=> 
Phosphate_exchange                                                                                                     : 1 Phosphate[e] <=> 
(R)-Pantothenate_exchange                                                                                              : 1 (R)-Pantothenate[e] <=> 
Propionate_exchange                                                                                                    : 1 Propionate_(n-C3_0)[e] <=> 
Propanal_exchange                                                                                                      : 1 Propanal[e] <=> 
Phenylpropanoate_exchange                                                                                              : 1 Phenylpropanoate[e] <=> 
Phosphonate_exchange                                                                                                   : 1 Phosphonate[e] <=> 
L-Proline_exchange                                                                                                     : 1 L-Proline[e] <=> 
L-Prolinylglycine_exchange                                                                                             : 1 L-Prolinylglycine[e] <=> 
psicoselysine_exchange                                                                                                 : 1 psicoselysine[e] <=> 
O-Phospho-L-serine_exchange                                                                                            : 1 O-Phospho-L-serine[e] <=> 
Putrescine_exchange                                                                                                    : 1 Putrescine[e] <=> 
Pyridoxamine_exchange                                                                                                  : 1 Pyridoxamine[e] <=> 
Pyridoxal_exchange                                                                                                     : 1 Pyridoxal[e] <=> 
Pyridoxine_exchange                                                                                                    : 1 Pyridoxine[e] <=> 
Pyruvate_exchange                                                                                                      : 1 Pyruvate[e] <=> 
Quinate_exchange                                                                                                       : 1 Quinate[e] <=> 
alpha-D-Ribose_5-phosphate_exchange                                                                                    : 1 alpha-D-Ribose_5-phosphate[e] <=> 
rifampin_exchange                                                                                                      : 1 rifampin[e] <=> 
D-Ribose_exchange                                                                                                      : 1 D-Ribose[e] <=> 
L-Rhamnose_exchange                                                                                                    : 1 L-Rhamnose[e] <=> 
D-Sorbitol_exchange                                                                                                    : 1 D-Sorbitol[e] <=> 
Selenate_exchange                                                                                                      : 1 Selenate[e] <=> 
D-Serine_exchange                                                                                                      : 1 D-Serine[e] <=> 
L-Serine_exchange                                                                                                      : 1 L-Serine[e] <=> 
Shikimate_exchange                                                                                                     : 1 Shikimate[e] <=> 
selenite_exchange                                                                                                      : 1 selenite[e] <=> 
sulfur_dioxide_exchange                                                                                                : 1 sulfur_dioxide[e] <=> 
Sulfite_exchange                                                                                                       : 1 Sulfite[e] <=> 
Sulfate_exchange                                                                                                       : 1 Sulfate[e] <=> 
Spermidine_exchange                                                                                                    : 1 Spermidine[e] <=> 
Succinate_exchange                                                                                                     : 1 Succinate[e] <=> 
Sucrose_exchange                                                                                                       : 1 Sucrose[e] <=> 
sulfoacetate_exchange                                                                                                  : 1 sulfoacetate[e] <=> 
D-tartrate_exchange                                                                                                    : 1 D-tartrate[e] <=> 
L-tartrate_exchange                                                                                                    : 1 L-tartrate[e] <=> 
Taurine_exchange                                                                                                       : 1 Taurine[e] <=> 
Thiocyanate_exchange                                                                                                   : 1 Thiocyanate[e] <=> 
Thiamin_exchange                                                                                                       : 1 Thiamin[e] <=> 
L-Threonine_exchange                                                                                                   : 1 L-Threonine[e] <=> 
L-Threonine_O-3-phosphate_exchange                                                                                     : 1 L-Threonine_O-3-phosphate[e] <=> 
Thymine_exchange                                                                                                       : 1 Thymine[e] <=> 
Thymidine_exchange                                                                                                     : 1 Thymidine[e] <=> 
Trimethylamine_exchange                                                                                                : 1 trimethylamine[e] <=> 
Trimethylamine_N-oxide_exchange                                                                                        : 1 Trimethylamine_N-oxide[e] <=> 
Trehalose_exchange                                                                                                     : 1 Trehalose[e] <=> 
L-Tryptophan_exchange                                                                                                  : 1 L-Tryptophan[e] <=> 
Thiosulfate_exchange                                                                                                   : 1 Thiosulfate[e] <=> 
tetradecanoate_(n-C14_0)_exchange                                                                                      : 1 tetradecanoate_(n-C14_0)[e] <=> 
tetradecenoate_(n-C14_1)_exchange                                                                                      : 1 tetradecenoate_(n-C14_1)[e] <=> 
tetracycline_exchange                                                                                                  : 1 tetracycline[e] <=> 
tungstate_exchange                                                                                                     : 1 tungstate[e] <=> 
Tyramine_exchange                                                                                                      : 1 Tyramine[e] <=> 
L-Tyrosine_exchange                                                                                                    : 1 L-Tyrosine[e] <=> 
Phosphotyrosine_exchange                                                                                               : 1 Phosphotyrosine[e] <=> 
UDP-N-acetyl-D-glucosamine_exchange                                                                                    : 1 UDP-N-acetyl-D-glucosamine[e] <=> 
UDP-N-acetyl-D-galactosamine_exchange                                                                                  : 1 UDP-N-acetyl-D-galactosamine[e] <=> 
UDPglucose_exchange                                                                                                    : 1 UDPglucose[e] <=> 
UDPgalactose_exchange                                                                                                  : 1 UDPgalactose[e] <=> 
UDP-D-glucuronate_exchange                                                                                             : 1 UDP-D-glucuronate[e] <=> 
UMP_exchange                                                                                                           : 1 UMP[e] <=> 
Uracil_exchange                                                                                                        : 1 Uracil[e] <=> 
Urea_exchange                                                                                                          : 1 Urea[e] <=> 
Uridine_exchange                                                                                                       : 1 Uridine[e] <=> 
L-Valine_exchange                                                                                                      : 1 L-Valine[e] <=> 
Xanthine_exchange                                                                                                      : 1 Xanthine[e] <=> 
Xanthosine_5'-phosphate_exchange                                                                                       : 1 Xanthosine_5'-phosphate[e] <=> 
Xanthosine_exchange                                                                                                    : 1 Xanthosine[e] <=> 
D-Xylose_exchange                                                                                                      : 1 D-Xylose[e] <=> 
L-Xylulose_exchange                                                                                                    : 1 L-Xylulose[e] <=> 
Zinc_exchange                                                                                                          : 1 Zinc[e] <=> 
1,2_diacylglycerol_transport_via_flipping_(periplasm_to_cytoplasm,_n-C12_0)                                            : 1 1,2-Diacyl-sn-glycerol_(didodecanoyl,_n-C12_0)[p] --> 1 1,2-Diacyl-sn-glycerol_(didodecanoyl,_n-C12_0)
1,2_diacylglycerol_transport_via_flipping_(periplasm_to_cytoplasm,_n-C14_0)                                            : 1 1,2-Diacyl-sn-glycerol_(ditetradecanoyl,_n-C14_0)[p] --> 1 1,2-Diacyl-sn-glycerol_(ditetradecanoyl,_n-C14_0)
1,2_diacylglycerol_transport_via_flipping_(periplasm_to_cytoplasm,_n-C14_1)                                            : 1 1,2-Diacyl-sn-glycerol_(ditetradec-7-enoyl,_n-C14_1)[p] --> 1 1,2-Diacyl-sn-glycerol_(ditetradec-7-enoyl,_n-C14_1)
1,2_diacylglycerol_transport_via_flipping_(periplasm_to_cytoplasm,_n-C16_0)                                            : 1 1,2-Diacyl-sn-glycerol_(dihexadecanoyl,_n-C16_0)[p] --> 1 1,2-Diacyl-sn-glycerol_(dihexadecanoyl,_n-C16_0)
1,2_diacylglycerol_transport_via_flipping_(periplasm_to_cytoplasm,_n-C16_1)                                            : 1 1,2-Diacyl-sn-glycerol_(dihexadec-9-enoyl,_n-C16_1)[p] --> 1 1,2-Diacyl-sn-glycerol_(dihexadec-9-enoyl,_n-C16_1)
1,2_diacylglycerol_transport_via_flipping_(periplasm_to_cytoplasm,_n-C18_0)                                            : 1 1,2-Diacyl-sn-glycerol_(dioctadecanoyl,_n-C18_0)[p] --> 1 1,2-Diacyl-sn-glycerol_(dioctadecanoyl,_n-C18_0)
1,2_diacylglycerol_transport_via_flipping_(periplasm_to_cytoplasm,_n-C18_1)                                            : 1 1,2-Diacyl-sn-glycerol_(dioctadec-11-enoyl,_n-C18_1)[p] --> 1 1,2-Diacyl-sn-glycerol_(dioctadec-11-enoyl,_n-C18_1)
(R)-Propane-1,2-diol_transport_via_diffusion_(extracellular_to_periplasm)                                              : 1 (R)-Propane-1,2-diol[e] <=> 1 (R)-Propane-1,2-diol[p]
(R)-Propane-1,2-diol_facilitated_transport_(periplasm)                                                                 : 1 (R)-Propane-1,2-diol[p] <=> 1 (R)-Propane-1,2-diol
(S)-Propane-1,2-diol_transport_via_diffusion_(extracellular_to_periplasm)                                              : 1 (S)-Propane-1,2-diol[e] <=> 1 (S)-Propane-1,2-diol[p]
(S)-Propane-1,2-diol_facilitated_transport_(periplasm)                                                                 : 1 (S)-Propane-1,2-diol[p] <=> 1 (S)-Propane-1,2-diol
1,4-alpha-D-glucan_transport_via_ABC_system_(periplasm)                                                                : 1 ATP + 1 H2O + 1 1,4-alpha-D-glucan[p] --> 1 1,4-alpha-D-glucan + 1 ADP + 1 H+ + 1 Phosphate
1,4-alpha-D-glucan_transport_via_diffusion_(extracellular_to_periplasm)_irreversible                                   : 1 1,4-alpha-D-glucan[e] --> 1 1,4-alpha-D-glucan[p]
23cAMP_transport_via_diffusion_(extracellular_to_periplasm)                                                            : 1 2',3'-Cyclic_AMP[e] <=> 1 2',3'-Cyclic_AMP[p]
23cCMP_transport_via_diffusion_(extracellular_to_periplasm)                                                            : 1 2',3'-Cyclic_CMP[e] <=> 1 2',3'-Cyclic_CMP[p]
23cGMP_transport_via_diffusion_(extracellular_to_periplasm)                                                            : 1 2',3'-Cyclic_GMP[e] <=> 1 2',3'-Cyclic_GMP[p]
23cUMP_transport_via_diffusion_(extracellular_to_periplasm)                                                            : 1 2',3'-Cyclic_UMP[e] <=> 1 2',3'-Cyclic_UMP[p]
2,3-diaminopropionate_transport_in_via_proton_symport                                                                  : 1 2,3-diaminopropionate[p] + 1 H+[p] --> 1 2,3-diaminopropionate + 1 H+
2,3-diaminopropionate_transport_via_diffusion                                                                          : 1 2,3-diaminopropionate[e] <=> 1 2,3-diaminopropionate[p]
2',3'-cyclic-nucleotide_phosphodiesterase_(UMP)_(periplasm)                                                            : 1 2',3'-Cyclic_UMP[p] + 1 H2O[p] --> 1 3'-UMP[p] + 1 H+[p]
2',3'-cyclic-nucleotide_phosphodiesterase_(CMP)_(periplasm)                                                            : 1 2',3'-Cyclic_CMP[p] + 1 H2O[p] --> 1 3'-cmp[p] + 1 H+[p]
2',3'-cyclic-nucleotide_phosphodiesterase_(AMP)_(periplasm)                                                            : 1 2',3'-Cyclic_AMP[p] + 1 H2O[p] --> 1 3'-AMP[p] + 1 H+[p]
2',3'-cyclic-nucleotide_phosphodiesterase_(GMP)_(periplasm)                                                            : 1 2',3'-Cyclic_GMP[p] + 1 H2O[p] --> 1 3'-GMP[p] + 1 H+[p]
meso-2,6-Diaminoheptanedioate_transport_via_diffusion_(extracellular_to_periplasm)                                     : 1 meso-2,6-Diaminoheptanedioate[e] <=> 1 meso-2,6-Diaminoheptanedioate[p]
2-Acyl-sn-glycero-3-phosphatidate_(n-C12_0)_transporter_via_facilitated_diffusion_(periplasm)                          : 1 2-dodecanoyl-sn-glycerol_3-phosphate[p] --> 1 2-dodecanoyl-sn-glycerol_3-phosphate
2-Acyl-sn-glycero-3-phosphatidate_(n-C14_0)_transporter_via_facilitated_diffusion_(periplasm)                          : 1 2-tetradecanoyl-sn-glycerol_3-phosphate[p] --> 1 2-tetradecanoyl-sn-glycerol_3-phosphate
2-Acyl-sn-glycero-3-phosphatidate_(n-C14_1)_transporter_via_facilitated_diffusion_(periplasm)                          : 1 2-tetradec-7-enoyl-sn-glycerol_3-phosphate[p] --> 1 2-tetradec-7-enoyl-sn-glycerol_3-phosphate
2-Acyl-sn-glycero-3-phosphatidate_(n-C16_0)_transporter_via_facilitated_diffusion_(periplasm)                          : 1 2-hexadecanoyl-sn-glycerol_3-phosphate[p] --> 1 2-hexadecanoyl-sn-glycerol_3-phosphate
2-Acyl-sn-glycero-3-phosphatidate_(n-C16_1)_transporter_via_facilitated_diffusion_(periplasm)                          : 1 2-hexadec-9-enoyl-sn-glycerol_3-phosphate[p] --> 1 2-hexadec-9-enoyl-sn-glycerol_3-phosphate
2-Acyl-sn-glycero-3-phosphatidate_(n-C18_0)_transporter_via_facilitated_diffusion_(periplasm)                          : 1 2-octadecanoyl-sn-glycerol_3-phosphate[p] --> 1 2-octadecanoyl-sn-glycerol_3-phosphate
2-Acyl-sn-glycero-3-phosphatidate_(n-C18_1)_transporter_via_facilitated_diffusion_(periplasm)                          : 1 2-octadec-11-enoyl-sn-glycerol_3-phosphate[p] --> 1 2-octadec-11-enoyl-sn-glycerol_3-phosphate
2-Acyl-sn-glycero-3-phosphoethanolamine_(n-C12_0)_transporter_via_facilitated_diffusion_(periplasm)                    : 1 2-Acyl-sn-glycero-3-phosphoethanolamine_(n-C12_0)[p] --> 1 2-Acyl-sn-glycero-3-phosphoethanolamine_(n-C12_0)
2-Acyl-sn-glycero-3-phosphoethanolamine_(n-C14_0)_transporter_via_facilitated_diffusion_(periplasm)                    : 1 2-Acyl-sn-glycero-3-phosphoethanolamine_(n-C14_0)[p] --> 1 2-Acyl-sn-glycero-3-phosphoethanolamine_(n-C14_0)
2-Acyl-sn-glycero-3-phosphoethanolamine_(n-C14_1)_transporter_via_facilitated_diffusion_(periplasm)                    : 1 2-Acyl-sn-glycero-3-phosphoethanolamine_(n-C14_1)[p] --> 1 2-Acyl-sn-glycero-3-phosphoethanolamine_(n-C14_1)
2-Acyl-sn-glycero-3-phosphoethanolamine_(n-C16_0)_transporter_via_facilitated_diffusion_(periplasm)                    : 1 2-Acyl-sn-glycero-3-phosphoethanolamine_(n-C16_0)[p] --> 1 2-Acyl-sn-glycero-3-phosphoethanolamine_(n-C16_0)
2-Acyl-sn-glycero-3-phosphoethanolamine_(n-C16_1)_transporter_via_facilitated_diffusion_(periplasm)                    : 1 2-Acyl-sn-glycero-3-phosphoethanolamine_(n-C16_1)[p] --> 1 2-Acyl-sn-glycero-3-phosphoethanolamine_(n-C16_1)
2-Acyl-sn-glycero-3-phosphoethanolamine_(n-C18_0)_transporter_via_facilitated_diffusion_(periplasm)                    : 1 2-Acyl-sn-glycero-3-phosphoethanolamine_(n-C18_0)[p] --> 1 2-Acyl-sn-glycero-3-phosphoethanolamine_(n-C18_0)
2-Acyl-sn-glycero-3-phosphoethanolamine_(n-C18_1)_transporter_via_facilitated_diffusion_(periplasm)                    : 1 2-Acyl-sn-glycero-3-phosphoethanolamine_(n-C18_1)[p] --> 1 2-Acyl-sn-glycero-3-phosphoethanolamine_(n-C18_1)
2-acyl-glycerophospho-ethanolamine_acyltransferase_(n-C12_0)                                                           : 1 2-Acyl-sn-glycero-3-phosphoethanolamine_(n-C12_0) + 1 ATP + 1 Dodecanoate_(n-C12_0) --> 1 AMP + 1 phosphatidylethanolamine_(didodecanoyl,_n-C12_0) + 1 Diphosphate
2-acyl-glycerophospho-ethanolamine_acyltransferase_(n-C14_0)                                                           : 1 2-Acyl-sn-glycero-3-phosphoethanolamine_(n-C14_0) + 1 ATP + 1 tetradecanoate_(n-C14_0) --> 1 AMP + 1 phosphatidylethanolamine_(ditetradecanoyl,_n-C14_0) + 1 Diphosphate
2-acyl-glycerophospho-ethanolamine_acyltransferase_(n-C14_1)                                                           : 1 2-Acyl-sn-glycero-3-phosphoethanolamine_(n-C14_1) + 1 ATP + 1 tetradecenoate_(n-C14_1) --> 1 AMP + 1 phosphatidylethanolamine_(ditetradec-7-enoyl,_n-C14_1) + 1 Diphosphate
2-acyl-glycerophospho-ethanolamine_acyltransferase_(n-C16_0)                                                           : 1 2-Acyl-sn-glycero-3-phosphoethanolamine_(n-C16_0) + 1 ATP + 1 Hexadecanoate_(n-C16_0) --> 1 AMP + 1 phosphatidylethanolamine_(dihexadecanoyl,_n-C16_0) + 1 Diphosphate
2-acyl-glycerophospho-ethanolamine_acyltransferase_(n-C16_1)                                                           : 1 2-Acyl-sn-glycero-3-phosphoethanolamine_(n-C16_1) + 1 ATP + 1 Hexadecenoate_(n-C16_1) --> 1 AMP + 1 phosphatidylethanolamine_(dihexadec-9enoyl,_n-C16_1) + 1 Diphosphate
2-acyl-glycerophospho-ethanolamine_acyltransferase_(n-C18_0)                                                           : 1 2-Acyl-sn-glycero-3-phosphoethanolamine_(n-C18_0) + 1 ATP + 1 octadecanoate_(n-C18_0) --> 1 AMP + 1 phosphatidylethanolamine_(dioctadecanoyl,_n-C18_0) + 1 Diphosphate
2-acyl-glycerophospho-ethanolamine_acyltransferase_(n-C18_1)                                                           : 1 2-Acyl-sn-glycero-3-phosphoethanolamine_(n-C18_1) + 1 ATP + 1 octadecenoate_(n-C18_1) --> 1 AMP + 1 phosphatidylethanolamine_(dioctadec-11-enoyl,_n-C18_1) + 1 Diphosphate
2-Acyl-sn-glycero-3-phosphoglycerol_(n-C12_0)_transporter_via_facilitated_diffusion_(periplasm)                        : 1 2-Acyl-sn-glycero-3-phosphoglycerol_(n-C12_0)[p] --> 1 2-Acyl-sn-glycero-3-phosphoglycerol_(n-C12_0)
2-Acyl-sn-glycero-3-phosphoglycerol_(n-C14_0)_transporter_via_facilitated_diffusion_(periplasm)                        : 1 2-Acyl-sn-glycero-3-phosphoglycerol_(n-C14_0)[p] --> 1 2-Acyl-sn-glycero-3-phosphoglycerol_(n-C14_0)
2-Acyl-sn-glycero-3-phosphoglycerol_(n-C14_1)_transporter_via_facilitated_diffusion_(periplasm)                        : 1 2-Acyl-sn-glycero-3-phosphoglycerol_(n-C14_1)[p] --> 1 2-Acyl-sn-glycero-3-phosphoglycerol_(n-C14_1)
2-Acyl-sn-glycero-3-phosphoglycerol_(n-C16_0)_transporter_via_facilitated_diffusion_(periplasm)                        : 1 2-Acyl-sn-glycero-3-phosphoglycerol_(n-C16_0)[p] --> 1 2-Acyl-sn-glycero-3-phosphoglycerol_(n-C16_0)
2-Acyl-sn-glycero-3-phosphoglycerol_(n-C16_1)_transporter_via_facilitated_diffusion_(periplasm)                        : 1 2-Acyl-sn-glycero-3-phosphoglycerol_(n-C16_1)[p] --> 1 2-Acyl-sn-glycero-3-phosphoglycerol_(n-C16_1)
2-Acyl-sn-glycero-3-phosphoglycerol_(n-C18_0)_transporter_via_facilitated_diffusion_(periplasm)                        : 1 2-Acyl-sn-glycero-3-phosphoglycerol_(n-C18_0)[p] --> 1 2-Acyl-sn-glycero-3-phosphoglycerol_(n-C18_0)
2-Acyl-sn-glycero-3-phosphoglycerol_(n-C18_1)_transporter_via_facilitated_diffusion_(periplasm)                        : 1 2-Acyl-sn-glycero-3-phosphoglycerol_(n-C18_1)[p] --> 1 2-Acyl-sn-glycero-3-phosphoglycerol_(n-C18_1)
2-acyl-glycerophospho-glycerol_acyltransferase_(n-C12_0)                                                               : 1 2-Acyl-sn-glycero-3-phosphoglycerol_(n-C12_0) + 1 ATP + 1 Dodecanoate_(n-C12_0) --> 1 AMP + 1 Phosphatidylglycerol_(didodecanoyl,_n-C12_0) + 1 Diphosphate
2-acyl-glycerophospho-glycerol_acyltransferase_(n-C14_0)                                                               : 1 2-Acyl-sn-glycero-3-phosphoglycerol_(n-C14_0) + 1 ATP + 1 tetradecanoate_(n-C14_0) --> 1 AMP + 1 Phosphatidylglycerol_(ditetradecanoyl,_n-C14_0) + 1 Diphosphate
2-acyl-glycerophospho-glycerol_acyltransferase_(n-C14_1)                                                               : 1 2-Acyl-sn-glycero-3-phosphoglycerol_(n-C14_1) + 1 ATP + 1 tetradecenoate_(n-C14_1) --> 1 AMP + 1 Phosphatidylglycerol_(ditetradec-7-enoyl,_n-C14_1) + 1 Diphosphate
2-acyl-glycerophospho-glycerol_acyltransferase_(n-C16_0)                                                               : 1 2-Acyl-sn-glycero-3-phosphoglycerol_(n-C16_0) + 1 ATP + 1 Hexadecanoate_(n-C16_0) --> 1 AMP + 1 Phosphatidylglycerol_(dihexadecanoyl,_n-C16_0) + 1 Diphosphate
2-acyl-glycerophospho-glycerol_acyltransferase_(n-C16_1)                                                               : 1 2-Acyl-sn-glycero-3-phosphoglycerol_(n-C16_1) + 1 ATP + 1 Hexadecenoate_(n-C16_1) --> 1 AMP + 1 Phosphatidylglycerol_(dihexadec-9-enoyl,_n-C16_1) + 1 Diphosphate
2-acyl-glycerophospho-glycerol_acyltransferase_(n-C18_0)                                                               : 1 2-Acyl-sn-glycero-3-phosphoglycerol_(n-C18_0) + 1 ATP + 1 octadecanoate_(n-C18_0) --> 1 AMP + 1 Phosphatidylglycerol_(dioctadecanoyl,_n-C18_0) + 1 Diphosphate
2-acyl-glycerophospho-glycerol_acyltransferase_(n-C18_1)                                                               : 1 2-Acyl-sn-glycero-3-phosphoglycerol_(n-C18_1) + 1 ATP + 1 octadecenoate_(n-C18_1) --> 1 AMP + 1 Phosphatidylglycerol_(dioctadec-11-enoyl,_n-C18_1) + 1 Diphosphate
2-Dehydro-L-gulonate_reductase_to_gluconate_(NADH)                                                                     : 1 2-Dehydro-L-gulonate + 1 H+ + 1 NADH --> 1 D-Gluconate + 1 NAD+
2-Dehydro-L-gulonate_reductase_to_gluconate_(NADPH)                                                                    : 1 2-Dehydro-L-gulonate + 1 H+ + 1 NADPH --> 1 D-Gluconate + 1 NADP+
2-dehydro-L-gulonate_reductase_(NADH)                                                                                  : 1 2-Dehydro-L-gulonate + 1 H+ + 1 NADH --> 1 L-Idonate + 1 NAD+
2-dehydro-L-gulonate_reductase_(NADPH)                                                                                 : 1 2-Dehydro-L-gulonate + 1 H+ + 1 NADPH --> 1 L-Idonate + 1 NADP+
2-Methyl-4-amino-5-hydroxymethylpyrimidine_diphosphatase                                                               : 1 2-Methyl-4-amino-5-hydroxymethylpyrimidine_diphosphate + 1 H2O --> 1 4-Amino-2-methyl-5-phosphomethylpyrimidine + 1 H+ + 1 Phosphate
dihydroxyphenylacetaldehyde_transport_via_diffusion_(extracellular_to_periplasm)                                       : 1 3,4-Dihydroxyphenylacetaldehyde[e] <=> 1 3,4-Dihydroxyphenylacetaldehyde[p]
3-aminoacrylate_hydrolase                                                                                              : 1 3-Aminoacrylate + 1 H+ + 1 H2O --> 1 Malonate_semialdehyde + 1 Ammonium
3AMP_transport_via_diffusion_(extracellular_to_periplasm)                                                              : 1 3'-AMP[e] <=> 1 3'-AMP[p]
3CMP_transport_via_diffusion_(extracellular_to_periplasm)                                                              : 1 3'-cmp[e] <=> 1 3'-cmp[p]
3GMP_transport_via_diffusion_(extracellular_to_periplasm)                                                              : 1 3'-GMP[e] <=> 1 3'-GMP[p]
3-hydroxyacyl-[ACP]_dehydratase_(n-C10_0)                                                             : 1 (R)-3-Hydroxydecanoyl-[ACP] --> 1 H2O + 1 trans-Dec-2-enoyl-[ACP]
3-hydroxyacyl-[ACP]_dehydratase_(n-C12_0)                                                             : 1 (R)-3-Hydroxydodecanoyl-[ACP] --> 1 H2O + 1 trans-Dodec-2-enoyl-[ACP]
3-hydroxyacyl-[ACP]_dehydratase_(n-C12_1)                                                             : 1 (R)-3-hydroxy-cis-dodec-5-enoyl-[ACP] --> 1 H2O + 1 trans-3-cis-5-dodecenoyl-[ACP]
3-hydroxyacyl-[ACP]_dehydratase_(n-C14_0)                                                             : 1 (R)-3-Hydroxytetradecanoyl-[ACP] --> 1 H2O + 1 trans-Tetradec-2-enoyl-[ACP]
3-hydroxyacyl-[ACP]_dehydratase_(n-C14_1)                                                             : 1 (R)-3-hydroxy-cis-myristol-7-eoyl-[ACP] --> 1 H2O + 1 trans-3-cis-7-myristoleoyl-[ACP]
3-hydroxyacyl-[ACP]_dehydratase_(n-C16_0)                                                             : 1 R-3-hydroxypalmitoyl-[ACP] --> 1 H2O + 1 trans-Hexadec-2-enoyl-[ACP]
3-hydroxyacyl-[ACP]_dehydratase_(n-C16_1)                                                             : 1 (R)-3-hydroxy-cis-palm-9-eoyl-[ACP] --> 1 H2O + 1 trans-3-cis-9-palmitoleoyl-[ACP]
3-hydroxyacyl-[ACP]_dehydratase_(n-C18_0)                                                             : 1 (R)-3-Hydroxyoctadecanoyl-[ACP] --> 1 H2O + 1 trans-octadec-2-enoyl-[ACP]
3-hydroxyacyl-[ACP]_dehydratase_(n-C18_1)                                                             : 1 (R)-3-hydroxy-cis-vacc-11-enoyl-[ACP] --> 1 H2O + 1 trans-3-cis-11-vacceoyl-[ACP]
3-hydroxyacyl-[ACP]_dehydratase_(n-C4_0)                                                              : 1 (3R)-3-Hydroxyacyl-[ACP] --> 1 But-2-enoyl-[ACP] + 1 H2O
3-hydroxyacyl-[ACP]_dehydratase_(n-C6_0)                                                              : 1 (R)-3-Hydroxyhexanoyl-[ACP] --> 1 H2O + 1 trans-Hex-2-enoyl-[ACP]
3-hydroxyacyl-[ACP]_dehydratase_(n-C8_0)                                                              : 1 (R)-3-Hydroxyoctanoyl-[ACP] --> 1 H2O + 1 trans-Oct-2-enoyl-[ACP]
3-hydroxycinnamate_hydroxylase                                                                                         : 1 3-hydroxycinnamic_acid + 1 H+ + 1 NADH + 1 O2 --> 1 2,3-dihydroxicinnamic_acid + 1 H2O + 1 NAD+
3-(3-hydroxy-phenyl)propionate_hydroxylase                                                                             : 1 3-(3-hydroxy-phenyl)propionate + 1 H+ + 1 NADH + 1 O2 --> 1 3-(2,3-Dihydroxyphenyl)propanoate + 1 H2O + 1 NAD+
3-hydroxypropionate_transport_via_diffusion_(extracellular_to_periplasm)                                               : 1 3-Hydroxypropanoate[e] <=> 1 3-Hydroxypropanoate[p]
3-hydroxypropionate_transport_via_proton_symport_(periplasm)                                                           : 1 3-Hydroxypropanoate + 1 H+ --> 1 3-Hydroxypropanoate[p] + 1 H+[p]
3-keto-L-gulonate_kinase                                                                                               : 1 3-Dehydro-L-gulonate + 1 ATP --> 1 3-keto-L-gulonate-6-phosphate + 1 ADP + 1 H+
3'-nucleotidase_(UMP)_(periplasm)                                                                                      : 1 3'-UMP[p] + 1 H2O[p] --> 1 Phosphate[p] + 1 Uridine[p]
3'-nucleotidase_(CMP)_(periplasm)                                                                                      : 1 3'-cmp[p] + 1 H2O[p] --> 1 Cytidine[p] + 1 Phosphate[p]
3'-nucleotidase_(AMP)_(periplasm)                                                                                      : 1 3'-AMP[p] + 1 H2O[p] --> 1 Adenosine[p] + 1 Phosphate[p]
3'-nucleotidase_(GMP)_(periplasm)                                                                                      : 1 3'-GMP[p] + 1 H2O[p] --> 1 Guanosine[p] + 1 Phosphate[p]
3-oxoacyl-[ACP]_reductase_(n-C10_0)                                                                   : 1 3-Oxodecanoyl-[ACP] + 1 H+ + 1 NADPH <=> 1 (R)-3-Hydroxydecanoyl-[ACP] + 1 NADP+
3-oxoacyl-[ACP]_reductase_(n-C12_0)                                                                   : 1 3-Oxododecanoyl-[ACP] + 1 H+ + 1 NADPH <=> 1 (R)-3-Hydroxydodecanoyl-[ACP] + 1 NADP+
3-oxoacyl-[ACP]_reductase_(n-C12_1)                                                                   : 1 3-oxo-cis-dodec-5-enoyl-[ACP] + 1 H+ + 1 NADPH --> 1 (R)-3-hydroxy-cis-dodec-5-enoyl-[ACP] + 1 NADP+
3-oxoacyl-[ACP]_reductase_(n-C14_0)                                                                   : 1 3-Oxotetradecanoyl-[ACP] + 1 H+ + 1 NADPH <=> 1 (R)-3-Hydroxytetradecanoyl-[ACP] + 1 NADP+
3-oxoacyl-[ACP]_reductase_(n-C14_1)                                                                   : 1 3-oxo-cis-myristol-7-eoyl-[ACP] + 1 H+ + 1 NADPH --> 1 (R)-3-hydroxy-cis-myristol-7-eoyl-[ACP] + 1 NADP+
3-oxoacyl-[ACP]_reductase_(n-C16_0)                                                                   : 1 3-Oxohexadecanoyl-[ACP] + 1 H+ + 1 NADPH <=> 1 R-3-hydroxypalmitoyl-[ACP] + 1 NADP+
3-oxoacyl-[ACP]_reductase_(n-C16_1)                                                                   : 1 3-oxo-cis-palm-9-eoyl-[ACP] + 1 H+ + 1 NADPH --> 1 (R)-3-hydroxy-cis-palm-9-eoyl-[ACP] + 1 NADP+
3-oxoacyl-[ACP]_reductase_(n-C18_0)                                                                   : 1 3-Oxooctadecanoyl-[ACP] + 1 H+ + 1 NADPH <=> 1 (R)-3-Hydroxyoctadecanoyl-[ACP] + 1 NADP+
3-oxoacyl-[ACP]_reductase_(n-C18_1)                                                                   : 1 3-oxo-cis-vacc-11-enoyl-[ACP] + 1 H+ + 1 NADPH --> 1 (R)-3-hydroxy-cis-vacc-11-enoyl-[ACP] + 1 NADP+
3-oxoacyl-[ACP]_reductase_(n-C4_0)                                                                    : 1 Acetoacetyl-ACP + 1 H+ + 1 NADPH <=> 1 (3R)-3-Hydroxyacyl-[ACP] + 1 NADP+
3-oxoacyl-[ACP]_reductase_(n-C6_0)                                                                    : 1 3-Oxohexanoyl-[ACP] + 1 H+ + 1 NADPH <=> 1 (R)-3-Hydroxyhexanoyl-[ACP] + 1 NADP+
3-oxoacyl-[ACP]_reductase_(n-C8_0)                                                                    : 1 3-Oxooctanoyl-[ACP] + 1 H+ + 1 NADPH <=> 1 (R)-3-Hydroxyoctanoyl-[ACP] + 1 NADP+
3-oxoacyl-[ACP]_synthase_(n-C10_0)                                                                    : 1 H+ + 1 Malonyl-[ACP] + 1 Octanoyl-ACP_(n-C8_0ACP) --> 1 3-Oxodecanoyl-[ACP] + 1 ACP + 1 CO2
3-oxoacyl-[ACP]_synthase_(n-C12_0)                                                                    : 1 Decanoyl-ACP_(n-C10_0ACP) + 1 H+ + 1 Malonyl-[ACP] --> 1 3-Oxododecanoyl-[ACP] + 1 ACP + 1 CO2
3-oxoacyl-[ACP]_synthase_(n-C12_1)                                                                    : 1 cis-dec-3-enoyl-[ACP]_(n-C10_1) + 1 H+ + 1 Malonyl-[ACP] --> 1 3-oxo-cis-dodec-5-enoyl-[ACP] + 1 ACP + 1 CO2
3-oxoacyl-[ACP]_synthase_(n-C14_0)                                                                    : 1 Dodecanoyl-ACP_(n-C12_0ACP) + 1 H+ + 1 Malonyl-[ACP] --> 1 3-Oxotetradecanoyl-[ACP] + 1 ACP + 1 CO2
3-oxoacyl-[ACP]_synthase_(n-C14_1)                                                                    : 1 cis-dodec-5-enoyl-[ACP]_(n-C12_1) + 1 H+ + 1 Malonyl-[ACP] --> 1 3-oxo-cis-myristol-7-eoyl-[ACP] + 1 ACP + 1 CO2
3-oxoacyl-[ACP]_synthase_(n-C16_0)                                                                    : 1 H+ + 1 Malonyl-[ACP] + 1 Myristoyl-ACP_(n-C14_0ACP) --> 1 3-Oxohexadecanoyl-[ACP] + 1 ACP + 1 CO2
3-oxoacyl-[ACP]_synthase_(n-C16_1)                                                                    : 1 H+ + 1 Malonyl-[ACP] + 1 cis-tetradec-7-enoyl-[ACP]_(n-C14_1) --> 1 3-oxo-cis-palm-9-eoyl-[ACP] + 1 ACP + 1 CO2
3-oxoacyl-[ACP]_synthase_(n-C18_0)                                                                    : 1 H+ + 1 Malonyl-[ACP] + 1 Palmitoyl-ACP_(n-C16_0ACP) --> 1 3-Oxooctadecanoyl-[ACP] + 1 ACP + 1 CO2
3-oxoacyl-[ACP]_synthase_(n-C18_1)                                                                    : 1 H+ + 1 cis-hexadec-9-enoyl-[ACP]_(n-C16_1) + 1 Malonyl-[ACP] --> 1 3-oxo-cis-vacc-11-enoyl-[ACP] + 1 ACP + 1 CO2
3-oxoacyl-[ACP]_synthase_(n-C6_0)                                                                     : 1 Butyryl-ACP_(n-C4_0ACP) + 1 H+ + 1 Malonyl-[ACP] --> 1 3-Oxohexanoyl-[ACP] + 1 ACP + 1 CO2
3-oxoacyl-[ACP]_synthase_(n-C8_0)                                                                     : 1 H+ + 1 Hexanoyl-ACP_(n-C6_0ACP) + 1 Malonyl-[ACP] --> 1 3-Oxooctanoyl-[ACP] + 1 ACP + 1 CO2
3-oxoadipyl-CoA_thiolase                                                                                               : 1 Coenzyme_A + 1 3-Oxoadipyl-CoA --> 1 Acetyl-CoA + 1 Succinyl-CoA
tripeptide_(LalaDgluMdap)_transport_via_ABC_system_(periplasm)                                                         : 1 ATP + 1 H2O + 1 L-alanine-D-glutamate-meso-2,6-diaminoheptanedioate[p] --> 1 L-alanine-D-glutamate-meso-2,6-diaminoheptanedioate + 1 ADP + 1 H+ + 1 Phosphate
LalaDgluMdap_(tripeptide)_transport_via_diffusion_(extracellular_to_periplasm)                                         : 1 L-alanine-D-glutamate-meso-2,6-diaminoheptanedioate[e] <=> 1 L-alanine-D-glutamate-meso-2,6-diaminoheptanedioate[p]
3UMP_transport_via_diffusion_(extracellular_to_periplasm)                                                              : 1 3'-UMP[e] <=> 1 3'-UMP[p]
4-(2-Aminoethyl)-1,2-benzenediol_oxygen_oxidoreductase(deaminating)(flavin-containing)                                 : 1 Dopamine[p] + 1 H2O[p] + 1 O2[p] --> 1 3,4-Dihydroxyphenylacetaldehyde[p] + 1 Hydrogen_peroxide[p] + 1 Ammonium[p]
4-hydroxyphenylacetaldehyde_transport_via_diffusion_(extracellular_to_periplasm)                                       : 1 4-Hydroxyphenylacetaldehyde[e] <=> 1 4-Hydroxyphenylacetaldehyde[p]
4-Hydroxy-L-threonine_synthase                                                                                         : 1 H2O + 1 O-Phospho-4-hydroxy-L-threonine --> 1 4-Hydroxy-L-threonine + 1 Phosphate
tetrapeptide_L,D-carboxypeptidase                                                                                      : 1 L-alanine-D-glutamate-meso-2,6-diaminoheptanedioate-D-alanine + 1 H2O --> 1 L-alanine-D-glutamate-meso-2,6-diaminoheptanedioate + 1 D-Alanine
tetrapeptide_L,D-carboxypeptidase_(periplasm)                                                                          : 1 L-alanine-D-glutamate-meso-2,6-diaminoheptanedioate-D-alanine[p] + 1 H2O[p] --> 1 L-alanine-D-glutamate-meso-2,6-diaminoheptanedioate[p] + 1 D-Alanine[p]
tetrapeptide_(LalaDgluMdapDala)_transport_via_ABC_system_(periplasm)                                                   : 1 ATP + 1 H2O + 1 L-alanine-D-glutamate-meso-2,6-diaminoheptanedioate-D-alanine[p] --> 1 L-alanine-D-glutamate-meso-2,6-diaminoheptanedioate-D-alanine + 1 ADP + 1 H+ + 1 Phosphate
LalaDgluMdapDala_(pentapeptide)_transport_via_diffusion_(extracellular_to_periplasm)                                   : 1 L-alanine-D-glutamate-meso-2,6-diaminoheptanedioate-D-alanine[e] <=> 1 L-alanine-D-glutamate-meso-2,6-diaminoheptanedioate-D-alanine[p]
5-dehydro-D-gluconate_reductase                                                                                        : 1 5-Dehydro-D-gluconate + 1 H+ + 1 NADPH <=> 1 D-Gluconate + 1 NADP+
5-Dehydro-D-gluconate_transport_via_proton_symport,_reversible_(periplasm)                                             : 1 5-Dehydro-D-gluconate[p] + 1 H+[p] <=> 1 5-Dehydro-D-gluconate + 1 H+
5-Dehydro-D-gluconate_transport_via_diffusion_(extracellular_to_periplasm)                                             : 1 5-Dehydro-D-gluconate[e] <=> 1 5-Dehydro-D-gluconate[p]
5'-deoxyadenosine_nuclosidase                                                                                          : 1 5'-Deoxyadenosine + 1 H2O --> 1 5'-deoxyribose + 1 Adenine
5-Methylthio-D-ribose_transport_via_proton_diffusion_(extracellular_to_periplasm)                                      : 1 5-Methylthio-D-ribose[e] <=> 1 5-Methylthio-D-ribose[p]
5-Methylthio-D-ribose_transport_via_proton_symport_(periplasm)                                                         : 1 5-Methylthio-D-ribose + 1 H+ --> 1 5-Methylthio-D-ribose[p] + 1 H+[p]
arabinose-5-phosphate_isomerase                                                                                        : 1 D-Ribulose_5-phosphate <=> 1 D-Arabinose_5-phosphate
acyl-[ACP]_synthetase_(n-C14_0)                                                                       : 1 ACP + 1 ATP + 1 tetradecanoate_(n-C14_0) --> 1 AMP + 1 Myristoyl-ACP_(n-C14_0ACP) + 1 Diphosphate
acyl-[ACP]_synthetase__(n-C14_1)                                                                      : 1 ACP + 1 ATP + 1 tetradecenoate_(n-C14_1) --> 1 AMP + 1 Diphosphate + 1 cis-tetradec-7-enoyl-[ACP]_(n-C14_1)
acyl-[ACP]_synthetase__(n-C16_0)                                                                      : 1 ACP + 1 ATP + 1 Hexadecanoate_(n-C16_0) --> 1 AMP + 1 Palmitoyl-ACP_(n-C16_0ACP) + 1 Diphosphate
acyl-[ACP]_synthetase__(n-C16_1)                                                                      : 1 ACP + 1 ATP + 1 Hexadecenoate_(n-C16_1) --> 1 AMP + 1 cis-hexadec-9-enoyl-[ACP]_(n-C16_1) + 1 Diphosphate
acyl-[ACP]_synthetase__(n-C18_1)                                                                      : 1 ACP + 1 ATP + 1 octadecenoate_(n-C18_1) --> 1 AMP + 1 cis-octadec-11-enoyl-[ACP]_(n-C18_1) + 1 Diphosphate
acyl-[ACP]_synthetase__(n-C18_0)                                                                      : 1 ACP + 1 ATP + 1 octadecanoate_(n-C18_0) --> 1 AMP + 1 Octadecanoyl-ACP_(n-C18_0ACP) + 1 Diphosphate
acyl-[ACP]_synthetase__(n-C12_0)                                                                      : 1 ACP + 1 ATP + 1 Dodecanoate_(n-C12_0) --> 1 AMP + 1 Dodecanoyl-ACP_(n-C12_0ACP) + 1 Diphosphate
acyl-[ACP]_synthetase__(n-C10_0)                                                                      : 1 ACP + 1 ATP + 1 Decanoate_(n-C10_0) --> 1 AMP + 1 Decanoyl-ACP_(n-C10_0ACP) + 1 Diphosphate
acyl-[ACP]_synthetase__(n-C8_0)                                                                       : 1 ACP + 1 ATP + 1 octanoate_(n-C8_0) --> 1 AMP + 1 Octanoyl-ACP_(n-C8_0ACP) + 1 Diphosphate
Aminoacetone_oxygen_oxidoreductase(deaminating)(flavin-containing)                                                     : 1 Aminoacetone + 1 H2O + 1 O2 --> 1 Hydrogen_peroxide + 1 Methylglyoxal + 1 Ammonium
dTDP-N-4-acetamido-4,6-dideoxy-D-galactose_transferase                                                                 : 1 dTDP-4-acetamido-4,6-dideoxy-D-galactose + 1 Undecaprenyl-diphospho-N-acetylglucosamine-N-acetylmannosaminuronate --> 1 dTDP + 1 H+ + 1 Undecaprenyl-diphospho_N-acetylglucosamine-N-acetylmannosaminuronate-N-acetamido-4,6-dideoxy-D-galactose
alpha-amylase                                                                                                          : 1 1,4-alpha-D-glucan --> 1 Maltohexaose
alpha-amylase_(periplasm)                                                                                              : 1 1,4-alpha-D-glucan[p] --> 1 Maltohexaose[p]
Arbutin_6-phosphate_glucohydrolase                                                                                     : 1 Arbutin_6-phosphate + 1 H2O --> 1 D-Glucose_6-phosphate + 1 Hydroquinone
4-aminobutyrate_transaminase                                                                                           : 1 4-Aminobutanoate + 1 2-Oxoglutarate --> 1 L-Glutamate + 1 Succinic_semialdehyde
Aminobutyraldehyde_dehydrogenase                                                                                       : 1 4-Aminobutanal + 1 H2O + 1 NAD+ --> 1 4-Aminobutanoate + 2 H+ + 1 NADH
4-aminobutyrate_transport_in_via_proton_symport_(periplasm)                                                            : 1 4-Aminobutanoate[p] + 1 H+[p] --> 1 4-Aminobutanoate + 1 H+
4-aminobutyrate_transport_via_diffusion_(extracellular_to_periplasm)                                                   : 1 4-Aminobutanoate[e] <=> 1 4-Aminobutanoate[p]
acetyl-CoA_acetoacetyl-CoA_transferase                                                                                 : 1 Acetoacetate + 1 Acetyl-CoA --> 1 Acetoacetyl-CoA + 1 Acetate
acetyl-CoA_C-acetyltransferase                                                                                         : 2 Acetyl-CoA <=> 1 Acetoacetyl-CoA + 1 Coenzyme_A
acetyl-CoA_C-acyltransferase_(butanoyl-CoA)_(r)                                                                        : 1 Acetyl-CoA + 1 Butanoyl-CoA <=> 1 3-Oxohexanoyl-CoA + 1 Coenzyme_A
acetyl-CoA_C-acyltransferase_(hexanoyl-CoA)_(r)                                                                        : 1 Acetyl-CoA + 1 Hexanoyl-CoA_(n-C6_0CoA) <=> 1 3-Oxooctanoyl-CoA + 1 Coenzyme_A
acetyl-CoA_C-acyltransferase_(octanoyl-CoA)_(r)                                                                        : 1 Acetyl-CoA + 1 Octanoyl-CoA_(n-C8_0CoA) <=> 1 3-Oxodecanoyl-CoA + 1 Coenzyme_A
acetyl-CoA_C-acyltransferase_(decanoyl-CoA)_(r)                                                                        : 1 Acetyl-CoA + 1 Decanoyl-CoA_(n-C10_0CoA) <=> 1 3-Oxododecanoyl-CoA + 1 Coenzyme_A
acetyl-CoA_C-acyltransferase_(dodecanoyl-CoA)_(r)                                                                      : 1 Acetyl-CoA + 1 Dodecanoyl-CoA_(n-C12_0CoA) <=> 1 3-Oxotetradecanoyl-CoA + 1 Coenzyme_A
acetyl-CoA_C-acyltransferase_(tetradecanoyl-CoA)_(r)                                                                   : 1 Acetyl-CoA + 1 Tetradecanoyl-CoA_(n-C14_0CoA) <=> 1 3-Oxohexadecanoyl-CoA + 1 Coenzyme_A
acetyl-CoA_acyltransferase_(hexadecanoyl-CoA),_(r)                                                                     : 1 3-Oxooctadecanoyl-CoA + 1 Coenzyme_A <=> 1 Acetyl-CoA + 1 Palmitoyl-CoA_(n-C16_0CoA)
acetoacetate_transport_via_proton_symport__(periplasm)                                                                 : 1 Acetoacetate[p] + 1 H+[p] <=> 1 Acetoacetate + 1 H+
acetoacetate_transport_via_diffusion_(extracellular_to_periplasm)                                                      : 1 Acetoacetate[e] <=> 1 Acetoacetate[p]
acetaldehyde_dehydrogenase_(acetylating)                                                                               : 1 Acetaldehyde + 1 Coenzyme_A + 1 NAD+ <=> 1 Acetyl-CoA + 1 H+ + 1 NADH
acetaldehyde_transport_via_diffusion_(extracellular_to_periplasm)                                                      : 1 Acetaldehyde[e] <=> 1 Acetaldehyde[p]
acetaldehyde_reversible_transport_(periplasm)                                                                          : 1 Acetaldehyde[p] <=> 1 Acetaldehyde
acetyl-CoA_anthranilate_acetyltransferase                                                                              : 1 Acetyl-CoA + 1 Anthranilate --> 1 N-Acetylanthranilate + 1 Coenzyme_A
Adenosyl_cobinamide_phosphate_guanyltransferase                                                                        : 1 Adenosyl_cobinamide_phosphate + 1 GTP + 1 H+ --> 1 Adenosine-GDP-cobinamide + 1 Diphosphate
acetyl-CoA_carboxylase                                                                                                 : 1 Acetyl-CoA + 1 ATP + 1 Bicarbonate --> 1 ADP + 1 H+ + 1 Malonyl-CoA + 1 Phosphate
acetate-CoA_ligase_(ADP-forming)                                                                                       : 1 ATP + 1 Coenzyme_A + 1 Propionate_(n-C3_0) --> 1 ADP + 1 Phosphate + 1 Propanoyl-CoA
N-acetyl-D-galactosamine_1-phosphatase_(periplasm)                                                                     : 1 N-Acetyl-D-galactosamine_1-phosphate[p] + 1 H2O[p] --> 1 N-Acetyl-D-galactosamine[p] + 1 Phosphate[p]
N-acetyl-D-galactosamine_1-phosphate_transport_via_diffusion_(extracellular_to_periplasm)                              : 1 N-Acetyl-D-galactosamine_1-phosphate[e] <=> 1 N-Acetyl-D-galactosamine_1-phosphate[p]
N-acetyl-D-galactosamine_transport_via_diffusion_(extracellular_to_periplasm)                                          : 1 N-Acetyl-D-galactosamine[e] <=> 1 N-Acetyl-D-galactosamine[p]
N-acetyl-D-glucosamine_1-phosphatase_(periplasm)                                                                       : 1 N-Acetyl-D-glucosamine_1-phosphate[p] + 1 H2O[p] --> 1 N-Acetyl-D-glucosamine[p] + 1 Phosphate[p]
N-acetyl-D-glucosamine_1-phosphate_transport_via_diffusion_(extracellular_to_periplasm)                                : 1 N-Acetyl-D-glucosamine_1-phosphate[e] <=> 1 N-Acetyl-D-glucosamine_1-phosphate[p]
N-acetylglucosamine_kinase                                                                                             : 1 N-Acetyl-D-glucosamine + 1 ATP --> 1 N-Acetyl-D-glucosamine_6-phosphate + 1 ADP + 1 H+
UDP-N-acetylglucosamine_undecaprenylphosphate_N-acetylglucosamine_-1-phosphate_transferase                             : 1 UDP-N-acetyl-D-glucosamine + 1 Undecaprenyl_phosphate --> 1 UMP + 1 Undecaprenyl_diphospho_N-acetyl-glucosamine
N-Acetyl-D-glucosamine_transport_via_PEP_Pyr_PTS__(periplasm)                                                          : 1 Phosphoenolpyruvate + 1 N-Acetyl-D-glucosamine[p] --> 1 N-Acetyl-D-glucosamine_6-phosphate + 1 Pyruvate
N-Acetyl-D-glucosamine_transport_via_diffusion_(extracellular_to_periplasm)                                            : 1 N-Acetyl-D-glucosamine[e] <=> 1 N-Acetyl-D-glucosamine[p]
acetylglutamate_kinase                                                                                                 : 1 N-Acetyl-L-glutamate + 1 ATP --> 1 N-Acetyl-L-glutamyl_5-phosphate + 1 ADP
N-acetylglutamate_synthase                                                                                             : 1 Acetyl-CoA + 1 L-Glutamate --> 1 N-Acetyl-L-glutamate + 1 Coenzyme_A + 1 H+
2-aceto-2-hydroxybutanoate_synthase                                                                                    : 1 2-Oxobutanoate + 1 H+ + 1 Pyruvate --> 1 (S)-2-Aceto-2-hydroxybutanoate + 1 CO2
acetate_kinase                                                                                                         : 1 Acetate + 1 ATP <=> 1 Acetyl_phosphate + 1 ADP
acetolactate_synthase                                                                                                  : 1 H+ + 2 Pyruvate --> 1 (S)-2-Acetolactate + 1 CO2
N-acetylmuramate_6-phosphate_hydrolase                                                                                 : 1 N-acetylmuramate_6-phosphate + 1 H2O --> 1 N-Acetyl-D-glucosamine_6-phosphate + 1 D-Lactate
UDP-N-acetyl-D-mannosaminuronic_acid_transferase                                                                       : 1 UDP-N-acetyl-D-mannosaminouronate + 1 Undecaprenyl_diphospho_N-acetyl-glucosamine --> 1 H+ + 1 UDP + 1 Undecaprenyl-diphospho-N-acetylglucosamine-N-acetylmannosaminuronate
N-acetyl-D-mannosamine_transport_via_PTS__(periplasm)                                                                  : 1 Phosphoenolpyruvate + 1 N-Acetyl-D-mannosamine[p] --> 1 N-Acetyl-D-mannosamine_6-phosphate + 1 Pyruvate
N-acetyl-D-mannosamine_transport_via_diffusion_(extracellular_to_periplasm)                                            : 1 N-Acetyl-D-mannosamine[e] <=> 1 N-Acetyl-D-mannosamine[p]
N-acetylmuramate_transport_via_PEP_Pyr_PTS_(periplasm)                                                                 : 1 Phosphoenolpyruvate + 1 N-Acetylmuramate[p] --> 1 N-acetylmuramate_6-phosphate + 1 Pyruvate
N-acetylmuramate_transport_via_diffusion_(extracellular_to_periplasm)                                                  : 1 N-Acetylmuramate[e] --> 1 N-Acetylmuramate[p]
N-acetylneuraminate_proton_symport_(periplasm)                                                                         : 1 N-Acetylneuraminate[p] + 1 H+[p] --> 1 N-Acetylneuraminate + 1 H+
N-acetylneuraminate_transport_via_diffusion_(extracellular_to_periplasm)                                               : 1 N-Acetylneuraminate[e] <=> 1 N-Acetylneuraminate[p]
N-Acetylneuraminate_lyase                                                                                              : 1 N-Acetylneuraminate --> 1 N-Acetyl-D-mannosamine + 1 Pyruvate
acyl-CoA_dehydrogenase_(butanoyl-CoA)                                                                                  : 1 Butanoyl-CoA + 1 FAD <=> 1 Crotonoyl-CoA + 1 FADH2
acyl-CoA_dehydrogenase_(hexanoyl-CoA)                                                                                  : 1 FAD + 1 Hexanoyl-CoA_(n-C6_0CoA) <=> 1 FADH2 + 1 trans-Hex-2-enoyl-CoA
acyl-CoA_dehydrogenase_(octanoyl-CoA)                                                                                  : 1 FAD + 1 Octanoyl-CoA_(n-C8_0CoA) <=> 1 FADH2 + 1 trans-Oct-2-enoyl-CoA
acyl-CoA_dehydrogenase_(decanoyl-CoA)                                                                                  : 1 Decanoyl-CoA_(n-C10_0CoA) + 1 FAD <=> 1 trans-Dec-2-enoyl-CoA + 1 FADH2
acyl-CoA_dehydrogenase_(dodecanoyl-CoA)                                                                                : 1 Dodecanoyl-CoA_(n-C12_0CoA) + 1 FAD <=> 1 trans-Dodec-2-enoyl-CoA + 1 FADH2
acyl-CoA_dehydrogenase_(tetradecanoyl-CoA)                                                                             : 1 FAD + 1 Tetradecanoyl-CoA_(n-C14_0CoA) <=> 1 FADH2 + 1 trans-Tetradec-2-enoyl-CoA
acyl-CoA_dehydrogenase_(hexadecanoyl-CoA)                                                                              : 1 FAD + 1 Palmitoyl-CoA_(n-C16_0CoA) <=> 1 FADH2 + 1 trans-Hexadec-2-enoyl-CoA
acyl-CoA_dehydrogenase_(octadecanoyl-CoA)                                                                              : 1 FAD + 1 Stearoyl-CoA_(n-C18_0CoA) <=> 1 FADH2 + 1 trans-Octadec-2-enoyl-CoA
Acetyl-CoA_ACP_transacylase                                                                                            : 1 ACP + 1 Acetyl-CoA <=> 1 Acetyl-ACP + 1 Coenzyme_A
acetylornithine_deacetylase                                                                                            : 1 N2-Acetyl-L-ornithine + 1 H2O --> 1 Acetate + 1 Ornithine
arabinose_modified_core_oligosaccharide_lipid_A_transport_via_ABC_system_(periplasm_to_extracellular)                  : 1 ATP + 1 H2O + 1 4-Amino-4-deoxy-L-arabinose_modified_core_oligosaccharide_lipid_A[p] --> 1 ADP + 1 H+ + 1 Phosphate + 1 4-Amino-4-deoxy-L-arabinose_modified_core_oligosaccharide_lipid_A[e]
aconitate_isomerase_(spontaneous)                                                                                      : 1 trans-Aconitate <=> 1 cis-Aconitate
Trans-aconitate_methyltransferase                                                                                      : 1 trans-Aconitate + 1 S-Adenosyl-L-methionine --> 1 E-3-carboxy-2-pentenedioate_6-methyl_ester + 1 S-Adenosyl-L-homocysteine
aconitase_(half-reaction_A,_Citrate_hydro-lyase)                                                                       : 1 Citrate <=> 1 cis-Aconitate + 1 H2O
aconitase_(half-reaction_B,_Isocitrate_hydro-lyase)                                                                    : 1 cis-Aconitate + 1 H2O <=> 1 Isocitrate
acetylornithine_transaminase                                                                                           : 1 N2-Acetyl-L-ornithine + 1 2-Oxoglutarate <=> 1 N-Acetyl-L-glutamate_5-semialdehyde + 1 L-Glutamate
acyl-(acyl_carrier_protein)_phosphate_acyltransferase_(C12_0)                                                          : 1 Dodecanoyl-ACP_(n-C12_0ACP) + 1 H+ + 1 Phosphate --> 1 ACP + 1 Dodecanoly-phosphate_(n-C12_0)
acyl-(acyl_carrier_protein)_phosphate_acyltransferase_(C14_0)                                                          : 1 H+ + 1 Myristoyl-ACP_(n-C14_0ACP) + 1 Phosphate --> 1 ACP + 1 Tetradecanoyl-phosphate_(n-C14_0)
acyl-(acyl_carrier_protein)_phosphate_acyltransferase_(C14_1)                                                          : 1 H+ + 1 Phosphate + 1 cis-tetradec-7-enoyl-[ACP]_(n-C14_1) --> 1 ACP + 1 Tetradecanoyl-phosphate_(n-C14_1)
acyl-(acyl_carrier_protein)_phosphate_acyltransferase_(C16_0)                                                          : 1 H+ + 1 Palmitoyl-ACP_(n-C16_0ACP) + 1 Phosphate --> 1 ACP + 1 Hexadecanoyl-phosphate_(n-C16_0)
acyl-(acyl_carrier_protein)_phosphate_acyltransferase_(C16_1)                                                          : 1 H+ + 1 cis-hexadec-9-enoyl-[ACP]_(n-C16_1) + 1 Phosphate --> 1 ACP + 1 Hexadecanoyl-phosphate_(n-C16_1)
acyl-(acyl_carrier_protein)_phosphate_acyltransferase_(C18_0)                                                          : 1 H+ + 1 Octadecanoyl-ACP_(n-C18_0ACP) + 1 Phosphate --> 1 ACP + 1 Octadecanoyl-phosphate_(n-C18_0)
acyl-(acyl_carrier_protein)_phosphate_acyltransferase_(C18_1)                                                          : 1 H+ + 1 cis-octadec-11-enoyl-[ACP]_(n-C18_1) + 1 Phosphate --> 1 ACP + 1 Octadecanoyl-phosphate_(n-C18_1)
acyl-carrier_protein_synthase                                                                                          : 1 apoprotein_[acyl_carrier_protein] + 1 Coenzyme_A --> 1 ACP + 1 H+ + 1 Adenosine_3',5'-bisphosphate
acetyl-CoA_synthetase                                                                                                  : 1 Acetate + 1 ATP + 1 Coenzyme_A --> 1 Acetyl-CoA + 1 AMP + 1 Diphosphate
O-Acetyl-L-serine_transport_via_diffusion_(extracellular_to_periplasm)                                                 : 1 O-Acetyl-L-serine[e] <=> 1 O-Acetyl-L-serine[p]
O-Acetyl-L-serine_export_via_facilitated_transport                                                                     : 1 O-Acetyl-L-serine --> 1 O-Acetyl-L-serine[p]
acetate_reversible_transport_via_proton_symport_(periplasm)                                                            : 1 Acetate[p] + 1 H+[p] <=> 1 Acetate + 1 H+
Na+/Acetate_symport_(periplasm)                                                                                        : 1 Acetate[p] + 1 Sodium[p] --> 1 Acetate + 1 Sodium
Acetate_transport_via_diffusion_(extracellular_to_periplasm)                                                           : 1 Acetate[e] <=> 1 Acetate[p]
Adenosine_deaminase                                                                                                    : 1 Adenosine + 1 H+ + 1 H2O --> 1 Inosine + 1 Ammonium
4-aminobenzoate_synthase                                                                                               : 1 4-amino-4-deoxychorismate --> 1 4-Aminobenzoate + 1 H+ + 1 Pyruvate
4-amino-4-deoxychorismate_synthase                                                                                     : 1 chorismate + 1 L-Glutamine --> 1 4-amino-4-deoxychorismate + 1 L-Glutamate
adenine_deaminase                                                                                                      : 1 Adenine + 1 H+ + 1 H2O --> 1 Hypoxanthine + 1 Ammonium
adenine_transport_via_proton_symport_(reversible)_(periplasm)                                                          : 1 Adenine[p] + 1 H+[p] <=> 1 Adenine + 1 H+
adenine_transport_via_diffusion_(extracellular_to_periplasm)                                                           : 1 Adenine[e] <=> 1 Adenine[p]
adenylate_kinase                                                                                                       : 1 AMP + 1 ATP <=> 2 ADP
adentylate_kinase_(GTP)                                                                                                : 1 AMP + 1 GTP <=> 1 ADP + 1 GDP
adentylate_kinase_(ITP)                                                                                                : 1 AMP + 1 ITP <=> 1 ADP + 1 IDP
adenosylmethionine_decarboxylase                                                                                       : 1 S-Adenosyl-L-methionine + 1 H+ --> 1 S-Adenosylmethioninamine + 1 CO2
adenylate_cyclase                                                                                                      : 1 ATP --> 1 cAMP + 1 Diphosphate
adenosine_kinase                                                                                                       : 1 Adenosine + 1 ATP --> 1 ADP + 1 AMP + 1 H+
adenosine_hydrolase                                                                                                    : 1 Adenosine + 1 H2O --> 1 Adenine + 1 D-Ribose
adenosine_transport_in_via_proton_symport_(periplasm)                                                                  : 1 Adenosine[p] + 1 H+[p] --> 1 Adenosine + 1 H+
adenosine_transport_in_via_proton_symport,_reversible_(periplasm)                                                      : 1 Adenosine[p] + 1 H+[p] <=> 1 Adenosine + 1 H+
adenosine_transport_via_diffusion_(extracellular_to_periplasm)                                                         : 1 Adenosine[e] <=> 1 Adenosine[p]
Adenosyl_cobinamide_kinase                                                                                             : 1 Adenosyl_cobinamide + 1 ATP --> 1 Adenosyl_cobinamide_phosphate + 1 ADP + 1 H+
Adenosylcobalamin_5'-phosphate_synthase                                                                                : 1 Adenosine-GDP-cobinamide + 1 N1-(alpha-D-ribosyl)-5,6-dimethylbenzimidazole --> 1 Adenosylcobalamin + 1 GMP + 1 H+
Adenosylcobalamin_transport_via_ABC_system_(periplasm)                                                                 : 1 ATP + 1 H2O + 1 Adenosylcobalamin[p] --> 1 Adenosylcobalamin + 1 ADP + 1 H+ + 1 Phosphate
Adenosylcobalimin_transport_via_ton_system_(extermal)                                                                  : 1 Adenosylcobalamin[e] + 1 H+[p] --> 1 H+ + 1 Adenosylcobalamin[p]
ADPribose_diphosphatase                                                                                                : 1 ADPribose + 1 H2O --> 1 AMP + 2 H+ + 1 alpha-D-Ribose_5-phosphate
adenine_phosphoribosyltransferase                                                                                      : 1 Adenine + 1 5-Phospho-alpha-D-ribose_1-diphosphate --> 1 AMP + 1 Diphosphate
adenylyl-sulfate_kinase                                                                                                : 1 Adenosine_5'-phosphosulfate + 1 ATP --> 1 ADP + 1 H+ + 1 3'-Phosphoadenylyl_sulfate
adenylsuccinate_lyase                                                                                                  : 1 N6-(1,2-Dicarboxyethyl)-AMP <=> 1 AMP + 1 Fumarate
adenylosuccinate_lyase                                                                                                 : 1 SAICAR <=> 1 AICAR + 1 Fumarate
adenylosuccinate_synthase                                                                                              : 1 L-Aspartate + 1 GTP + 1 IMP --> 1 N6-(1,2-Dicarboxyethyl)-AMP + 1 GDP + 2 H+ + 1 Phosphate
N-acetylglucosamine-6-phosphate_deacetylase                                                                            : 1 N-Acetyl-D-glucosamine_6-phosphate + 1 H2O --> 1 Acetate + 1 D-Glucosamine_6-phosphate
N-Acetyl-D-glucosamine(anhydrous)N-Acetylmuramyl-tripeptide_amidase                                                    : 1 N-Acetyl-D-glucosamine(anhydrous)N-Acetylmuramyl-tripeptide + 1 H2O --> 1 L-alanine-D-glutamate-meso-2,6-diaminoheptanedioate + 1 N-Acetyl-D-glucosamine(anhydrous)N-Acetylmuramic_acid
N-Acetyl-D-glucosamine(anhydrous)N-Acetylmuramyl-tripeptide_amidase_(periplasm)                                        : 1 N-Acetyl-D-glucosamine(anhydrous)N-Acetylmuramyl-tripeptide[p] + 1 H2O[p] --> 1 L-alanine-D-glutamate-meso-2,6-diaminoheptanedioate[p] + 1 N-Acetyl-D-glucosamine(anhydrous)N-Acetylmuramic_acid[p]
N-Acetyl-D-glucosamine(anhydrous)N-Acetylmuramyl-tripeptide_beta_-1,4-N-acetylglucosaminidase                          : 1 N-Acetyl-D-glucosamine(anhydrous)N-Acetylmuramyl-tripeptide + 1 H2O --> 1 N-Acetyl-D-glucosamine + 1 1,6-anhydrous-N-Acetylmuramyl-tripeptide
GlcNAc-anhMurNAc_tripeptide_transport_in_via_proton_symport_(periplasm)                                                : 1 N-Acetyl-D-glucosamine(anhydrous)N-Acetylmuramyl-tripeptide[p] + 1 H+[p] --> 1 N-Acetyl-D-glucosamine(anhydrous)N-Acetylmuramyl-tripeptide + 1 H+
N-Acetyl-D-glucosamine(anhydrous)N-Acetylmuramyl-tetrapeptide_amidase                                                  : 1 N-Acetyl-D-glucosamine(anhydrous)N-Acetylmuramyl-tetrapeptide + 1 H2O --> 1 L-alanine-D-glutamate-meso-2,6-diaminoheptanedioate-D-alanine + 1 N-Acetyl-D-glucosamine(anhydrous)N-Acetylmuramic_acid
N-Acetyl-D-glucosamine(anhydrous)N-Acetylmuramyl-tetrapeptide_amidase_(periplasm)                                      : 1 N-Acetyl-D-glucosamine(anhydrous)N-Acetylmuramyl-tetrapeptide[p] + 1 H2O[p] --> 1 L-alanine-D-glutamate-meso-2,6-diaminoheptanedioate-D-alanine[p] + 1 N-Acetyl-D-glucosamine(anhydrous)N-Acetylmuramic_acid[p]
N-Acetyl-D-glucosamine(anhydrous)N-Acetylmuramyl-tetrapeptide_L,D-carboxypeptidase                                     : 1 N-Acetyl-D-glucosamine(anhydrous)N-Acetylmuramyl-tetrapeptide + 1 H2O --> 1 D-Alanine + 1 N-Acetyl-D-glucosamine(anhydrous)N-Acetylmuramyl-tripeptide
N-Acetyl-D-glucosamine(anhydrous)N-Acetylmuramyl-tetrapeptide_L,D-carboxypeptidase_(periplasmic)                       : 1 N-Acetyl-D-glucosamine(anhydrous)N-Acetylmuramyl-tetrapeptide[p] + 1 H2O[p] --> 1 D-Alanine[p] + 1 N-Acetyl-D-glucosamine(anhydrous)N-Acetylmuramyl-tripeptide[p]
N-Acetyl-D-glucosamine(anhydrous)N-Acetylmuramyl-tetrapeptide_beta_-1,4-N-acetylglucosaminidase                        : 1 N-Acetyl-D-glucosamine(anhydrous)N-Acetylmuramyl-tetrapeptide + 1 H2O --> 1 N-Acetyl-D-glucosamine + 1 1,6-anhydrous-N-Acetylmuramyl-tetrapeptide
GlcNAc-anhMurNAc_tetrapeptide_transport_in_via_proton_symport_(periplasm)                                              : 1 N-Acetyl-D-glucosamine(anhydrous)N-Acetylmuramyl-tetrapeptide[p] + 1 H+[p] --> 1 N-Acetyl-D-glucosamine(anhydrous)N-Acetylmuramyl-tetrapeptide + 1 H+
N-Acetyl-D-glucosamine(anhydrous)N-Acetylmuramyl_beta_-1,4-N-acetylglucosaminidase                                     : 1 N-Acetyl-D-glucosamine(anhydrous)N-Acetylmuramic_acid + 1 H2O --> 1 N-Acetyl-D-glucosamine + 1 1,6-anhydrous-N-Acetylmuramate
ADP-D-glycero-D-manno-heptose_epimerase                                                                                : 1 ADP-D-glycero-D-manno-heptose --> 1 ADP-L-glycero-D-manno-heptose
agmatinase                                                                                                             : 1 Agmatine + 1 H2O --> 1 Putrescine + 1 Urea
GlcNAc-anhMurNAc_transport_in_via_proton_symport_(periplasm)                                                           : 1 N-Acetyl-D-glucosamine(anhydrous)N-Acetylmuramic_acid[p] + 1 H+[p] --> 1 N-Acetyl-D-glucosamine(anhydrous)N-Acetylmuramic_acid + 1 H+
agmatine_transport_via_diffusion_(extracellular_to_periplasm)                                                          : 1 Agmatine[e] <=> 1 Agmatine[p]
1-tetradecanoyl-sn-glycerol_3-phosphate_O-acyltransferase_(n-C12_0)                                                    : 1 1-dodecanoyl-sn-glycerol_3-phosphate + 1 Dodecanoyl-ACP_(n-C12_0ACP) --> 1 ACP + 1 1,2-didodecanoyl-sn-glycerol_3-phosphate
1-tetradecanoyl-sn-glycerol_3-phosphate_O-acyltransferase_(n-C14_0)                                                    : 1 1-tetradecanoyl-sn-glycerol_3-phosphate + 1 Myristoyl-ACP_(n-C14_0ACP) --> 1 ACP + 1 1,2-ditetradecanoyl-sn-glycerol_3-phosphate
1-tetradec-7-enoyl-sn-glycerol_3-phosphate_O-acyltransferase_(n-C14_1)                                                 : 1 1-tetradec-7-enoyl-sn-glycerol_3-phosphate + 1 cis-tetradec-7-enoyl-[ACP]_(n-C14_1) --> 1 ACP + 1 1,2-ditetradec-7-enoyl-sn-glycerol_3-phosphate
1-hexadecanoyl-sn-glycerol_3-phosphate_O-acyltransferase_(n-C16_0)                                                     : 1 1-hexadecanoyl-sn-glycerol_3-phosphate + 1 Palmitoyl-ACP_(n-C16_0ACP) --> 1 ACP + 1 1,2-dihexadecanoyl-sn-glycerol_3-phosphate
1-hexadec-7-enoyl-sn-glycerol_3-phosphate_O-acyltransferase_(n-C16_1)                                                  : 1 1-hexadec-9-enoyl-sn-glycerol_3-phosphate + 1 cis-hexadec-9-enoyl-[ACP]_(n-C16_1) --> 1 ACP + 1 1,2-dihexadec-9-enoyl-sn-glycerol_3-phosphate
1-octadecanoyl-sn-glycerol_3-phosphate_O-acyltransferase_(n-C18_0)                                                     : 1 1-octadecanoyl-sn-glycerol_3-phosphate + 1 Octadecanoyl-ACP_(n-C18_0ACP) --> 1 ACP + 1 1,2-dioctadecanoyl-sn-glycerol_3-phosphate
1-octadec-7-enoyl-sn-glycerol_3-phosphate_O-acyltransferase_(n-C18_1)                                                  : 1 1-octadec-11-enoyl-sn-glycerol_3-phosphate + 1 cis-octadec-11-enoyl-[ACP]_(n-C18_1) --> 1 ACP + 1 1,2-dioctadec-11-enoyl-sn-glycerol_3-phosphate
N-acetyl-g-glutamyl-phosphate_reductase                                                                                : 1 N-Acetyl-L-glutamate_5-semialdehyde + 1 NADP+ + 1 Phosphate <=> 1 N-Acetyl-L-glutamyl_5-phosphate + 1 H+ + 1 NADPH
silver_transport_out_via_proton_antiport                                                                               : 1 silver + 1 H+[e] --> 1 H+ + 1 silver[e]
S-adenosylhomocysteine_nucleosidase                                                                                    : 1 S-Adenosyl-L-homocysteine + 1 H2O --> 1 Adenine + 1 S-Ribosyl-L-homocysteine
phosphoribosylaminoimidazolecarboxamide_formyltransferase                                                              : 1 10-Formyltetrahydrofolate + 1 AICAR <=> 1 FAICAR + 1 5,6,7,8-Tetrahydrofolate
phosphoribosylaminoimidazole_carboxylase                                                                               : 1 5-amino-1-(5-phospho-D-ribosyl)imidazole + 1 ATP + 1 Bicarbonate --> 1 5-phosphoribosyl-5-carboxyaminoimidazole + 1 ADP + 1 H+ + 1 Phosphate
phosphoribosylaminoimidazole_carboxylase_(mutase_rxn)                                                                  : 1 5-amino-1-(5-phospho-D-ribosyl)imidazole-4-carboxylate <=> 1 5-phosphoribosyl-5-carboxyaminoimidazole
2-Oxoglutarate_dehydrogenase                                                                                           : 1 2-Oxoglutarate + 1 Coenzyme_A + 1 NAD+ --> 1 CO2 + 1 NADH + 1 Succinyl-CoA
2-oxoglutarate_reversible_transport_via_symport_(periplasm)                                                            : 1 2-Oxoglutarate[p] + 1 H+[p] <=> 1 2-Oxoglutarate + 1 H+
alpha-ketoglutarate_transport_via_diffusion_(extracellular_to_periplasm)                                               : 1 2-Oxoglutarate[e] <=> 1 2-Oxoglutarate[p]
D-alanine-D-alanine_dipeptidase                                                                                        : 1 D-Alanyl-D-alanine + 1 H2O --> 2 D-Alanine
D-alanyl-D-alanine_(DalaDala)_transport_via_ABC_system_(periplasm)                                                     : 1 ATP + 1 H2O + 1 D-Alanyl-D-alanine[p] --> 1 ADP + 1 D-Alanyl-D-alanine + 1 H+ + 1 Phosphate
D-alanine-D-alanine_ligase_(reversible)                                                                                : 2 D-Alanine + 1 ATP <=> 1 ADP + 1 D-Alanyl-D-alanine + 1 H+ + 1 Phosphate
D-alanyl-D-alanine_(DalaDala)_transport_via_diffusion_(extracellular_to_periplasm)                                     : 1 D-Alanyl-D-alanine[e] <=> 1 D-Alanyl-D-alanine[p]
L-alanyl-gamma-glutamate_epimerase                                                                                     : 1 L-alanine-D-glutamate <=> 1 L-alanine-L-glutamate
alanine_racemase                                                                                                       : 1 L-Alanine <=> 1 D-Alanine
D-alanine_transaminase                                                                                                 : 1 D-Alanine + 1 Pyridoxal_5'-phosphate --> 1 Pyridoxamine_5'-phosphate + 1 Pyruvate
L-alanine_transaminase                                                                                                 : 1 2-Oxoglutarate + 1 L-Alanine <=> 1 L-Glutamate + 1 Pyruvate
alanine_transaminase                                                                                                   : 1 L-Alanine + 1 Pyridoxal_5'-phosphate --> 1 Pyridoxamine_5'-phosphate + 1 Pyruvate
Alanyl-tRNA_synthetase                                                                                                 : 1 L-Alanine + 1 ATP + 1 tRNA(Ala) --> 1 L-Alanyl-tRNA(Ala) + 1 AMP + 1 Diphosphate
L-alanine_transport_via_ABC_system_(periplasm)                                                                         : 1 ATP + 1 H2O + 1 L-Alanine[p] --> 1 ADP + 1 L-Alanine + 1 H+ + 1 Phosphate
L-alanine_transport_in_via_proton_symport_(periplasm)                                                                  : 1 L-Alanine[p] + 1 H+[p] --> 1 L-Alanine + 1 H+
L-alanine_reversible_transport_via_proton_symport_(periplasm)                                                          : 1 L-Alanine[p] + 1 H+[p] <=> 1 L-Alanine + 1 H+
L-alanine_transport_in_via_sodium_symport_(periplasm)                                                                  : 1 L-Alanine[p] + 1 Sodium[p] --> 1 L-Alanine + 1 Sodium
L-alanine_transport_via_diffusion_(extracellular_to_periplasm)                                                         : 1 L-Alanine[e] <=> 1 L-Alanine[p]
alcohol_dehydrogenase_(glycerol)                                                                                       : 1 D-Glyceraldehyde + 1 H+ + 1 NADH <=> 1 Glycerol + 1 NAD+
alcohol_dehydrogenase_(ethanol)                                                                                        : 1 Ethanol + 1 NAD+ <=> 1 Acetaldehyde + 1 H+ + 1 NADH
aldehyde_dehydrogenase_(phenylacetaldehyde,_NAD)                                                                       : 1 H2O + 1 NAD+ + 1 Phenylacetaldehyde <=> 2 H+ + 1 NADH + 1 Phenylacetic_acid
aldehyde_dehydrogenase_(acetaldehyde,_NAD)                                                                             : 1 Acetaldehyde + 1 H2O + 1 NAD+ --> 1 Acetate + 2 H+ + 1 NADH
aldehyde_dehydrogenase_(acetaldehyde,_NADP)                                                                            : 1 Acetaldehyde + 1 H2O + 1 NADP+ --> 1 Acetate + 2 H+ + 1 NADPH
aldehyde_dehydrogenase_(propanal,_NADP)                                                                                : 1 H2O + 1 NADP+ + 1 Propanal --> 2 H+ + 1 NADPH + 1 Propionate_(n-C3_0)
aldehyde_dehydrogenase_(butanal,_NAD)                                                                                  : 1 Butanal + 1 H2O + 1 NAD+ --> 1 Butyrate_(n-C4_0) + 2 H+ + 1 NADH
Allose_kinase                                                                                                          : 1 D-Allose + 1 ATP --> 1 ADP + 1 D-Allose_6-phosphate + 1 H+
Allose_6-phosphate_isomerase                                                                                           : 1 D-Allose_6-phosphate <=> 1 Allulose_6-phosphate
allantoate_amidohydrolase                                                                                              : 1 Allantoate + 2 H+ + 2 H2O --> 1 CO2 + 2 Ammonium + 1 (-)-Ureidoglycolate
allantoinase                                                                                                           : 1 Allantoin + 1 H2O --> 1 Allantoate + 1 H+
allantoin_transport_in_via_proton_symport_(periplasm)                                                                  : 1 Allantoin[p] + 1 H+[p] <=> 1 Allantoin + 1 H+
allantoin_transport_via_diffusion_(extracellular_to_periplasm)                                                         : 1 Allantoin[e] <=> 1 Allantoin[p]
Allulose_6-phosphate_epimerase                                                                                         : 1 Allulose_6-phosphate <=> 1 D-Fructose_6-phosphate
D-allose_transport_via_ABC_system_(periplasm)                                                                          : 1 ATP + 1 H2O + 1 D-Allose[p] --> 1 ADP + 1 D-Allose + 1 H+ + 1 Phosphate
Allose_transport_via_diffusion_(extracellular_to_periplasm)                                                            : 1 D-Allose[e] <=> 1 D-Allose[p]
apolipoprotein_N-acyltransferase_(phosphatidylethanolamine,_periplasm)                                                 : 1 applipoprotein[p] + 1 phosphatidylethanolamine_(dihexadecanoyl,_n-C16_0)[p] --> 1 2-Acyl-sn-glycero-3-phosphoethanolamine_(n-C16_0)[p] + 1 lipoprotein[p]
apolipoprotein_N-acyltransferase_(phosphatidylglycerol,_periplasm)                                                     : 1 applipoprotein[p] + 1 Phosphatidylglycerol_(dihexadecanoyl,_n-C16_0)[p] --> 1 2-Acyl-sn-glycero-3-phosphoglycerol_(n-C16_0)[p] + 1 lipoprotein[p]
aldose_reductase_(methylglyoxal)                                                                                       : 1 H+ + 1 Methylglyoxal + 1 NADPH --> 1 Acetol + 1 NADP+
aldose_reductase_(acetol)                                                                                              : 1 Acetol + 1 H+ + 1 NADH --> 1 (R)-Propane-1,2-diol + 1 NAD+
altronate_hydrolase                                                                                                    : 1 D-Altronate --> 1 2-Dehydro-3-deoxy-D-gluconate + 1 H2O
anhydrous-N-Acetylmuramyl-tripeptide_amidase                                                                           : 1 1,6-anhydrous-N-Acetylmuramyl-tripeptide + 1 H2O --> 1 L-alanine-D-glutamate-meso-2,6-diaminoheptanedioate + 1 1,6-anhydrous-N-Acetylmuramate
anhydrous-N-Acetylmuramyl-tetrapeptide_amidase                                                                         : 1 1,6-anhydrous-N-Acetylmuramyl-tetrapeptide + 1 H2O --> 1 L-alanine-D-glutamate-meso-2,6-diaminoheptanedioate-D-alanine + 1 1,6-anhydrous-N-Acetylmuramate
anhydrous-N-Acetylmuramyl-tetrapeptide_L,D-carboxypeptidase                                                            : 1 1,6-anhydrous-N-Acetylmuramyl-tetrapeptide + 1 H2O --> 1 D-Alanine + 1 1,6-anhydrous-N-Acetylmuramyl-tripeptide
Amylomaltase_(maltotriose)                                                                                             : 1 Maltose + 1 Maltotriose --> 1 D-Glucose + 1 Maltotetraose
Amylomaltase_(maltotetraose)                                                                                           : 1 Maltose + 1 Maltotetraose --> 1 D-Glucose + 1 Maltopentaose
Amylomaltase_(maltopentaose)                                                                                           : 1 Maltose + 1 Maltopentaose --> 1 D-Glucose + 1 Maltohexaose
Amylomaltase_(maltohexaose)                                                                                            : 1 Maltose + 1 Maltohexaose --> 1 D-Glucose + 1 Maltoheptaose
N-acetylmannosamine_6-phosphate_epimerase                                                                              : 1 N-Acetyl-D-mannosamine_6-phosphate <=> 1 N-Acetyl-D-glucosamine_6-phosphate
N-acetyl-D-mannosamine_kinase                                                                                          : 1 N-Acetyl-D-mannosamine + 1 ATP --> 1 N-Acetyl-D-mannosamine_6-phosphate + 1 ADP + 1 H+
adenosylmethionine-8-amino-7-oxononanoate_transaminase                                                                 : 1 8-Amino-7-oxononanoate + 1 S-Adenosyl-L-methionine <=> 1 S-Adenosyl-4-methylthio-2-oxobutanoate + 1 7,8-Diaminononanoate
S-adenosylmethione_2-demthylmenaquinole_methyltransferase_(menaquinone_8)                                              : 1 2-Demethylmenaquinol_8 + 1 S-Adenosyl-L-methionine --> 1 S-Adenosyl-L-homocysteine + 1 H+ + 1 Menaquinol_8
4-amino-2-methyl-5-phosphomethylpyrimidine_synthetase                                                                  : 1 5-amino-1-(5-phospho-D-ribosyl)imidazole + 1 H2O + 1 NAD+ --> 1 4-Amino-2-methyl-5-phosphomethylpyrimidine + 2 Formate + 3 H+ + 1 NADH
AMP_nucleosidase                                                                                                       : 1 AMP + 1 H2O --> 1 Adenine + 1 alpha-D-Ribose_5-phosphate
alanyl_aminopeptidase_(cys-gly)                                                                                        : 1 Cys-Gly + 1 H2O --> 1 L-Cysteine + 1 Glycine
aminopeptidase_(pro-gly)                                                                                               : 1 H2O + 1 L-Prolinylglycine --> 1 Glycine + 1 L-Proline
AMP_transport_via_diffusion_(extracellular_to_periplasm)                                                               : 1 AMP[e] <=> 1 AMP[p]
GlcNAc-anhMurNAc_transport_via_diffusion_(extracellular_to_periplasm)                                                  : 1 N-Acetyl-D-glucosamine(anhydrous)N-Acetylmuramic_acid[e] <=> 1 N-Acetyl-D-glucosamine(anhydrous)N-Acetylmuramic_acid[p]
1,6-anhydrous-N-Acetylmuramate_kinase                                                                                  : 1 1,6-anhydrous-N-Acetylmuramate + 1 ATP + 1 H2O --> 1 N-acetylmuramate_6-phosphate + 1 ADP + 1 H+
anthranilate_phosphoribosyltransferase                                                                                 : 1 Anthranilate + 1 5-Phospho-alpha-D-ribose_1-diphosphate --> 1 Diphosphate + 1 N-(5-Phospho-D-ribosyl)anthranilate
anthranilate_synthase                                                                                                  : 1 chorismate + 1 L-Glutamine --> 1 Anthranilate + 1 L-Glutamate + 1 H+ + 1 Pyruvate
L-2-amino-3-oxobutanoate_decarboxylation_(spontaneous)                                                                 : 1 L-2-Amino-3-oxobutanoate + 1 H+ --> 1 Aminoacetone + 1 CO2
8-amino-7-oxononanoate_synthase                                                                                        : 1 L-Alanine + 1 Pimeloyl-[ACP] --> 1 8-Amino-7-oxononanoate + 1 ACP + 1 CO2
Ap4A_hydrolase                                                                                                         : 1 P1,P4-Bis(5'-adenosyl)_tetraphosphate + 1 H2O --> 2 ADP + 2 H+
Ap4A_synthetase                                                                                                        : 2 ATP + 1 H+ --> 1 P1,P4-Bis(5'-adenosyl)_tetraphosphate + 1 Diphosphate
Ap5A_hydrolase                                                                                                         : 1 P1,P5-Bis(5'-adenosyl)_pentaphosphate + 1 H2O --> 1 ADP + 1 ATP + 2 H+
aminopropylcadaverine_synthase                                                                                         : 1 1,5-Diaminopentane + 1 S-Adenosylmethioninamine --> 1 5-Methylthioadenosine + 1 H+ + 1 N-3-aminopropyl-1,5-diaminopentane
acyl-phosphate_glycerol-3-phosphate_acyltransferase_(C12_0)                                                            : 1 Dodecanoly-phosphate_(n-C12_0) + 1 Glycerol_3-phosphate --> 1 1-dodecanoyl-sn-glycerol_3-phosphate + 1 H+ + 1 Phosphate
acyl-phosphate_glycerol-3-phosphate_acyltransferase_(C14_0)                                                            : 1 Glycerol_3-phosphate + 1 Tetradecanoyl-phosphate_(n-C14_0) --> 1 1-tetradecanoyl-sn-glycerol_3-phosphate + 1 H+ + 1 Phosphate
acyl-phosphate_glycerol-3-phosphate_acyltransferase_(C14_1)                                                            : 1 Glycerol_3-phosphate + 1 Tetradecanoyl-phosphate_(n-C14_1) --> 1 1-tetradec-7-enoyl-sn-glycerol_3-phosphate + 1 H+ + 1 Phosphate
acyl-phosphate_glycerol-3-phosphate_acyltransferase_(C16_0)                                                            : 1 Glycerol_3-phosphate + 1 Hexadecanoyl-phosphate_(n-C16_0) --> 1 1-hexadecanoyl-sn-glycerol_3-phosphate + 1 H+ + 1 Phosphate
acyl-phosphate_glycerol-3-phosphate_acyltransferase_(C16_1)                                                            : 1 Glycerol_3-phosphate + 1 Hexadecanoyl-phosphate_(n-C16_1) --> 1 1-hexadec-9-enoyl-sn-glycerol_3-phosphate + 1 H+ + 1 Phosphate
acyl-phosphate_glycerol-3-phosphate_acyltransferase_(C18_0)                                                            : 1 Glycerol_3-phosphate + 1 Octadecanoyl-phosphate_(n-C18_0) --> 1 1-octadecanoyl-sn-glycerol_3-phosphate + 1 H+ + 1 Phosphate
acyl-phosphate_glycerol-3-phosphate_acyltransferase_(C18_1)                                                            : 1 Glycerol_3-phosphate + 1 Octadecanoyl-phosphate_(n-C18_1) --> 1 1-octadec-11-enoyl-sn-glycerol_3-phosphate + 1 H+ + 1 Phosphate
acylphosphatase_(C12_0)                                                                                                : 1 Dodecanoly-phosphate_(n-C12_0) + 1 H2O --> 1 Dodecanoate_(n-C12_0) + 2 H+ + 1 Phosphate
acylphosphatase_(C14_0)                                                                                                : 1 H2O + 1 Tetradecanoyl-phosphate_(n-C14_0) --> 2 H+ + 1 Phosphate + 1 tetradecanoate_(n-C14_0)
acylphosphatase_(C14_1)                                                                                                : 1 H2O + 1 Tetradecanoyl-phosphate_(n-C14_1) --> 2 H+ + 1 Phosphate + 1 tetradecenoate_(n-C14_1)
acylphosphatase_(C16_0)                                                                                                : 1 H2O + 1 Hexadecanoyl-phosphate_(n-C16_0) --> 2 H+ + 1 Hexadecanoate_(n-C16_0) + 1 Phosphate
acylphosphatase_(C16_1)                                                                                                : 1 H2O + 1 Hexadecanoyl-phosphate_(n-C16_1) --> 2 H+ + 1 Hexadecenoate_(n-C16_1) + 1 Phosphate
acylphosphatase_(C18_0)                                                                                                : 1 H2O + 1 Octadecanoyl-phosphate_(n-C18_0) --> 2 H+ + 1 octadecanoate_(n-C18_0) + 1 Phosphate
acylphosphatase_(C18_1)                                                                                                : 1 H2O + 1 Octadecanoyl-phosphate_(n-C18_1) --> 2 H+ + 1 octadecenoate_(n-C18_1) + 1 Phosphate
aminopropanol_dehydrogenase_reversible                                                                                 : 1 Aminoacetone + 1 H+ + 1 NADH <=> 1 1-Aminopropan-2-ol + 1 NAD+
5-amino-6-(5-phosphoribosylamino)uracil_reductase                                                                      : 1 5-Amino-6-(5'-phosphoribosylamino)uracil + 1 H+ + 1 NADPH --> 1 5-Amino-6-(5'-phosphoribitylamino)uracil + 1 NADP+
L-arabinose_isomerase                                                                                                  : 1 L-Arabinose <=> 1 L-Ribulose
aerobactin_reductase_001                                                                                               : 2 Aerobactin + 1 FADH2 --> 2 aerobactin_minus_Fe3 + 1 FAD + 2 Fe2+ + 2 H+
aerobactin_reductase_002                                                                                               : 2 Aerobactin + 1 FMNH2 --> 2 aerobactin_minus_Fe3 + 2 Fe2+ + 1 FMN + 2 H+
aerobactin_reductase_003                                                                                               : 2 Aerobactin + 1 Reduced_riboflavin --> 2 aerobactin_minus_Fe3 + 2 Fe2+ + 2 H+ + 1 Riboflavin
aerobactin_transport_via_ABC_system_(periplasm)                                                                        : 1 ATP + 1 H2O + 1 Aerobactin[p] --> 1 ADP + 1 Aerobactin + 1 H+ + 1 Phosphate
aerobactin_Fe-loading_reaction_(spontaneous)                                                                           : 1 aerobactin_minus_Fe3[e] + 1 Fe3+[e] --> 1 Aerobactin[e]
aerobactin_secretion_(to_extracellular)                                                                                : 1 aerobactin_minus_Fe3[p] + 1 H+[p] --> 1 H+ + 1 aerobactin_minus_Fe3[e]
aerobactin_transport_via_ton_system_(extracellular)                                                                    : 1 Aerobactin[e] + 1 H+[p] --> 1 H+ + 1 Aerobactin[p]
aerobactin_secretion_(to_periplasm)                                                                                    : 1 aerobactin_minus_Fe3 + 1 H+[p] --> 1 H+ + 1 aerobactin_minus_Fe3[p]
arbutin_transport_via_PEP_Pyr_PTS_(periplasm)                                                                          : 1 Phosphoenolpyruvate + 1 Arbutin[p] --> 1 Arbutin_6-phosphate + 1 Pyruvate
arbutin_transport_via_diffusion_(extracellular_to_periplasm)                                                           : 1 Arbutin[e] --> 1 Arbutin[p]
L-arabinose_transport_via_ABC_system_(periplasm)                                                                       : 1 ATP + 1 H2O + 1 L-Arabinose[p] --> 1 ADP + 1 L-Arabinose + 1 H+ + 1 Phosphate
L-arabinose_transport_via_proton_symport_(periplasm)                                                                   : 1 L-Arabinose[p] + 1 H+[p] <=> 1 L-Arabinose + 1 H+
L-arabinose_transport_via_proton_antiport_(periplasm)                                                                  : 1 L-Arabinose + 1 H+[p] --> 1 H+ + 1 L-Arabinose[p]
L-arabinose_transport_via_diffusion_(extracellular_to_periplasm)                                                       : 1 L-Arabinose[e] <=> 1 L-Arabinose[p]
Arginine/agmatine_antiport_(periplasm)                                                                                 : 1 Agmatine + 1 L-Arginine[p] <=> 1 L-Arginine + 1 Agmatine[p]
arginine_decarboxylase_001                                                                                             : 1 L-Arginine + 1 H+ --> 1 Agmatine + 1 CO2
arginine_decarboxylase_002                                                                                             : 1 L-Arginine[p] + 1 H+[p] --> 1 Agmatine[p] + 1 CO2[p]
arginine/ornithine_antiporter_(periplasm)                                                                              : 1 Ornithine + 1 L-Arginine[p] <=> 1 L-Arginine + 1 Ornithine[p]
argininosuccinate_lyase                                                                                                : 1 N(omega)-(L-Arginino)succinate <=> 1 L-Arginine + 1 Fumarate
argininosuccinate_synthase                                                                                             : 1 L-Aspartate + 1 ATP + 1 L-Citrulline --> 1 AMP + 1 N(omega)-(L-Arginino)succinate + 1 H+ + 1 Diphosphate
Arginyl-tRNA_synthetase                                                                                                : 1 L-Arginine + 1 ATP + 1 tRNA(Arg) --> 1 AMP + 1 L-Arginyl-tRNA(Arg) + 1 Diphosphate
L-arginine_transport_via_ABC_system_(periplasm)                                                                        : 1 ATP + 1 H2O + 1 L-Arginine[p] --> 1 ADP + 1 L-Arginine + 1 H+ + 1 Phosphate
L-arginine_transport_out_via_proton_antiport_(cytoplasm_to_periplasm)                                                  : 1 L-Arginine + 1 H+[p] --> 1 H+ + 1 L-Arginine[p]
L-arginine_transport_via_diffusion_(extracellular_to_periplasm)                                                        : 1 L-Arginine[e] <=> 1 L-Arginine[p]
aspartate-semialdehyde_dehydrogenase                                                                                   : 1 L-Aspartate_4-semialdehyde + 1 NADP+ + 1 Phosphate <=> 1 4-Phospho-L-aspartate + 1 H+ + 1 NADPH
L-ascorbate_6-phosphate_lactonase                                                                                      : 1 L-ascorbate-6-phosphate + 1 H2O --> 1 3-keto-L-gulonate-6-phosphate + 1 H+
L-ascorbate_transport_via_PEP_Pyr_PTS_(periplasm)                                                                      : 1 Phosphoenolpyruvate + 1 L-Ascorbate[p] --> 1 L-ascorbate-6-phosphate + 1 Pyruvate
L-ascorbate_transport_via_diffusion_(extracellular_to_periplasm)                                                       : 1 L-Ascorbate[e] <=> 1 L-Ascorbate[p]
L-asparaginase_001                                                                                                     : 1 L-Asparagine + 1 H2O --> 1 L-Aspartate + 1 Ammonium
L-asparaginase_002                                                                                                     : 1 L-Asparagine[p] + 1 H2O[p] --> 1 L-Aspartate[p] + 1 Ammonium[p]
asparagine_synthase_(glutamine-hydrolysing)                                                                            : 1 L-Aspartate + 1 ATP + 1 L-Glutamine + 1 H2O --> 1 AMP + 1 L-Asparagine + 1 L-Glutamate + 1 H+ + 1 Diphosphate
asparagine_synthetase                                                                                                  : 1 L-Aspartate + 1 ATP + 1 Ammonium --> 1 AMP + 1 L-Asparagine + 1 H+ + 1 Diphosphate
Asparaginyl-tRNA_synthetase                                                                                            : 1 L-Asparagine + 1 ATP + 1 tRNA(Asn) --> 1 AMP + 1 L-Asparaginyl-tRNA(Asn) + 1 Diphosphate
L-asparagine_transport_via_ABC_system_(periplasm)                                                                      : 1 ATP + 1 H2O + 1 L-Asparagine[p] --> 1 ADP + 1 L-Asparagine + 1 H+ + 1 Phosphate
L-asparagine_reversible_transport_via_proton_symport_(periplasm)                                                       : 1 L-Asparagine[p] + 1 H+[p] <=> 1 L-Asparagine + 1 H+
L-asparagine_transport_via_diffusion_(extracellular_to_periplasm)                                                      : 1 L-Asparagine[e] <=> 1 L-Asparagine[p]
arsenite_efflux_via_ATP_hydrolysis_(periplasm)                                                                         : 1 arsenite + 1 ATP + 1 H2O --> 1 ADP + 1 H+ + 1 Phosphate + 1 arsenite[p]
arsenite_transport_via_diffusion_(extracellular_to_periplasm)                                                          : 1 arsenite[e] <=> 1 arsenite[p]
aspartate_1-decarboxylase                                                                                              : 1 L-Aspartate + 1 H+ --> 1 beta-Alanine + 1 CO2
aspartate_carbamoyltransferase                                                                                         : 1 L-Aspartate + 1 Carbamoyl_phosphate --> 1 N-Carbamoyl-L-aspartate + 1 H+ + 1 Phosphate
aspartate_kinase                                                                                                       : 1 L-Aspartate + 1 ATP <=> 1 4-Phospho-L-aspartate + 1 ADP
L-aspartate_oxidase_001                                                                                                : 1 L-Aspartate + 1 Ubiquinone-8 --> 1 H+ + 1 Iminoaspartate + 1 Ubiquinol-8
L-aspartate_oxidase_002                                                                                                : 1 L-Aspartate + 1 Menaquinone_8 --> 1 H+ + 1 Iminoaspartate + 1 Menaquinol_8
L-aspartate_oxidase_003                                                                                                : 1 L-Aspartate + 1 Fumarate --> 1 H+ + 1 Iminoaspartate + 1 Succinate
L-aspartate_oxidase_004                                                                                                : 1 L-Aspartate + 1 O2 --> 1 H+ + 1 Hydrogen_peroxide + 1 Iminoaspartate
L-aspartase                                                                                                            : 1 L-Aspartate --> 1 Fumarate + 1 Ammonium
aspartate_transaminase                                                                                                 : 1 2-Oxoglutarate + 1 L-Aspartate <=> 1 L-Glutamate + 1 Oxaloacetate
Aspartyl-tRNA_synthetase                                                                                               : 1 L-Aspartate + 1 ATP + 1 tRNA(Asp) --> 1 AMP + 1 L-Aspartyl-tRNA(Asp) + 1 Diphosphate
L-aspartate_transport_via_ABC_system_(periplasm)                                                                       : 1 ATP + 1 H2O + 1 L-Aspartate[p] --> 1 ADP + 1 L-Aspartate + 1 H+ + 1 Phosphate
Aspartate_transport_via_proton_symport_(2_H)_(periplasm)                                                               : 1 L-Aspartate[p] + 2 H+[p] --> 1 L-Aspartate + 2 H+
L-asparate_transport_via_proton_symport_(3_H)_(periplasm)                                                              : 1 L-Aspartate[p] + 3 H+[p] --> 1 L-Aspartate + 3 H+
L-aspartate_transport_in_via_proton_symport_(periplasm)                                                                : 1 L-Aspartate[p] + 1 H+[p] --> 1 L-Aspartate + 1 H+
L-aspartate_transport_in_via_proton_symport_(periplasm)_reversible                                                     : 1 L-Aspartate[p] + 1 H+[p] <=> 1 L-Aspartate + 1 H+
L-aspartate_transport_via_diffusion_(extracellular_to_periplasm)                                                       : 1 L-Aspartate[e] <=> 1 L-Aspartate[p]
arsenate_reductase                                                                                                     : 1 arsenate + 2 Reduced_glutathione --> 1 arsenite + 1 Oxidized_glutathione + 1 H2O
Arginine_succinyltransferase                                                                                           : 1 L-Arginine + 1 Succinyl-CoA --> 1 Coenzyme_A + 1 H+ + 1 N2-Succinyl-L-arginine
L-allo-threonine_dehydrogenase                                                                                         : 1 L-Allo-threonine + 1 NADP+ <=> 1 L-2-Amino-3-oxobutanoate + 1 H+ + 1 NADPH
ATP_amine_hydrolysis_(spontaneous)                                                                                     : 1 ATP + 1 H+ + 1 H2O --> 1 ITP + 1 Ammonium
ATP_maintenance_requirement                                                                                            : 1 ATP + 1 H2O --> 1 ADP + 1 H+ + 1 Phosphate
ATP_phosphoribosyltransferase                                                                                          : 1 ATP + 1 5-Phospho-alpha-D-ribose_1-diphosphate --> 1 Diphosphate + 1 1-(5-Phosphoribosyl)-ATP
ATP_synthase_(four_protons_for_one_ATP)_(periplasm)                                                                    : 1 ADP + 1 Phosphate + 4 H+[p] <=> 1 ATP + 3 H+ + 1 H2O
beta-alanine_transport_in_via_proton_symport_(periplasm)                                                               : 1 beta-Alanine[p] + 1 H+[p] --> 1 beta-Alanine + 1 H+
beta-alanine_transport_via_diffusion_(extracellular_to_periplasm)                                                      : 1 beta-Alanine[e] <=> 1 beta-Alanine[p]
betaine-aldehyde_dehydrogenase_001                                                                                     : 1 Betaine_aldehyde + 1 H2O + 1 NAD+ --> 1 Glycine_betaine + 2 H+ + 1 NADH
betaine-aldehyde_dehydrogenase_002                                                                                     : 1 Betaine_aldehyde + 1 H2O + 1 NADP+ --> 1 Glycine_betaine + 2 H+ + 1 NADPH
bis-molybdenum_cofactor_synthase                                                                                       : 1 molybdenum_cofactor + 1 adenylated_molybdopterin --> 1 AMP + 1 bis-molybdenum_cofactor + 1 Cu2+
bis-molybdopterin_guanine_dinucleotide_synthase_(single_GDP)                                                           : 1 bis-molybdenum_cofactor + 1 GTP + 1 H+ --> 1 bis-molybdopterin_mono-guanine_dinucleotide + 1 Diphosphate
bis-molybdopterin_guanine_dinucleotide_synthase                                                                        : 1 bis-molybdopterin_mono-guanine_dinucleotide + 1 GTP + 1 H+ --> 1 bis-molybdopterin_guanine_dinucleotide + 1 Diphosphate
3',5'-bisphosphate_nucleotidase                                                                                        : 1 H2O + 1 Adenosine_3',5'-bisphosphate --> 1 AMP + 1 Phosphate
Biotin_sulfoxide_reductase_001                                                                                         : 1 d-biotin_d-sulfoxide + 1 H+ + 1 NADH --> 1 Biotin + 1 H2O + 1 NAD+
Biotin_sulfoxide_reductase_002                                                                                         : 1 d-biotin_d-sulfoxide + 1 H+ + 1 NADPH --> 1 Biotin + 1 H2O + 1 NADP+
Biotin_transport_via_proton_symport_(periplasm)                                                                        : 1 Biotin[p] + 1 H+[p] --> 1 Biotin + 1 H+
Biotin_transport_via_diffusion_(extracellular_to_periplasm)                                                            : 1 Biotin[e] <=> 1 Biotin[p]
Biotin_synthase                                                                                                        : 1 [2Fe-2S]_iron-sulfur_cluster + 1 S-Adenosyl-L-methionine + 1 Dethiobiotin --> 1 [2Fe-1S]_desulfurated_iron-sulfur_cluster + 1 Biotin + 1 5'-Deoxyadenosine + 1 H+ + 1 L-Methionine
Acetyl-CoA_butyrate-CoA_transferase                                                                                    : 1 Acetyl-CoA + 1 Butyrate_(n-C4_0) --> 1 Acetate + 1 Butanoyl-CoA
butanesulfonate_transport_via_ABC_system_(periplasm)                                                                   : 1 ATP + 1 H2O + 1 butanesulfonate[p] --> 1 ADP + 1 butanesulfonate + 1 H+ + 1 Phosphate
butanesulfonate_transport_via_diffusion_(extracellular_to_periplasm)                                                   : 1 butanesulfonate[e] <=> 1 butanesulfonate[p]
Butyrate_transport_via_proton_symport,_reversible_(periplasm)                                                          : 1 Butyrate_(n-C4_0)[p] + 1 H+[p] <=> 1 Butyrate_(n-C4_0) + 1 H+
Butyrate_transport_via_diffusion_(extracellular_to_periplasm)                                                          : 1 Butyrate_(n-C4_0)[e] <=> 1 Butyrate_(n-C4_0)[p]
tungsten_bispterin_guanine_dinucleotide_synthase_(single_GDP)                                                          : 1 tungsten_bispterin_cofactor + 1 GTP + 1 H+ --> 1 tungsten_bispterin_cofactor_mono-guanine_dinucleotide + 1 Diphosphate
tungsten_bispterin_guanine_dinucleotide_synthase                                                                       : 1 tungsten_bispterin_cofactor_mono-guanine_dinucleotide + 1 GTP + 1 H+ --> 1 tungsten_bispterin_cofactor_guanine_dinucleotide + 1 Diphosphate
tungsten_bispterin_cofactor_synthase                                                                                   : 1 adenylated_molybdopterin + 1 tungsten_binding_cofactor --> 1 AMP + 1 tungsten_bispterin_cofactor + 1 Cu2+
calcium_(Ca+2)_transport_out_via_proton_antiport_(periplasm)                                                           : 1 Calcium + 1 H+[p] --> 1 H+ + 1 Calcium[p]
calcium_(Ca+2)_transport_via_diffusion_(extracellular_to_periplasm)                                                    : 1 Calcium[e] <=> 1 Calcium[p]
Lysine/Cadaverine_antiporter_(periplasm)                                                                               : 1 1,5-Diaminopentane + 1 H+[p] + 1 L-Lysine[p] --> 1 H+ + 1 L-Lysine + 1 1,5-Diaminopentane[p]
catalase                                                                                                               : 2 Hydrogen_peroxide --> 2 H2O + 1 O2
calcium_/_sodium_antiporter_(1_1)                                                                                      : 1 Calcium + 1 Sodium[p] <=> 1 Sodium + 1 Calcium[p]
Cobinamide_adenyltransferase                                                                                           : 1 ATP + 1 Cobinamide + 1 H+ <=> 1 Adenosyl_cobinamide + 1 Inorganic_triphosphate
Cobinamide_transport_via_ton_system_(extermal)                                                                         : 1 Cobinamide[e] + 1 H+[p] --> 1 H+ + 1 Cobinamide[p]
Cobinamide_transport_via_ABC_system_(uptake,_periplasm)                                                                : 1 ATP + 1 H2O + 1 Cobinamide[p] --> 1 ADP + 1 Cobinamide + 1 H+ + 1 Phosphate
Cob(1)alamin_transport_via_ABC_system_(periplasm)                                                                      : 1 ATP + 1 H2O + 1 Cob(I)alamin[p] --> 1 ADP + 1 Cob(I)alamin + 1 H+ + 1 Phosphate
Cob(1)alamin_transport_via_ton_system_(extermal)                                                                       : 1 Cob(I)alamin[e] + 1 H+[p] --> 1 H+ + 1 Cob(I)alamin[p]
cob(I)alamin_adenosyltransferase                                                                                       : 1 ATP + 1 Cob(I)alamin + 1 H+ <=> 1 Adenosylcobalamin + 1 Inorganic_triphosphate
carbamate_deaminase                                                                                                    : 1 Carbamate + 2 H+ --> 1 CO2 + 1 Ammonium
Carbamate_kinase                                                                                                       : 1 ATP + 1 CO2 + 1 Ammonium <=> 1 ADP + 1 Carbamoyl_phosphate + 2 H+
carbamoyl-phosphate_synthase_(glutamine-hydrolysing)                                                                   : 2 ATP + 1 L-Glutamine + 1 H2O + 1 Bicarbonate --> 2 ADP + 1 Carbamoyl_phosphate + 1 L-Glutamate + 2 H+ + 1 Phosphate
7-cyano-7-carbaguanine_synthase                                                                                        : 1 ATP + 1 7-deaza-7-carboxyguanine + 1 Ammonium --> 1 ADP + 1 H+ + 1 H2O + 1 Phosphate + 1 7-cyano-7-carbaguanine
Cadmium_(Cd+2)_ABC_transporter_(periplasm)                                                                             : 1 ATP + 1 Cadmium + 1 H2O --> 1 ADP + 1 H+ + 1 Phosphate + 1 Cadmium[p]
cadmium_(Cd+2)_transport_out_via_proton_antiport_(periplasm)                                                           : 1 Cadmium + 1 H+[p] --> 1 H+ + 1 Cadmium[p]
cadmium_(Cd+2)_transport_via_diffusion_(extracellular_to_periplasm)                                                    : 1 Cadmium[e] <=> 1 Cadmium[p]
cadmium_(+2)_transport_in_via_permease_(no_H+)                                                                         : 1 Cadmium[p] --> 1 Cadmium
CDP-Diacylglycerol_pyrophostatase_(n-C12_0)                                                                            : 1 CDP-1,2-didodecanoylglycerol + 1 H2O --> 1 CMP + 2 H+ + 1 1,2-didodecanoyl-sn-glycerol_3-phosphate
CDP-Diacylglycerol_pyrophostatase_(n-C14_0)                                                                            : 1 CDP-1,2-ditetradecanoylglycerol + 1 H2O --> 1 CMP + 2 H+ + 1 1,2-ditetradecanoyl-sn-glycerol_3-phosphate
CDP-Diacylglycerol_pyrophostatase_(n-C14_1)                                                                            : 1 CDP-1,2-ditetradec-7-enoylglycerol + 1 H2O --> 1 CMP + 2 H+ + 1 1,2-ditetradec-7-enoyl-sn-glycerol_3-phosphate
CDP-Diacylglycerol_pyrophostatase_(n-C16_0)                                                                            : 1 CDP-1,2-dihexadecanoylglycerol + 1 H2O --> 1 CMP + 2 H+ + 1 1,2-dihexadecanoyl-sn-glycerol_3-phosphate
CDP-Diacylglycerol_pyrophostatase_(n-C16_1)                                                                            : 1 CDP-1,2-dihexadec-9-enoylglycerol + 1 H2O --> 1 CMP + 2 H+ + 1 1,2-dihexadec-9-enoyl-sn-glycerol_3-phosphate
CDP-Diacylglycerol_pyrophostatase_(n-C18_0)                                                                            : 1 CDP-1,2-dioctadecanoylglycerol + 1 H2O --> 1 CMP + 2 H+ + 1 1,2-dioctadecanoyl-sn-glycerol_3-phosphate
CDP-Diacylglycerol_pyrophostatase_(n-C18_1)                                                                            : 1 CDP-1,2-dioctadec-11-enoylglycerol + 1 H2O --> 1 CMP + 2 H+ + 1 1,2-dioctadec-11-enoyl-sn-glycerol_3-phosphate
7-cyano-7-deazaguanine_reductase                                                                                       : 3 H+ + 2 NADPH + 1 7-cyano-7-carbaguanine --> 2 NADP+ + 1 7-aminomethyl-7-deazaguanine
7-deaza-7-carboxyguanine_synthase                                                                                      : 1 6-carboxy-5,6,7,8-tetrahydropterin + 1 H+ --> 1 7-deaza-7-carboxyguanine + 1 Ammonium
4-(cytidine_5'-diphospho)-2-C-methyl-D-erythritol_kinase                                                               : 1 4-(cytidine_5'-diphospho)-2-C-methyl-D-erythritol + 1 ATP --> 1 2-phospho-4-(cytidine_5'-diphospho)-2-C-methyl-D-erythritol + 1 ADP + 1 H+
cyclopropane_fatty_acid_synthase_(Phosphatidylethanolamine,_n-C16_0)                                                   : 2 S-Adenosyl-L-methionine + 1 phosphatidylethanolamine_(dihexadec-9enoyl,_n-C16_1) --> 2 S-Adenosyl-L-homocysteine + 1 cyclopropane_phosphatidylethanolamine_(dihexadec-9,10-cyclo-anoyl,_n-C16_0_cyclo) + 2 H+
cyclopropane_fatty_acid_synthase_(Phosphatidylglycerol,_n-C16_0)                                                       : 2 S-Adenosyl-L-methionine + 1 Phosphatidylglycerol_(dihexadec-9-enoyl,_n-C16_1) --> 2 S-Adenosyl-L-homocysteine + 1 cyclopropane_phosphatidylglycerol_(dihexadec-9,10-cyclo-anoyl,_n-C16_0_cyclo) + 2 H+
cyclopropane_fatty_acid_synthase_(Phosphatidylethanolamine,_n-C18_0)                                                   : 2 S-Adenosyl-L-methionine + 1 phosphatidylethanolamine_(dioctadec-11-enoyl,_n-C18_1) --> 2 S-Adenosyl-L-homocysteine + 1 cyclopropane_phosphatidylethanolamine_(dioctadec-11,12-cyclo-anoyl,_n-C18_0_cyclo) + 2 H+
cyclopropane_fatty_acid_synthase_(Phosphatidylglycerol,_n-C18_0)                                                       : 2 S-Adenosyl-L-methionine + 1 Phosphatidylglycerol_(dioctadec-11-enoyl,_n-C18_1) --> 2 S-Adenosyl-L-homocysteine + 1 cyclopropane_phosphatidylglycerol_(dioctadec-11,12-cyclo-anoyl,_n-C18_0_cyclo) + 2 H+
L-Cysteinylglycine_(Cys-Gly)_transport_via_ABC_system_(periplasm)                                                      : 1 ATP + 1 H2O + 1 Cys-Gly[p] --> 1 ADP + 1 Cys-Gly + 1 H+ + 1 Phosphate
L-Cysteinylglycine_transport_via_diffusion_(extracellular_to_periplasm)                                                : 1 Cys-Gly[e] <=> 1 Cys-Gly[p]
choline_transport_via_ABC_system_(periplasm)                                                                           : 1 ATP + 1 H2O + 1 Choline[p] --> 1 ADP + 1 Choline + 1 H+ + 1 Phosphate
choline_transport_via_proton_symport_(periplasm)                                                                       : 1 Choline[p] + 1 H+[p] --> 1 Choline + 1 H+
choline_transport_via_diffusion_(extracellular_to_periplasm)                                                           : 1 Choline[e] <=> 1 Choline[p]
choline_dehydrogenase                                                                                                  : 1 Choline + 1 NAD+ --> 1 Betaine_aldehyde + 1 H+ + 1 NADH
chorismate_mutase                                                                                                      : 1 chorismate --> 1 Prephenate
chorismate_synthase                                                                                                    : 1 5-O-(1-Carboxyvinyl)-3-phosphoshikimate --> 1 chorismate + 1 Phosphate
Chorismate_pyruvate_lyase                                                                                              : 1 chorismate --> 1 4-Hydroxybenzoate + 1 Pyruvate
chitobiose_transport_via_PEP_Pyr_PTS_(periplasm)                                                                       : 1 Phosphoenolpyruvate + 1 N,N'-diacetylchitobiose[p] --> 1 diacetylchitobiose-6-phosphate + 1 Pyruvate
chitobiose_transport_via_diffusion_(extracellular_to_periplasm)                                                        : 1 N,N'-diacetylchitobiose[e] <=> 1 N,N'-diacetylchitobiose[p]
Cinnamate_dioxygenase                                                                                                  : 1 trans-Cinnamate + 1 H+ + 1 NADH + 1 O2 --> 1 cis-3-(3-carboxyethenyl)-3,5-cyclohexadiene-1,2-diol + 1 NAD+
Citrate_lyase                                                                                                          : 1 Citrate --> 1 Acetate + 1 Oxaloacetate
citrate_transport_out_via_proton_antiport_(periplasm)                                                                  : 1 Citrate + 1 H+[p] --> 1 H+ + 1 Citrate[p]
Citrate_transport_via_succinate_antiport_(periplasm)                                                                   : 1 Succinate + 1 Citrate[p] --> 1 Citrate + 1 Succinate[p]
citrate_transport_via_diffusion_(extracellular_to_periplasm)                                                           : 1 Citrate[e] <=> 1 Citrate[p]
cold_lipid_A_transport_via_ABC_system_(periplasm_to_extracellular)                                                     : 1 ATP + 1 H2O + 1 cold_adapted_KDO(2)-lipid_(A)[p] --> 1 ADP + 1 H+ + 1 Phosphate + 1 cold_adapted_KDO(2)-lipid_(A)[e]
cardiolipin_hydrolase_(periplasm,_n-C12_0)                                                                             : 1 cardiolipin_(tetradodecanoyl,_n-C12_0)[p] + 1 H2O[p] --> 1 H+[p] + 1 1,2-didodecanoyl-sn-glycerol_3-phosphate[p] + 1 Phosphatidylglycerol_(didodecanoyl,_n-C12_0)[p]
cardiolipin_hydrolase_(periplasm,_n-C14_0)                                                                             : 1 cardiolipin_(tetratetradecanoyl,_n-C14_0)[p] + 1 H2O[p] --> 1 H+[p] + 1 1,2-ditetradecanoyl-sn-glycerol_3-phosphate[p] + 1 Phosphatidylglycerol_(ditetradecanoyl,_n-C14_0)[p]
cardiolipin_hydrolase_(periplasm,_n-C14_1)                                                                             : 1 cardiolipin_(tetratetradec-7-enoyl,_n-C14_1)[p] + 1 H2O[p] --> 1 H+[p] + 1 1,2-ditetradec-7-enoyl-sn-glycerol_3-phosphate[p] + 1 Phosphatidylglycerol_(ditetradec-7-enoyl,_n-C14_1)[p]
cardiolipin_hydrolase_(periplasm,_n-C16_0)                                                                             : 1 cardiolipin_(tetrahexadecanoyl,_n-C16_0)[p] + 1 H2O[p] --> 1 H+[p] + 1 1,2-dihexadecanoyl-sn-glycerol_3-phosphate[p] + 1 Phosphatidylglycerol_(dihexadecanoyl,_n-C16_0)[p]
cardiolipin_hydrolase_(periplasm,_n-C16_1)                                                                             : 1 cardiolipin_(tetrahexadec-9-enoyl,_n-C16_1)[p] + 1 H2O[p] --> 1 H+[p] + 1 1,2-dihexadec-9-enoyl-sn-glycerol_3-phosphate[p] + 1 Phosphatidylglycerol_(dihexadec-9-enoyl,_n-C16_1)[p]
cardiolipin_hydrolase_(periplasm,_n-C18_0)                                                                             : 1 cardiolipin_(tetraoctadecanoyl,_n-C18_0)[p] + 1 H2O[p] --> 1 H+[p] + 1 1,2-dioctadecanoyl-sn-glycerol_3-phosphate[p] + 1 Phosphatidylglycerol_(dioctadecanoyl,_n-C18_0)[p]
cardiolipin_hydrolase_(periplasm,_n-C18_1)                                                                             : 1 cardiolipin_(tetraoctadec-11-enoyl,_n-C18_1)[p] + 1 H2O[p] --> 1 H+[p] + 1 1,2-dioctadec-11-enoyl-sn-glycerol_3-phosphate[p] + 1 Phosphatidylglycerol_(dioctadec-11-enoyl,_n-C18_1)[p]
cardiolipin_synthase_(periplasmic,_n-C12_0)                                                                            : 2 Phosphatidylglycerol_(didodecanoyl,_n-C12_0)[p] <=> 1 cardiolipin_(tetradodecanoyl,_n-C12_0)[p] + 1 Glycerol[p]
cardiolipin_synthase_(periplasmic,_n-C14_0)                                                                            : 2 Phosphatidylglycerol_(ditetradecanoyl,_n-C14_0)[p] <=> 1 cardiolipin_(tetratetradecanoyl,_n-C14_0)[p] + 1 Glycerol[p]
cardiolipin_synthase_(periplasmic,_n-C14_1)                                                                            : 2 Phosphatidylglycerol_(ditetradec-7-enoyl,_n-C14_1)[p] <=> 1 cardiolipin_(tetratetradec-7-enoyl,_n-C14_1)[p] + 1 Glycerol[p]
cardiolipin_synthase_(periplasmic,_n-C16_0)                                                                            : 2 Phosphatidylglycerol_(dihexadecanoyl,_n-C16_0)[p] <=> 1 cardiolipin_(tetrahexadecanoyl,_n-C16_0)[p] + 1 Glycerol[p]
cardiolipin_synthase_(periplasmic,_n-C16_1)                                                                            : 2 Phosphatidylglycerol_(dihexadec-9-enoyl,_n-C16_1)[p] <=> 1 cardiolipin_(tetrahexadec-9-enoyl,_n-C16_1)[p] + 1 Glycerol[p]
cardiolipin_synthase_(periplasmic,_n-C18_0)                                                                            : 2 Phosphatidylglycerol_(dioctadecanoyl,_n-C18_0)[p] <=> 1 cardiolipin_(tetraoctadecanoyl,_n-C18_0)[p] + 1 Glycerol[p]
cardiolipin_synthase_(periplasmic,_n-C18_1)                                                                            : 2 Phosphatidylglycerol_(dioctadec-11-enoyl,_n-C18_1)[p] <=> 1 cardiolipin_(tetraoctadec-11-enoyl,_n-C18_1)[p] + 1 Glycerol[p]
chloride_transport_out_via_proton_antiport_(2_1)_(periplasm)                                                           : 1 H+ + 2 Chloride[p] --> 2 Chloride + 1 H+[p]
chloride_(Cl-1)_transport_via_diffusion_(extracellular_to_periplasm)                                                   : 1 Chloride[e] <=> 1 Chloride[p]
CMP_nucleosidase                                                                                                       : 1 CMP + 1 H2O --> 1 Cytosine + 1 alpha-D-Ribose_5-phosphate
CMP_transport_via_diffusion_(extracellular_to_periplasm)                                                               : 1 CMP[e] <=> 1 CMP[p]
Chloramphenicol_transport_via_diffusion_(extracellular_to_periplasm)                                                   : 1 Chloramphenicol[e] <=> 1 Chloramphenicol[p]
Chloramphenicol_transport_via_TolC_system                                                                              : 1 Chloramphenicol[p] + 1 H+[p] --> 1 H+ + 1 Chloramphenicol[e]
CO2_transport_via_diffusion_(extracellular_to_periplasm)                                                               : 1 CO2[e] <=> 1 CO2[p]
CO2_transporter_via_diffusion_(periplasm)                                                                              : 1 CO2[p] <=> 1 CO2
Cobalt_(Co+2)_ABC_transporter_(periplasm)                                                                              : 1 ATP + 1 Co2+ + 1 H2O --> 1 ADP + 1 H+ + 1 Phosphate + 1 Co2+[p]
cobalt_(Co+2)_transport_out_via_proton_antiport_(periplasm)                                                            : 1 Co2+ + 1 H+[p] --> 1 H+ + 1 Co2+[p]
cobalt_(Co+2)_transport_via_diffusion_(extracellular_to_periplasm)                                                     : 1 Co2+[e] <=> 1 Co2+[p]
cobalt_transport_in_via_permease_(no_H+)                                                                               : 1 Co2+[p] --> 1 Co2+
Lipid_A_core_kinase_(periplasm)                                                                                        : 1 core_oligosaccharide_lipid_A[p] + 1 Undecaprenyl_diphosphate[p] --> 1 core_oligosaccharide_lipid_A_diphosphate[p] + 1 Undecaprenyl_phosphate[p]
core_oligosaccharide_lipid_A_diphosphate_transport_via_ABC_system_(periplasm_to_extracellular)                         : 1 ATP + 1 H2O + 1 core_oligosaccharide_lipid_A_diphosphate[p] --> 1 ADP + 1 H+ + 1 Phosphate + 1 core_oligosaccharide_lipid_A_diphosphate[e]
core_oligosaccharide_lipid_A_transport_via_ABC_system_(periplasm)                                                      : 1 ATP + 1 core_oligosaccharide_lipid_A + 1 H2O --> 1 ADP + 1 H+ + 1 Phosphate + 1 core_oligosaccharide_lipid_A[p]
core_oligosaccharide_lipid_A_transport_via_ABC_system_(periplasm_to_extracellular)                                     : 1 ATP + 1 H2O + 1 core_oligosaccharide_lipid_A[p] --> 1 ADP + 1 H+ + 1 Phosphate + 1 core_oligosaccharide_lipid_A[e]
coprogen(Fe(III))_reductase_001                                                                                        : 2 coprogen + 1 FADH2 --> 2 coprogen_unloaded_(no_Fe(III)) + 1 FAD + 2 Fe2+ + 2 H+
coprogen(Fe(III))_reductase_002                                                                                        : 2 coprogen + 1 FMNH2 --> 2 coprogen_unloaded_(no_Fe(III)) + 2 Fe2+ + 1 FMN + 2 H+
coprogen(Fe(III))_reductase_003                                                                                        : 2 coprogen + 1 Reduced_riboflavin --> 2 coprogen_unloaded_(no_Fe(III)) + 2 Fe2+ + 2 H+ + 1 Riboflavin
coprogen_unloaded_secretion_(extracellular)                                                                            : 1 coprogen_unloaded_(no_Fe(III))[p] + 1 H+[p] --> 1 H+ + 1 coprogen_unloaded_(no_Fe(III))[e]
coprogen_unloaded_secretion                                                                                            : 1 coprogen_unloaded_(no_Fe(III)) + 1 H+[p] --> 1 H+ + 1 coprogen_unloaded_(no_Fe(III))[p]
coprogen_transport_via_ABC_system_(periplasm)                                                                          : 1 ATP + 1 H2O + 1 coprogen[p] --> 1 ADP + 1 coprogen + 1 H+ + 1 Phosphate
coprogen_Fe-loading_reaction_(spontaneaous)                                                                            : 1 coprogen_unloaded_(no_Fe(III))[e] + 1 Fe3+[e] --> 1 coprogen[e]
Coprogen_transport_via_ton_system_(extracellular)                                                                      : 1 coprogen[e] + 1 H+[p] --> 1 H+ + 1 coprogen[p]
6-carboxy-5,6,7,8-tetrahydropterin_synthase                                                                            : 1 2-Amino-4-hydroxy-6-(erythro-1,2,3-trihydroxypropyl)dihydropteridine_triphosphate + 1 H2O --> 1 Acetaldehyde + 1 6-carboxy-5,6,7,8-tetrahydropterin + 1 H+ + 1 Inorganic_triphosphate
cyclic_pyranopterin_monophosphate_synthase                                                                             : 1 GTP + 1 H2O --> 1 cyclic_pyranopterin_monophosphate + 1 Diphosphate
coproporphyrinogen_oxidase_(O2_required)                                                                               : 1 Coproporphyrinogen_III + 2 H+ + 1 O2 --> 2 CO2 + 2 H2O + 1 Protoporphyrinogen_IX
Oxygen_Independent_coproporphyrinogen-III_oxidase                                                                      : 2 S-Adenosyl-L-methionine + 1 Coproporphyrinogen_III --> 2 CO2 + 2 5'-Deoxyadenosine + 2 L-Methionine + 1 Protoporphyrinogen_IX
gamma-butyrobetainyl-CoA__carnitine_CoA_transferase                                                                    : 1 gamma-butyrobetainyl-CoA + 1 L-Carnitine <=> 1 L-Carnitinyl-CoA + 1 gamma-butyrobetaine
Carnitine-CoA_Ligase                                                                                                   : 1 ATP + 1 Coenzyme_A + 1 L-Carnitine --> 1 ADP + 1 L-Carnitinyl-CoA + 1 Phosphate
carnitine-CoA_racemase                                                                                                 : 1 L-Carnitinyl-CoA <=> 1 D-carnitinyl-CoA
crotonobetainyl-CoA__carnitine_CoA_transferase                                                                         : 1 L-Carnitine + 1 crotonobetainyl-CoA <=> 1 L-Carnitinyl-CoA + 1 crotonobetaine
Carnityl-CoA_dehydratse                                                                                                : 1 L-Carnitinyl-CoA <=> 1 crotonobetainyl-CoA + 1 H2O
D-Carnitine-CoA_Ligase                                                                                                 : 1 ATP + 1 Coenzyme_A + 1 D-Carnitine --> 1 ADP + 1 D-carnitinyl-CoA + 1 Phosphate
D-carnitine_transport_via_ABC_system_(periplasm)                                                                       : 1 ATP + 1 H2O + 1 D-Carnitine[p] --> 1 ADP + 1 D-Carnitine + 1 H+ + 1 Phosphate
D-carnitine_outward_transport_(H+_antiport)                                                                            : 1 D-Carnitine[p] + 1 H+[p] <=> 1 D-Carnitine + 1 H+
D-carnitine_transport_via_diffusion_(extracellular_to_periplasm)                                                       : 1 D-Carnitine[e] <=> 1 D-Carnitine[p]
L-carnitine_transport_via_ABC_system_(periplasm)                                                                       : 1 ATP + 1 H2O + 1 L-Carnitine[p] --> 1 ADP + 1 L-Carnitine + 1 H+ + 1 Phosphate
L-carnitine_outward_transport_(H+_antiport)                                                                            : 1 L-Carnitine[p] + 1 H+[p] <=> 1 L-Carnitine + 1 H+
Carnitine/butyrobetaine_antiporter_(periplasm)                                                                         : 1 gamma-butyrobetaine + 1 L-Carnitine[p] --> 1 L-Carnitine + 1 gamma-butyrobetaine[p]
L-carnitine/D-carnitine_antiporter_(periplasm)                                                                         : 1 D-Carnitine + 1 L-Carnitine[p] --> 1 L-Carnitine + 1 D-Carnitine[p]
L-carnitine_transport_via_diffusion_(extracellular_to_periplasm)                                                       : 1 L-Carnitine[e] <=> 1 L-Carnitine[p]
citrate_synthase                                                                                                       : 1 Acetyl-CoA + 1 H2O + 1 Oxaloacetate --> 1 Citrate + 1 Coenzyme_A + 1 H+
Cytosine_deaminase                                                                                                     : 1 Cytosine + 1 H+ + 1 H2O --> 1 Ammonium + 1 Uracil
cytosine_transport_in_via_proton_symport_(periplasm)                                                                   : 1 Cytosine[p] + 1 H+[p] --> 1 Cytosine + 1 H+
cytosine_transport_via_diffusion_(extracellular_to_periplasm)                                                          : 1 Cytosine[e] <=> 1 Cytosine[p]
Crotonobetaine-CoA_Ligase                                                                                              : 1 ATP + 1 Coenzyme_A + 1 crotonobetaine --> 1 ADP + 1 crotonobetainyl-CoA + 1 Phosphate
crotonobetaine_transport_via_ABC_system_(periplasm)                                                                    : 1 ATP + 1 H2O + 1 crotonobetaine[p] --> 1 ADP + 1 crotonobetaine + 1 H+ + 1 Phosphate
cronobetaine_outward_transport_(H+_antiport)                                                                           : 1 crotonobetaine[p] + 1 H+[p] <=> 1 crotonobetaine + 1 H+
3-cis-2-trans-enoyl-CoA_isomerase_001                                                                                  : 1 Tetradecenoyl-CoA_(n-C14_1CoA) <=> 1 trans-Tetradec-2-enoyl-CoA
3-cis-2-trans-enoyl-CoA_isomerase_002                                                                                  : 1 Hexadecenoyl-CoA_(n-C16_1CoA) <=> 1 trans-Hexadec-2-enoyl-CoA
3-cis-2-trans-enoyl-CoA_isomerase_003                                                                                  : 1 Octadecenoyl-CoA_(n-C18_1CoA) <=> 1 trans-Octadec-2-enoyl-CoA
CTP_synthase_(glutamine)                                                                                               : 1 ATP + 1 L-Glutamine + 1 H2O + 1 UTP --> 1 ADP + 1 CTP + 1 L-Glutamate + 2 H+ + 1 Phosphate
Cuprous_Oxidase_(Cu+1)                                                                                                 : 4 Cu+[p] + 4 H+[p] + 1 O2[p] --> 4 Cu2+[p] + 2 H2O[p]
Copper_(Cu_+1)_ABC_transporter_(periplasm)                                                                             : 1 ATP + 1 Cu+ + 1 H2O --> 1 ADP + 1 H+ + 1 Phosphate + 1 Cu+[p]
Copper_(Cu+2)_ABC_transporter_(periplasm)                                                                              : 1 ATP + 1 Cu2+ + 1 H2O --> 1 ADP + 1 H+ + 1 Phosphate + 1 Cu2+[p]
copper_(Cu+2)_transport_via_diffusion_(extracellular_to_periplasm)                                                     : 1 Cu2+[e] <=> 1 Cu2+[p]
copper_transport_in_via_permease_(no_H+)                                                                               : 1 Cu2+[p] --> 1 Cu2+
copper_transport_out_via_proton_antiport                                                                               : 1 Cu+ + 1 H+[e] --> 1 H+ + 1 Cu+[e]
copper_(Cu+1)_transport_via_diffusion_(extracellular_to_periplasm)                                                     : 1 Cu+[e] <=> 1 Cu+[p]
Cyanide_sulfurtransferase                                                                                              : 1 Hydrogen_cyanide + 1 Thiosulfate --> 1 H+ + 1 Sulfite + 1 Thiocyanate
Cyanide_sulfurtransferase_(periplasmic)                                                                                : 1 Hydrogen_cyanide[p] + 1 Thiosulfate[p] --> 1 H+[p] + 1 Sulfite[p] + 1 Thiocyanate[p]
Cyanide_transport_via_diffusion_(extracellular_to_periplasm)                                                           : 1 Hydrogen_cyanide[e] <=> 1 Hydrogen_cyanide[p]
Cyanate_aminohydrolase                                                                                                 : 1 Cyanate + 3 H+ + 1 Bicarbonate --> 2 CO2 + 1 Ammonium
Cyanate_transport_via_proton_symport_(periplasm)                                                                       : 1 Cyanate[p] + 1 H+[p] --> 1 Cyanate + 1 H+
Cyanate_transport_via_diffusion_(extracellular_to_periplasm)                                                           : 1 Cyanate[e] <=> 1 Cyanate[p]
D-cysteine_desulfhydrase                                                                                               : 1 D-Cysteine + 1 H2O --> 1 Hydrogen_sulfide + 1 Ammonium + 1 Pyruvate
Cysteine_Desulfhydrase                                                                                                 : 1 L-Cysteine + 1 H2O --> 1 Hydrogen_sulfide + 1 Ammonium + 1 Pyruvate
D-cysteine_uptake_via_ABC_system_(periplasm)                                                                           : 1 ATP + 1 H2O + 1 D-Cysteine[p] --> 1 ADP + 1 D-Cysteine + 1 H+ + 1 Phosphate
D-cysteine_transport_via_diffusion_(extracellular_to_periplasm)                                                        : 1 D-Cysteine[e] <=> 1 D-Cysteine[p]
cysteine_synthase                                                                                                      : 1 O-Acetyl-L-serine + 1 Hydrogen_sulfide --> 1 Acetate + 1 L-Cysteine + 1 H+
L-cysteine_sulfinic_acid_desulfurase                                                                                   : 1 3-Sulfino-L-alanine + 2 H+ --> 1 L-Alanine + 1 sulfur_dioxide
cystathionine_b-lyase                                                                                                  : 1 L-Cystathionine + 1 H2O --> 1 L-Homocysteine + 1 Ammonium + 1 Pyruvate
Cysteinyl-tRNA_synthetase                                                                                              : 1 ATP + 1 L-Cysteine + 1 tRNA(Cys) --> 1 AMP + 1 L-Cysteinyl-tRNA(Cys) + 1 Diphosphate
L-cysteine_export_via_ABC_system_(cytoplasm_to_periplasm)                                                              : 1 ATP + 1 L-Cysteine + 1 H2O --> 1 ADP + 1 H+ + 1 Phosphate + 1 L-Cysteine[p]
L-cysteine_uptake_via_ABC_system_(periplasm)                                                                           : 1 ATP + 1 H2O + 1 L-Cysteine[p] --> 1 ADP + 1 L-Cysteine + 1 H+ + 1 Phosphate
L-cysteine_transport_via_diffusion_(extracellular_to_periplasm)                                                        : 1 L-Cysteine[e] <=> 1 L-Cysteine[p]
L-cysteine_export_via_facilitated_transport                                                                            : 1 L-Cysteine --> 1 L-Cysteine[p]
cytochrome_oxidase_bd_(menaquinol-8__2_protons)_(periplasm)                                                            : 2 H+ + 1 Menaquinol_8 + 0.5 O2 --> 1 H2O + 1 Menaquinone_8 + 2 H+[p]
cytochrome_oxidase_bd_(ubiquinol-8__2_protons)_(periplasm)                                                             : 2 H+ + 0.5 O2 + 1 Ubiquinol-8 --> 1 H2O + 1 Ubiquinone-8 + 2 H+[p]
cytochrome_oxidase_bo3_(ubiquinol-8__4_protons)_(periplasm)                                                            : 4 H+ + 0.5 O2 + 1 Ubiquinol-8 --> 1 H2O + 1 Ubiquinone-8 + 4 H+[p]
cytidine_deaminase                                                                                                     : 1 Cytidine + 1 H+ + 1 H2O --> 1 Ammonium + 1 Uridine
Cytidine_hydrolase                                                                                                     : 1 Cytidine + 1 H2O --> 1 Cytosine + 1 D-Ribose
cytidine_kinase_(GTP)                                                                                                  : 1 Cytidine + 1 GTP --> 1 CMP + 1 GDP + 1 H+
cytidine_transport_in_via_proton_symport_(periplasm)                                                                   : 1 Cytidine[p] + 1 H+[p] --> 1 Cytidine + 1 H+
cytidine_transport_in_via_proton_symport,_reversible_(periplasm)                                                       : 1 Cytidine[p] + 1 H+[p] <=> 1 Cytidine + 1 H+
cytidine_transport_via_diffusion_(extracellular_to_periplasm)                                                          : 1 Cytidine[e] <=> 1 Cytidine[p]
cytidylate_kinase_(CMP)                                                                                                : 1 ATP + 1 CMP <=> 1 ADP + 1 CDP
cytidylate_kinase_(dCMP)                                                                                               : 1 ATP + 1 dCMP <=> 1 ADP + 1 dCDP
D-lactate_transport_via_proton_symport_(periplasm)                                                                     : 1 H+[p] + 1 D-Lactate[p] <=> 1 H+ + 1 D-Lactate
D-lactate_transport_via_diffusion_(extracellular_to_periplasm)                                                         : 1 D-Lactate[e] <=> 1 D-Lactate[p]
D-Amino_acid_dehydrogenase                                                                                             : 1 D-Alanine + 1 FAD + 1 H2O --> 1 FADH2 + 1 Ammonium + 1 Pyruvate
Deoxyadenosine_deaminase                                                                                               : 1 Deoxyadenosine + 1 H+ + 1 H2O --> 1 Deoxyinosine + 1 Ammonium
deoxyadenylate_kinase                                                                                                  : 1 ATP + 1 dAMP <=> 1 ADP + 1 dADP
deoxyadenosine_transport_in_via_proton_symport_(periplasm)                                                             : 1 Deoxyadenosine[p] + 1 H+[p] --> 1 Deoxyadenosine + 1 H+
deoxyadenosine_transport_via_diffusion_(extracellular_to_periplasm)                                                    : 1 Deoxyadenosine[e] <=> 1 Deoxyadenosine[p]
diacylglycerol_kinase_(n-C12_0)                                                                                        : 1 1,2-Diacyl-sn-glycerol_(didodecanoyl,_n-C12_0) + 1 ATP --> 1 ADP + 1 H+ + 1 1,2-didodecanoyl-sn-glycerol_3-phosphate
diacylglycerol_kinase_(n-C14_0)                                                                                        : 1 1,2-Diacyl-sn-glycerol_(ditetradecanoyl,_n-C14_0) + 1 ATP --> 1 ADP + 1 H+ + 1 1,2-ditetradecanoyl-sn-glycerol_3-phosphate
diacylglycerol_kinase_(n-C14_1)                                                                                        : 1 1,2-Diacyl-sn-glycerol_(ditetradec-7-enoyl,_n-C14_1) + 1 ATP --> 1 ADP + 1 H+ + 1 1,2-ditetradec-7-enoyl-sn-glycerol_3-phosphate
diacylglycerol_kinase_(n-C16_0)                                                                                        : 1 1,2-Diacyl-sn-glycerol_(dihexadecanoyl,_n-C16_0) + 1 ATP --> 1 ADP + 1 H+ + 1 1,2-dihexadecanoyl-sn-glycerol_3-phosphate
diacylglycerol_kinase_(n-C16_1)                                                                                        : 1 1,2-Diacyl-sn-glycerol_(dihexadec-9-enoyl,_n-C16_1) + 1 ATP --> 1 ADP + 1 H+ + 1 1,2-dihexadec-9-enoyl-sn-glycerol_3-phosphate
diacylglycerol_kinase_(n-C18_0)                                                                                        : 1 1,2-Diacyl-sn-glycerol_(dioctadecanoyl,_n-C18_0) + 1 ATP --> 1 ADP + 1 H+ + 1 1,2-dioctadecanoyl-sn-glycerol_3-phosphate
diacylglycerol_kinase_(n-C18_1)                                                                                        : 1 1,2-Diacyl-sn-glycerol_(dioctadec-11-enoyl,_n-C18_1) + 1 ATP --> 1 ADP + 1 H+ + 1 1,2-dioctadec-11-enoyl-sn-glycerol_3-phosphate
D-alanine_transport_in_via_proton_symport_(periplasm)                                                                  : 1 D-Alanine[p] + 1 H+[p] --> 1 D-Alanine + 1 H+
D-Alanine_transport_via_diffusion_(extracellular_to_periplasm)                                                         : 1 D-Alanine[e] <=> 1 D-Alanine[p]
dAMP_transport_via_diffusion_(extracellular_to_periplasm)                                                              : 1 dAMP[e] <=> 1 dAMP[p]
2,3-diaminopropionate_amonnia_lyase                                                                                    : 1 2,3-diaminopropionate + 1 H2O --> 2 Ammonium + 1 Pyruvate
diaminopimelate_decarboxylase                                                                                          : 1 meso-2,6-Diaminoheptanedioate + 1 H+ --> 1 CO2 + 1 L-Lysine
diaminopimelate_epimerase                                                                                              : 1 LL-2,6-Diaminoheptanedioate <=> 1 meso-2,6-Diaminoheptanedioate
M-diaminopimelic_acid_ABC_transport_(periplasm)                                                                        : 1 ATP + 1 H2O + 1 meso-2,6-Diaminoheptanedioate[p] --> 1 meso-2,6-Diaminoheptanedioate + 1 ADP + 1 H+ + 1 Phosphate
1,5-Diaminopentane_transport_via_diffusion_(extracellular_to_periplasm)                                                : 1 1,5-Diaminopentane[e] <=> 1 1,5-Diaminopentane[p]
CDP-diacylglycerol_synthetase_(n-C12_0)                                                                                : 1 CTP + 1 H+ + 1 1,2-didodecanoyl-sn-glycerol_3-phosphate --> 1 CDP-1,2-didodecanoylglycerol + 1 Diphosphate
CDP-diacylglycerol_synthetase_(n-C14_0)                                                                                : 1 CTP + 1 H+ + 1 1,2-ditetradecanoyl-sn-glycerol_3-phosphate --> 1 CDP-1,2-ditetradecanoylglycerol + 1 Diphosphate
CDP-diacylglycerol_synthetase_(n-C14_1)                                                                                : 1 CTP + 1 H+ + 1 1,2-ditetradec-7-enoyl-sn-glycerol_3-phosphate --> 1 CDP-1,2-ditetradec-7-enoylglycerol + 1 Diphosphate
CDP-diacylglycerol_synthetase_(n-C16_0)                                                                                : 1 CTP + 1 H+ + 1 1,2-dihexadecanoyl-sn-glycerol_3-phosphate --> 1 CDP-1,2-dihexadecanoylglycerol + 1 Diphosphate
CDP-diacylglycerol_synthetase_(n-C16_1)                                                                                : 1 CTP + 1 H+ + 1 1,2-dihexadec-9-enoyl-sn-glycerol_3-phosphate --> 1 CDP-1,2-dihexadec-9-enoylglycerol + 1 Diphosphate
CDP-diacylglycerol_synthetase_(n-C18_0)                                                                                : 1 CTP + 1 H+ + 1 1,2-dioctadecanoyl-sn-glycerol_3-phosphate --> 1 CDP-1,2-dioctadecanoylglycerol + 1 Diphosphate
CDP-diacylglycerol_synthetase_(n-C18_1)                                                                                : 1 CTP + 1 H+ + 1 1,2-dioctadec-11-enoyl-sn-glycerol_3-phosphate --> 1 CDP-1,2-dioctadec-11-enoylglycerol + 1 Diphosphate
dATP_amine_hydrolysis_(spontaneous)                                                                                    : 1 dATP + 1 H+ + 1 H2O --> 1 dITP + 1 Ammonium
3,4-Dihydroxy-2-butanone-4-phosphate_synthase                                                                          : 1 D-Ribulose_5-phosphate --> 1 3,4-dihydroxy-2-butanone_4-phosphate + 1 Formate + 1 H+
dethiobiotin_synthase                                                                                                  : 1 ATP + 1 CO2 + 1 7,8-Diaminononanoate --> 1 ADP + 1 Dethiobiotin + 3 H+ + 1 Phosphate
diacetylchitobiose-6-phosphate_hydrolase                                                                               : 1 diacetylchitobiose-6-phosphate + 1 H2O --> 1 N-Acetyl-D-glucosamine + 1 N-Acetyl-D-glucosamine_6-phosphate
Decanoate_transport_via_diffusion_(extracellular_to_periplasm)                                                         : 1 Decanoate_(n-C10_0)[e] <=> 1 Decanoate_(n-C10_0)[p]
dCMP_transport_via_diffusion_(extracellular_to_periplasm)                                                              : 1 dCMP[e] <=> 1 dCMP[p]
dCTP_deaminase                                                                                                         : 1 dCTP + 1 H+ + 1 H2O --> 1 dUTP + 1 Ammonium
deoxycytidine_deaminase                                                                                                : 1 Deoxycytidine + 1 H+ + 1 H2O --> 1 Deoxyuridine + 1 Ammonium
deoxycytidine_transport_in_via_proton_symport_(periplasm)                                                              : 1 Deoxycytidine[p] + 1 H+[p] --> 1 Deoxycytidine + 1 H+
deoxycytidine_transport_via_diffusion_(extracellular_to_periplasm)                                                     : 1 Deoxycytidine[e] <=> 1 Deoxycytidine[p]
Fatty_acid_(dodecanoate)_transport_via_facilitated_irreversible_diffusion_(extracellular_to_periplasm)                 : 1 Dodecanoate_(n-C12_0)[e] --> 1 Dodecanoate_(n-C12_0)[p]
2-dehydro-3-deoxygalactonokinase                                                                                       : 1 2-Dehydro-3-deoxy-D-galactonate + 1 ATP --> 1 2-Dehydro-3-deoxy-D-galactonate_6-phosphate + 1 ADP + 1 H+
2-dehydro-3-deoxy-D-gluconate_transport_via_proton_symport,_reversible_(periplasm)                                     : 1 2-Dehydro-3-deoxy-D-gluconate[p] + 1 H+[p] <=> 1 2-Dehydro-3-deoxy-D-gluconate + 1 H+
2-dehydro-3-deoxy-D-gluconate_transport_via_diffusion_(extracellular_to_periplasm)                                     : 1 2-Dehydro-3-deoxy-D-gluconate[e] <=> 1 2-Dehydro-3-deoxy-D-gluconate[p]
2-dehydro-3-deoxygluconokinase                                                                                         : 1 2-Dehydro-3-deoxy-D-gluconate + 1 ATP --> 1 2-Dehydro-3-deoxy-D-gluconate_6-phosphate + 1 ADP + 1 H+
3-deoxy-D-arabino-heptulosonate_7-phosphate_synthetase                                                                 : 1 D-Erythrose_4-phosphate + 1 H2O + 1 Phosphoenolpyruvate --> 1 2-Dehydro-3-deoxy-D-arabino-heptonate_7-phosphate + 1 Phosphate
2-dehydro-3-deoxy-6-phosphogalactonate_aldolase                                                                        : 1 2-Dehydro-3-deoxy-D-galactonate_6-phosphate <=> 1 Glyceraldehyde_3-phosphate + 1 Pyruvate
deoxyguanylate_kinase_(dGMP_ATP)                                                                                       : 1 ATP + 1 dGMP <=> 1 ADP + 1 dGDP
dGMP_transport_via_diffusion_(extracellular_to_periplasm)                                                              : 1 dGMP[e] <=> 1 dGMP[p]
deoxyguanosine_transport_in_via_proton_symport_(periplasm)                                                             : 1 Deoxyguanosine[p] + 1 H+[p] --> 1 Deoxyguanosine + 1 H+
deoxyguanosine_transport_via_diffusion_(extracellular_to_periplasm)                                                    : 1 Deoxyguanosine[e] <=> 1 Deoxyguanosine[p]
2,3-dehydroadipyl-CoA_hydratase                                                                                        : 1 2,3-dehydroadipyl-CoA + 1 H2O <=> 1 (3S)-3-Hydroxyadipyl-CoA
dihydroxy-acid_dehydratase_(2,3-dihydroxy-3-methylbutanoate)                                                           : 1 (R)-2,3-Dihydroxy-3-methylbutanoate --> 1 3-Methyl-2-oxobutanoate + 1 H2O
Dihydroxy-acid_dehydratase_(2,3-dihydroxy-3-methylpentanoate)                                                          : 1 (R)-2,3-Dihydroxy-3-methylpentanoate --> 1 (S)-3-Methyl-2-oxopentanoate + 1 H2O
Dihydroxyacetone_kinase                                                                                    : 1 Dihydroxyacetone + 1 Phosphoenolpyruvate --> 1 Dihydroxyacetone_phosphate + 1 Pyruvate
Dihydroxyacetone_transport_via_diffusion_(extracellular_to_periplasm)                                                  : 1 Dihydroxyacetone[e] <=> 1 Dihydroxyacetone[p]
Dihydroxyacetone_transport_via_facilitated_diffusion_(periplasm)                                                       : 1 Dihydroxyacetone[p] <=> 1 Dihydroxyacetone
2,3-dihydro-2,3-dihydroxybenzoate_dehydrogenase                                                                        : 1 2,3-Dihydro-2,3-dihydroxybenzoate + 1 NAD+ <=> 1 2,3-Dihydroxybenzoate + 1 H+ + 1 NADH
2,3-dihydroxybenzoate_adenylate_synthase                                                                               : 1 2,3-Dihydroxybenzoate + 1 ATP + 1 H+ --> 1 (2,3-Dihydroxybenzoyl)adenylate + 1 Diphosphate
2,3-dihydroxybenzoylserine_hydrolase                                                                                   : 1 2,3-dihydroxybenzoylserine + 1 H2O --> 1 2,3-Dihydroxybenzoate + 1 L-Serine
2,3-dihydroxycinnamate_dehydrogenase                                                                                   : 1 cis-3-(3-carboxyethenyl)-3,5-cyclohexadiene-1,2-diol + 1 NAD+ --> 1 2,3-dihydroxicinnamic_acid + 1 H+ + 1 NADH
2,3-dihydroxycinnamate_1,2-dioxygenase                                                                                 : 1 2,3-dihydroxicinnamic_acid + 1 O2 --> 1 H+ + 1 2-hydroxy-6-ketononatrienedioate
dihydrodipicolinate_reductase_(NADPH)                                                                                  : 1 2,3-Dihydrodipicolinate + 1 H+ + 1 NADPH --> 1 NADP+ + 1 2,3,4,5-Tetrahydrodipicolinate
dihydrodipicolinate_synthase                                                                                           : 1 L-Aspartate_4-semialdehyde + 1 Pyruvate --> 1 2,3-Dihydrodipicolinate + 1 H+ + 2 H2O
dihydrofolate_reductase                                                                                                : 1 7,8-Dihydrofolate + 1 H+ + 1 NADPH <=> 1 NADP+ + 1 5,6,7,8-Tetrahydrofolate
dihydrofolate_synthase                                                                                                 : 1 ATP + 1 Dihydropteroate + 1 L-Glutamate --> 1 ADP + 1 7,8-Dihydrofolate + 1 H+ + 1 Phosphate
Dihydromonapterin_reductase                                                                                            : 1 Dihydromonapterin + 1 H+ + 1 NADPH --> 1 NADP+ + 1 Tetrahydromonapterin
1,4-dihydroxy-2-naphthoate_octaprenyltransferase                                                                       : 1 1,4-Dihydroxy-2-naphthoate + 1 H+ + 1 all-trans-Octaprenyl_diphosphate --> 1 2-Demethylmenaquinol_8 + 1 CO2 + 1 Diphosphate
1,4-dihydroxy-2-napthoyl-CoA_synthase                                                                                  : 1 H+ + 1 O-Succinylbenzoyl-CoA --> 1 1,4-dihydroxy-2-napthoyl-CoA + 1 H2O
1,4-dihydroxy-2-napthoyl-CoA_thioesterase                                                                              : 1 1,4-dihydroxy-2-napthoyl-CoA + 1 H2O --> 1 Coenzyme_A + 1 1,4-Dihydroxy-2-naphthoate + 1 H+
dihydroneopterin_aldolase_reversible                                                                                   : 1 Dihydroneopterin <=> 1 6-hydroxymethyl_dihydropterin + 1 Glycolaldehyde
Dihydroneopterin_epimerase                                                                                             : 1 Dihydroneopterin <=> 1 Dihydromonapterin
dihydoorotic_acid_dehydrogenase_(quinone8)                                                                             : 1 (S)-Dihydroorotate + 1 Ubiquinone-8 --> 1 Orotate + 1 Ubiquinol-8
dihydroorotic_acid_(menaquinone-8)                                                                                     : 1 (S)-Dihydroorotate + 1 Menaquinone_8 --> 1 Menaquinol_8 + 1 Orotate
Fumarate_dependent_DHORD                                                                                               : 1 (S)-Dihydroorotate + 1 Fumarate --> 1 Orotate + 1 Succinate
dihydroorotase                                                                                                         : 1 (S)-Dihydroorotate + 1 H2O <=> 1 N-Carbamoyl-L-aspartate + 1 H+
2,3-dihydroxyphenylpropionate_dehydrogenase                                                                            : 1 cis-3-(3-carboxyethyl)-3,5-cyclohexadiene-1,2-diol + 1 NAD+ --> 1 3-(2,3-Dihydroxyphenyl)propanoate + 1 H+ + 1 NADH
diaminohydroxyphosphoribosylaminopryrimidine_deaminase_(25drapp)                                                       : 1 2,5-Diamino-6-(ribosylamino)-4-(3H)-pyrimidinone_5'-phosphate + 1 H+ + 1 H2O --> 1 5-Amino-6-(5'-phosphoribosylamino)uracil + 1 Ammonium
dihydropteroate_synthase                                                                                               : 1 4-Aminobenzoate + 1 6-hydroxymethyl-dihydropterin_pyrophosphate --> 1 Dihydropteroate + 1 Diphosphate
4,5-dihydroxy-2,3-pentanedione_cyclization_(spontaneous)                                                               : 1 4,5-dihydroxy-2,3-pentanedione --> 1 (2R,4S)-2-methyl-2,4-dihydroxydihydrofuran-3-one
dihydropteridine_reductase                                                                                             : 1 6,7-Dihydropteridine + 3 H+ + 1 NADPH <=> 1 NADP+ + 1 5,6,7,8-tetrahydropteridine
dihydropteridine_reductase_(NADH)                                                                                      : 1 6,7-Dihydropteridine + 3 H+ + 1 NADH <=> 1 NAD+ + 1 5,6,7,8-tetrahydropteridine
dihydroneopterin_triphosphate_2'-epimerase                                                                             : 1 2-Amino-4-hydroxy-6-(erythro-1,2,3-trihydroxypropyl)dihydropteridine_triphosphate <=> 1 dihydromonapterin-triphosphate
3-dehydroquinate_synthase                                                                                              : 1 2-Dehydro-3-deoxy-D-arabino-heptonate_7-phosphate --> 1 3-Dehydroquinate + 1 Phosphate
3-dehydroquinate_dehydratase,_irreversible                                                                             : 1 3-Dehydroquinate --> 1 3-Dehydroshikimate + 1 H2O
dIMP_transport_via_diffusion_(extracellular_to_periplasm)                                                              : 1 dIMP[e] <=> 1 dIMP[p]
deoxyinosine_transport_in_via_proton_symport_(periplasm)                                                               : 1 Deoxyinosine[p] + 1 H+[p] --> 1 Deoxyinosine + 1 H+
deoxyinosine_transport_via_diffusion_(extracellular_to_periplasm)                                                      : 1 Deoxyinosine[e] <=> 1 Deoxyinosine[p]
2,5-diketo-D-gluconate_reductase                                                                                       : 1 2,5-diketo-D-gluconate + 1 H+ + 1 NADPH --> 1 2-Dehydro-L-gulonate + 1 NADP+
2,5-diketo-D-gluconate_reductase_(NADH)                                                                                : 1 2,5-diketo-D-gluconate + 1 H+ + 1 NADH --> 1 5-Dehydro-D-gluconate + 1 NAD+
2,5-diketo-D-gluconate_reductase_(NADPH)                                                                               : 1 2,5-diketo-D-gluconate + 1 H+ + 1 NADPH --> 1 5-Dehydro-D-gluconate + 1 NADP+
dimethylallyltranstransferase                                                                                          : 1 Dimethylallyl_diphosphate + 1 Isopentenyl_diphosphate --> 1 Geranyl_diphosphate + 1 Diphosphate
1-hydroxy-2-methyl-2-(E)-butenyl_4-diphosphate_reductase_(dmpp)                                                        : 1 H+ + 1 1-hydroxy-2-methyl-2-(E)-butenyl_4-diphosphate + 1 NADH --> 1 Dimethylallyl_diphosphate + 1 H2O + 1 NAD+
3-Dimethylubiquinonol_3-methyltransferase                                                                              : 1 2-Octaprenyl-3-methyl-5-hydroxy-6-methoxy-1,4-benzoquinol + 1 S-Adenosyl-L-methionine --> 1 S-Adenosyl-L-homocysteine + 1 H+ + 1 Ubiquinol-8
Dimethyl_sulfoxide_reductase_(Menaquinol_8)                                                                            : 1 Dimethyl_sulfoxide + 1 Menaquinol_8 --> 1 Dimethyl_sulfide + 1 H2O + 1 Menaquinone_8
Dimethyl_sulfoxide_reductase_(Menaquinol_8)_(periplasm)                                                                : 1 Menaquinol_8 + 1 Dimethyl_sulfoxide[p] --> 1 Menaquinone_8 + 1 Dimethyl_sulfide[p] + 1 H2O[p]
Dimethyl_sulfoxide_reductase_(Demethylmenaquinol_8)                                                                    : 1 2-Demethylmenaquinol_8 + 1 Dimethyl_sulfoxide --> 1 2-Demethylmenaquinone_8 + 1 Dimethyl_sulfide + 1 H2O
Dimethyl_sulfoxide_reductase_(Demethylmenaquinol_8)_(periplasm)                                                        : 1 2-Demethylmenaquinol_8 + 1 Dimethyl_sulfoxide[p] --> 1 2-Demethylmenaquinone_8 + 1 Dimethyl_sulfide[p] + 1 H2O[p]
Dimethyl_sulfoxide_transport_via_diffusion_(extracellular_to_periplasm)                                                : 1 Dimethyl_sulfoxide[e] <=> 1 Dimethyl_sulfoxide[p]
Dimethyl_sulfoxide_transport_via_diffusion_(periplasm)                                                                 : 1 Dimethyl_sulfoxide[p] <=> 1 Dimethyl_sulfoxide
Dimethyl_sulfide_transport_via_diffusion_(extracellular_to_periplasm)                                                  : 1 Dimethyl_sulfide[e] <=> 1 Dimethyl_sulfide[p]
Dihydroneopterin_monophosphate_dephosphorylase                                                                         : 1 Dihydroneopterin_monophosphate + 1 H2O --> 1 Dihydroneopterin + 1 Phosphate
Dihydroneopterin_triphosphate_pyrophosphatase                                                                          : 1 2-Amino-4-hydroxy-6-(erythro-1,2,3-trihydroxypropyl)dihydropteridine_triphosphate + 1 H2O --> 1 Dihydroneopterin_monophosphate + 1 H+ + 1 Diphosphate
2,3_dioxo-L-gulonate_reductase                                                                                         : 1 2,3-Dioxo-L-gulonate + 1 H+ + 1 NADH --> 1 3-Dehydro-L-gulonate + 1 NAD+
dopamine_transport_via_diffusion_(extracellular_to_periplasm)                                                          : 1 Dopamine[e] <=> 1 Dopamine[p]
Doxorubicin_transport_via_diffusion_(extracellular_to_periplasm)                                                       : 1 doxorubicin[e] <=> 1 doxorubicin[p]
Doxorubicin_transport_via_TolC_system                                                                                  : 1 doxorubicin[p] + 1 H+[p] --> 1 H+ + 1 doxorubicin[e]
dephospho-CoA_kinase                                                                                                   : 1 ATP + 1 Dephospho-CoA --> 1 ADP + 1 Coenzyme_A + 1 H+
2-dehydropantoate_2-reductase                                                                                          : 1 2-Dehydropantoate + 1 H+ + 1 NADPH --> 1 NADP+ + 1 (R)-Pantoate
deoxyribose-phosphate_aldolase                                                                                         : 1 2-Deoxy-D-ribose_5-phosphate --> 1 Acetaldehyde + 1 Glyceraldehyde_3-phosphate
DsbA_protein_reoxidation_reaction_(aerobic)                                                                            : 1 Ubiquinone-8 + 1 periplasmic_protein_disulfide_isomerase_I_(reduced)[p] --> 1 Ubiquinol-8 + 1 periplasmic_protein_disulfide_isomerase_I_(oxidized)[p]
DsbA_protein_reoxidation_reaction_(anaerobic)                                                                          : 1 Menaquinone_8 + 1 periplasmic_protein_disulfide_isomerase_I_(reduced)[p] --> 1 Menaquinol_8 + 1 periplasmic_protein_disulfide_isomerase_I_(oxidized)[p]
DsbC_glutathione_thiotransferase                                                                                       : 1 protein_disulfide_isomerase_II_(oxidized)[p] + 2 Reduced_glutathione[p] --> 1 protein_disulfide_isomerase_II_(reduced)[p] + 1 Oxidized_glutathione[p]
DsbD_reductase                                                                                                         : 1 fused_thiol_disulfide_interchange_protein_(oxidized) + 1 Reduced_thioredoxin --> 1 fused_thiol_disulfide_interchange_protein_(reduced) + 1 Oxidized_thioredoxin
DsbG_glutathione_thiotransferase                                                                                       : 1 periplasmic_disulfide_isomerase/thiol-disulphide_oxidase_(oxidized)[p] + 2 Reduced_glutathione[p] --> 1 periplasmic_disulfide_isomerase/thiol-disulphide_oxidase_(reduced)[p] + 1 Oxidized_glutathione[p]
D-serine_dehydrogenase                                                                                                 : 1 NADP+ + 1 D-Serine <=> 1 2-Aminomalonate_semialdehyde + 1 H+ + 1 NADPH
D-serine_transport_in_via_proton_symport_(periplasm)                                                                   : 1 H+[p] + 1 D-Serine[p] --> 1 H+ + 1 D-Serine
D-serine_transport_via_diffusion_(extracellular_to_periplasm)                                                          : 1 D-Serine[e] <=> 1 D-Serine[p]
D(-)-tartrate_dehydratase                                                                                              : 1 D-tartrate --> 1 H2O + 1 Oxaloacetate
dTMP_kinase                                                                                                            : 1 ATP + 1 dTMP <=> 1 ADP + 1 dTDP
dTMP_transport_via_diffusion_(extracellular_to_periplasm)                                                              : 1 dTMP[e] <=> 1 dTMP[p]
dUMP_transport_via_diffusion_(extracellular_to_periplasm)                                                              : 1 dUMP[e] <=> 1 dUMP[p]
dihydrouracil_dehydrogenase_(NAD)                                                                                      : 1 5,6-dihydrouracil + 1 NAD+ <=> 1 H+ + 1 NADH + 1 Uracil
deoxyuridine_kinase_(ATP_Deoxyuridine)                                                                                 : 1 ATP + 1 Deoxyuridine --> 1 ADP + 1 dUMP + 1 H+
deoxyuridine_phosphorylase                                                                                             : 1 Deoxyuridine + 1 Phosphate <=> 1 2-Deoxy-D-ribose_1-phosphate + 1 Uracil
deoxyuridine_transport_in_via_proton_symport_(periplasm)                                                               : 1 Deoxyuridine[p] + 1 H+[p] --> 1 Deoxyuridine + 1 H+
deoxyuridine_transport_via_diffusion_(extracellular_to_periplasm)                                                      : 1 Deoxyuridine[e] <=> 1 Deoxyuridine[p]
dUTP_diphosphatase                                                                                                     : 1 dUTP + 1 H2O --> 1 dUMP + 1 H+ + 1 Diphosphate
1-deoxy-D-xylulose_reductoisomerase                                                                                    : 1 1-deoxy-D-xylulose_5-phosphate + 1 H+ + 1 NADPH --> 1 2-C-methyl-D-erythritol_4-phosphate + 1 NADP+
1-deoxy-D-xylulose_5-phosphate_synthase                                                                                : 1 Glyceraldehyde_3-phosphate + 1 H+ + 1 Pyruvate --> 1 CO2 + 1 1-deoxy-D-xylulose_5-phosphate
1-Deoxy-D-xylulose_kinase                                                                                              : 1 ATP + 1 1-deoxy-D-xylulose --> 1 ADP + 1 1-deoxy-D-xylulose_5-phosphate + 1 H+
Erythrose_4-phosphate_dehydrogenase                                                                                    : 1 D-Erythrose_4-phosphate + 1 H2O + 1 NAD+ <=> 1 4-Phospho-D-erythronate + 2 H+ + 1 NADH
enoyl-[ACP]_reductase_(NADH)_(n-C10_0)                                                                : 1 H+ + 1 NADH + 1 trans-Dec-2-enoyl-[ACP] --> 1 Decanoyl-ACP_(n-C10_0ACP) + 1 NAD+
enoyl-[ACP]_reductase_(NADPH)_(n-C10_0)                                                               : 1 H+ + 1 NADPH + 1 trans-Dec-2-enoyl-[ACP] --> 1 Decanoyl-ACP_(n-C10_0ACP) + 1 NADP+
enoyl-[ACP]_reductase_(NADH)_(n-C12_0)                                                                : 1 H+ + 1 NADH + 1 trans-Dodec-2-enoyl-[ACP] --> 1 Dodecanoyl-ACP_(n-C12_0ACP) + 1 NAD+
enoyl-[ACP]_reductase_(NADPH)_(n-C12_0)                                                               : 1 H+ + 1 NADPH + 1 trans-Dodec-2-enoyl-[ACP] --> 1 Dodecanoyl-ACP_(n-C12_0ACP) + 1 NADP+
enoyl-[ACP]_reductase_(NADH)_(n-C12_1)                                                                : 1 H+ + 1 NADH + 1 trans-3-cis-5-dodecenoyl-[ACP] --> 1 cis-dodec-5-enoyl-[ACP]_(n-C12_1) + 1 NAD+
enoyl-[ACP]_reductase_(NADPH)_(n-C12_1)                                                               : 1 H+ + 1 NADPH + 1 trans-3-cis-5-dodecenoyl-[ACP] --> 1 cis-dodec-5-enoyl-[ACP]_(n-C12_1) + 1 NADP+
enoyl-[ACP]_reductase_(NADH)_(n-C14_0)                                                                : 1 H+ + 1 NADH + 1 trans-Tetradec-2-enoyl-[ACP] --> 1 Myristoyl-ACP_(n-C14_0ACP) + 1 NAD+
enoyl-[ACP]_reductase_(NADPH)_(n-C14_0)                                                               : 1 H+ + 1 NADPH + 1 trans-Tetradec-2-enoyl-[ACP] --> 1 Myristoyl-ACP_(n-C14_0ACP) + 1 NADP+
enoyl-[ACP]_reductase_(NADH)_(n-C14_1)                                                                : 1 H+ + 1 NADH + 1 trans-3-cis-7-myristoleoyl-[ACP] --> 1 NAD+ + 1 cis-tetradec-7-enoyl-[ACP]_(n-C14_1)
enoyl-[ACP]_reductase_(NADPH)_(n-C14_1)                                                               : 1 H+ + 1 NADPH + 1 trans-3-cis-7-myristoleoyl-[ACP] --> 1 NADP+ + 1 cis-tetradec-7-enoyl-[ACP]_(n-C14_1)
enoyl-[ACP]_reductase_(NADH)_(n-C16_0)                                                                : 1 H+ + 1 NADH + 1 trans-Hexadec-2-enoyl-[ACP] --> 1 NAD+ + 1 Palmitoyl-ACP_(n-C16_0ACP)
enoyl-[ACP]_reductase_(NADPH)_(n-C16_0)                                                               : 1 H+ + 1 NADPH + 1 trans-Hexadec-2-enoyl-[ACP] --> 1 NADP+ + 1 Palmitoyl-ACP_(n-C16_0ACP)
enoyl-[ACP]_reductase_(NADH)_(n-C16_1)                                                                : 1 H+ + 1 NADH + 1 trans-3-cis-9-palmitoleoyl-[ACP] --> 1 cis-hexadec-9-enoyl-[ACP]_(n-C16_1) + 1 NAD+
enoyl-[ACP]_reductase_(NADPH)_(n-C16_1)                                                               : 1 H+ + 1 NADPH + 1 trans-3-cis-9-palmitoleoyl-[ACP] --> 1 cis-hexadec-9-enoyl-[ACP]_(n-C16_1) + 1 NADP+
enoyl-[ACP]_reductase_(NADH)_(n-C18_0)                                                                : 1 H+ + 1 NADH + 1 trans-octadec-2-enoyl-[ACP] --> 1 NAD+ + 1 Octadecanoyl-ACP_(n-C18_0ACP)
enoyl-[ACP]_reductase_(NADPH)_(n-C18_0)                                                               : 1 H+ + 1 NADPH + 1 trans-octadec-2-enoyl-[ACP] --> 1 NADP+ + 1 Octadecanoyl-ACP_(n-C18_0ACP)
enoyl-[ACP]_reductase_(NADH)_(n-C18_1)                                                                : 1 H+ + 1 NADH + 1 trans-3-cis-11-vacceoyl-[ACP] --> 1 NAD+ + 1 cis-octadec-11-enoyl-[ACP]_(n-C18_1)
enoyl-[ACP]_reductase_(NADPH)_(n-C18_1)                                                               : 1 H+ + 1 NADPH + 1 trans-3-cis-11-vacceoyl-[ACP] --> 1 NADP+ + 1 cis-octadec-11-enoyl-[ACP]_(n-C18_1)
enoyl-[ACP]_reductase_(NADH)_(n-C4_0)                                                                 : 1 But-2-enoyl-[ACP] + 1 H+ + 1 NADH --> 1 Butyryl-ACP_(n-C4_0ACP) + 1 NAD+
enoyl-[ACP]_reductase_(NADPH)_(n-C4_0)                                                                : 1 But-2-enoyl-[ACP] + 1 H+ + 1 NADPH --> 1 Butyryl-ACP_(n-C4_0ACP) + 1 NADP+
enoyl-[ACP]_reductase_(NADH)_(n-C6_0)                                                                 : 1 H+ + 1 NADH + 1 trans-Hex-2-enoyl-[ACP] --> 1 Hexanoyl-ACP_(n-C6_0ACP) + 1 NAD+
enoyl-[ACP]_reductase_(NADPH)_(n-C6_0)                                                                : 1 H+ + 1 NADPH + 1 trans-Hex-2-enoyl-[ACP] --> 1 Hexanoyl-ACP_(n-C6_0ACP) + 1 NADP+
enoyl-[ACP]_reductase_(NADH)_(n-C8_0)                                                                 : 1 H+ + 1 NADH + 1 trans-Oct-2-enoyl-[ACP] --> 1 NAD+ + 1 Octanoyl-ACP_(n-C8_0ACP)
enoyl-[ACP]_reductase_(NADPH)_(n-C8_0)                                                                : 1 H+ + 1 NADPH + 1 trans-Oct-2-enoyl-[ACP] --> 1 NADP+ + 1 Octanoyl-ACP_(n-C8_0ACP)
enterobacterial_common_antigen_(x4)_core_oligosaccharide_lipid_A_transport_via_ABC_system_(periplasm_to_extracellular) : 1 ATP + 1 H2O + 1 (enterobacterial_common_antigen)x4_core_oligosaccharide_lipid_A[p] --> 1 ADP + 1 H+ + 1 Phosphate + 1 (enterobacterial_common_antigen)x4_core_oligosaccharide_lipid_A[e]
enterobacterial_common_antigen_(x4)_O-antigen_ligase_(periplasm)                                                       : 1 core_oligosaccharide_lipid_A[p] + 1 (enterobacterial_common_antigen)x4_undecaprenyl-diphosphate[p] --> 1 (enterobacterial_common_antigen)x4_core_oligosaccharide_lipid_A[p] + 1 H+[p] + 1 Undecaprenyl_diphosphate[p]
enterobacterial_common_antigen_polymerase_(periplasm)_001                                                              : 2 Undecaprenyl-diphospho_N-acetylglucosamine-N-acetylmannosaminuronate-N-acetamido-4,6-dideoxy-D-galactose[p] --> 1 (enterobacterial_common_antigen)x2_undecaprenyl-diphosphate[p] + 1 H+[p] + 1 Undecaprenyl_diphosphate[p]
enterobacterial_common_antigen_polymerase_(periplasm)_002                                                              : 1 (enterobacterial_common_antigen)x2_undecaprenyl-diphosphate[p] + 1 Undecaprenyl-diphospho_N-acetylglucosamine-N-acetylmannosaminuronate-N-acetamido-4,6-dideoxy-D-galactose[p] --> 1 (enterobacterial_common_antigen)x3_undecaprenyl-diphosphate[p] + 1 H+[p] + 1 Undecaprenyl_diphosphate[p]
enterobacterial_common_antigen_polymerase_(periplasm)_003                                                              : 1 (enterobacterial_common_antigen)x3_undecaprenyl-diphosphate[p] + 1 Undecaprenyl-diphospho_N-acetylglucosamine-N-acetylmannosaminuronate-N-acetamido-4,6-dideoxy-D-galactose[p] --> 1 (enterobacterial_common_antigen)x4_undecaprenyl-diphosphate[p] + 1 H+[p] + 1 Undecaprenyl_diphosphate[p]
enterobacterial_common_antigen_transferase_(flippase,_cytoplasm_to_periplasm)                                          : 1 Undecaprenyl-diphospho_N-acetylglucosamine-N-acetylmannosaminuronate-N-acetamido-4,6-dideoxy-D-galactose --> 1 Undecaprenyl-diphospho_N-acetylglucosamine-N-acetylmannosaminuronate-N-acetamido-4,6-dideoxy-D-galactose[p]
3-hydroxyacyl-CoA_dehydratase_(3-hydroxybutanoyl-CoA)                                                                  : 1 (S)-3-Hydroxybutanoyl-CoA <=> 1 Crotonoyl-CoA + 1 H2O
3-hydroxyacyl-CoA_dehydratase_(3-hydroxyhexanoyl-CoA)                                                                  : 1 (S)-3-Hydroxyhexanoyl-CoA <=> 1 H2O + 1 trans-Hex-2-enoyl-CoA
3-hydroxyacyl-CoA_dehydratase_(3-hydroxyoctanoyl-CoA)                                                                  : 1 (S)-3-Hydroxyoctanoyl-CoA <=> 1 H2O + 1 trans-Oct-2-enoyl-CoA
3-hydroxyacyl-CoA_dehydratase_(3-hydroxydecanoyl-CoA)                                                                  : 1 (S)-3-Hydroxydecanoyl-CoA <=> 1 trans-Dec-2-enoyl-CoA + 1 H2O
3-hydroxyacyl-CoA_dehydratase_(3-hydroxydodecanoyl-CoA)                                                                : 1 (S)-3-Hydroxydodecanoyl-CoA <=> 1 trans-Dodec-2-enoyl-CoA + 1 H2O
3-hydroxyacyl-CoA_dehydratase_(3-hydroxytetradecanoyl-CoA)                                                             : 1 (S)-3-Hydroxytetradecanoyl-CoA <=> 1 H2O + 1 trans-Tetradec-2-enoyl-CoA
3-hydroxyacyl-CoA_dehydratase_(3-hydroxyhexadecanoyl-CoA)                                                              : 1 (S)-3-Hydroxyhexadecanoyl-CoA <=> 1 H2O + 1 trans-Hexadec-2-enoyl-CoA
3-hydroxyacyl-CoA_dehydratase_(3-hydroxyoctadecanoyl-CoA)                                                              : 1 (S)-3-Hydroxyoctadecanoyl-CoA <=> 1 H2O + 1 trans-Octadec-2-enoyl-CoA
2-dehydro-3-deoxy-phosphogluconate_aldolase                                                                            : 1 2-Dehydro-3-deoxy-D-gluconate_6-phosphate --> 1 Glyceraldehyde_3-phosphate + 1 Pyruvate
6-phosphogluconate_dehydratase                                                                                         : 1 6-Phospho-D-gluconate --> 1 2-Dehydro-3-deoxy-D-gluconate_6-phosphate + 1 H2O
Endotoxin_Synthesis_(lauroyl_transferase)                                                                              : 1 Dodecanoyl-ACP_(n-C12_0ACP) + 1 KDO(2)-lipid_IV(A) --> 1 ACP + 1 KDO(2)-lipid_IV(A)_with_laurate
Endotoxin_Synthesis_(myristoyl_transferase)_001                                                                        : 1 KDO(2)-lipid_IV(A)_with_laurate + 1 Myristoyl-ACP_(n-C14_0ACP) --> 1 ACP + 1 KDO(2)-lipid_(A)
Endotoxin_Synthesis_(palmitoleoyl_ACP)                                                                                 : 1 cis-hexadec-9-enoyl-[ACP]_(n-C16_1) + 1 KDO(2)-lipid_IV(A) --> 1 ACP + 1 KDO(2)-lipid_IV(A)_with_palmitoleoyl
Endotoxin_Synthesis_(myristoyl_transferase)_002                                                                        : 1 KDO(2)-lipid_IV(A)_with_palmitoleoyl + 1 Myristoyl-ACP_(n-C14_0ACP) --> 1 ACP + 1 cold_adapted_KDO(2)-lipid_(A)
Enoylglutaryl-[ACP]_methyl_ester_reductase                                                                             : 1 Enoylglutaryl-[ACP]_methyl_ester + 1 H+ + 1 NADPH --> 1 Glutaryl-[ACP]_methyl_ester + 1 NADP+
phosphoethanolamine_lipid_A_transport_via_ABC_system_(periplasm_to_extracellular)                                      : 1 ATP + 1 H2O + 1 phosphoethanolamine_KDO(2)-lipid_(A)[p] --> 1 ADP + 1 H+ + 1 Phosphate + 1 phosphoethanolamine_KDO(2)-lipid_(A)[e]
enolase                                                                                                                : 1 D-Glycerate_2-phosphate <=> 1 H2O + 1 Phosphoenolpyruvate
enterochelin_synthase                                                                                                  : 3 (2,3-Dihydroxybenzoyl)adenylate + 3 L-seryl-AMP --> 6 AMP + 1 Enterochelin + 9 H+
Enterochelin_Esterase                                                                                                  : 1 Enterochelin + 3 H2O --> 3 2,3-dihydroxybenzoylserine + 3 H+
Enterochelin_Esterase_(Fe_containing)                                                                                  : 1 Fe-enterobactin + 3 H2O --> 3 2,3-dihydroxybenzoylserine + 1 Fe3+ + 3 H+
Enoylpimeloyl-[ACP]_methyl_ester_reductase                                                                             : 1 Enoylpimeloyl-[ACP]_methyl_ester + 1 H+ + 1 NADPH --> 1 NADP+ + 1 Pimeloyl-[ACP]_methyl_ester
Ethanolamine_ammonia-lyase                                                                                             : 1 Ethanolamine --> 1 Acetaldehyde + 1 Ammonium
ethanolamine_transport_in_via_proton_symport                                                                           : 1 Ethanolamine[p] + 1 H+[p] --> 1 Ethanolamine + 1 H+
ethanolamine_transport_via_diffusion_(extracellular)                                                                   : 1 Ethanolamine[e] <=> 1 Ethanolamine[p]
ethanesulfonate_transport_via_ABC_system_(periplasm)                                                                   : 1 ATP + 1 H2O + 1 ethanesulfonate[p] --> 1 ADP + 1 ethanesulfonate + 1 H+ + 1 Phosphate
ethanesulfonate_transport_via_diffusion_(extracellular_to_periplasm)                                                   : 1 ethanesulfonate[e] <=> 1 ethanesulfonate[p]
ethanol_transport_via_diffusion_(extracellular_to_periplasm)                                                           : 1 Ethanol[e] <=> 1 Ethanol[p]
ethanol_reversible_transport_via_diffusion_(periplasm)                                                                 : 1 Ethanol[p] <=> 1 Ethanol
D-fructose_6-phosphate_phosphatase                                                                                     : 1 D-Fructose_6-phosphate + 1 H2O --> 1 D-Fructose + 1 Phosphate
fructose_6-phosphate_aldolase                                                                                          : 1 D-Fructose_6-phosphate <=> 1 Dihydroxyacetone + 1 Glyceraldehyde_3-phosphate
Fructose-6-phosphate_transport_via_phosphate_antiport_(periplasm)                                                      : 2 Phosphate + 1 D-Fructose_6-phosphate[p] --> 1 D-Fructose_6-phosphate + 2 Phosphate[p]
fructose_6-phosphate_transport_via_diffusion_(extracellular_to_periplasm)                                              : 1 D-Fructose_6-phosphate[e] <=> 1 D-Fructose_6-phosphate[p]
fatty-acyl-ACP_hydrolase_001                                                                                           : 1 Decanoyl-ACP_(n-C10_0ACP) + 1 H2O --> 1 ACP + 1 Decanoate_(n-C10_0) + 1 H+
fatty-acyl-ACP_hydrolase_002                                                                                           : 1 Dodecanoyl-ACP_(n-C12_0ACP) + 1 H2O --> 1 ACP + 1 Dodecanoate_(n-C12_0) + 1 H+
fatty-acyl-ACP_hydrolase_003                                                                                           : 1 H2O + 1 Myristoyl-ACP_(n-C14_0ACP) --> 1 ACP + 1 H+ + 1 tetradecanoate_(n-C14_0)
fatty-acyl-ACP_hydrolase_004                                                                                           : 1 H2O + 1 cis-tetradec-7-enoyl-[ACP]_(n-C14_1) --> 1 ACP + 1 H+ + 1 tetradecenoate_(n-C14_1)
fatty-acyl-ACP_hydrolase_005                                                                                           : 1 H2O + 1 Palmitoyl-ACP_(n-C16_0ACP) --> 1 ACP + 1 H+ + 1 Hexadecanoate_(n-C16_0)
fatty-acyl-ACP_hydrolase_006                                                                                           : 1 H2O + 1 cis-hexadec-9-enoyl-[ACP]_(n-C16_1) --> 1 ACP + 1 H+ + 1 Hexadecenoate_(n-C16_1)
fatty-acyl-ACP_hydrolase_007                                                                                           : 1 H2O + 1 Octanoyl-ACP_(n-C8_0ACP) --> 1 ACP + 1 H+ + 1 octanoate_(n-C8_0)
fatty-acid-CoA_thioesterase_(decanoate)                                                                                : 1 Decanoyl-CoA_(n-C10_0CoA) + 1 H2O --> 1 Coenzyme_A + 1 Decanoate_(n-C10_0) + 1 H+
fatty-acid-CoA_thioesterase_(dodecanoate)                                                                              : 1 Dodecanoyl-CoA_(n-C12_0CoA) + 1 H2O --> 1 Coenzyme_A + 1 Dodecanoate_(n-C12_0) + 1 H+
fatty-acid-CoA_thioesterase_(tetradecanoate)                                                                           : 1 H2O + 1 Tetradecanoyl-CoA_(n-C14_0CoA) --> 1 Coenzyme_A + 1 H+ + 1 tetradecanoate_(n-C14_0)
fatty-acid-CoA_thioesterase_(tetradecenoate)                                                                           : 1 H2O + 1 Tetradecenoyl-CoA_(n-C14_1CoA) --> 1 Coenzyme_A + 1 H+ + 1 tetradecenoate_(n-C14_1)
fatty-acid-CoA_thioesterase_(hexadecanoate)                                                                            : 1 H2O + 1 Palmitoyl-CoA_(n-C16_0CoA) --> 1 Coenzyme_A + 1 H+ + 1 Hexadecanoate_(n-C16_0)
fatty-acid-CoA_thioesterase_(hexadecenoate)                                                                            : 1 H2O + 1 Hexadecenoyl-CoA_(n-C16_1CoA) --> 1 Coenzyme_A + 1 H+ + 1 Hexadecenoate_(n-C16_1)
fatty-acid-CoA_thioesterase_(octadecanoate)                                                                            : 1 H2O + 1 Stearoyl-CoA_(n-C18_0CoA) --> 1 Coenzyme_A + 1 H+ + 1 octadecanoate_(n-C18_0)
fatty-acid-CoA_thioesterase_(octadecenoate)                                                                            : 1 H2O + 1 Octadecenoyl-CoA_(n-C18_1CoA) --> 1 Coenzyme_A + 1 H+ + 1 octadecenoate_(n-C18_1)
fatty-acid-CoA_thioesterase_(hexanoate)                                                                                : 1 H2O + 1 Hexanoyl-CoA_(n-C6_0CoA) --> 1 Coenzyme_A + 1 H+ + 1 Hexanoate_(n-C6_0)
fatty-acid-CoA_thioesterase_(octanoate)                                                                                : 1 H2O + 1 Octanoyl-CoA_(n-C8_0CoA) --> 1 Coenzyme_A + 1 H+ + 1 octanoate_(n-C8_0)
fatty-acid-CoA_ligase_(decanoate_transport_via_vectoral_Co-A_coupling)                                                 : 1 ATP + 1 Coenzyme_A + 1 Decanoate_(n-C10_0)[p] + 1 H+[p] --> 1 AMP + 1 Decanoyl-CoA_(n-C10_0CoA) + 1 H+ + 1 Diphosphate
fatty-acid-CoA_ligase_(dodecanoate_transport_via_vectoral_Co-A_coupling)                                               : 1 ATP + 1 Coenzyme_A + 1 Dodecanoate_(n-C12_0)[p] + 1 H+[p] --> 1 AMP + 1 Dodecanoyl-CoA_(n-C12_0CoA) + 1 H+ + 1 Diphosphate
fatty-acid-CoA_ligase_(tetradecanoate_transport_via_vectoral_Co-A_coupling)                                            : 1 ATP + 1 Coenzyme_A + 1 H+[p] + 1 tetradecanoate_(n-C14_0)[p] --> 1 AMP + 1 H+ + 1 Diphosphate + 1 Tetradecanoyl-CoA_(n-C14_0CoA)
fatty-acid-CoA_ligase_(tetradecenoate_transport_via_vectoral_Co-A_coupling)                                            : 1 ATP + 1 Coenzyme_A + 1 H+[p] + 1 tetradecenoate_(n-C14_1)[p] --> 1 AMP + 1 H+ + 1 Diphosphate + 1 Tetradecenoyl-CoA_(n-C14_1CoA)
fatty-acid-CoA_ligase_(hexadecanoate_transport_via_vectoral_Co-A_coupling)                                             : 1 ATP + 1 Coenzyme_A + 1 H+[p] + 1 Hexadecanoate_(n-C16_0)[p] --> 1 AMP + 1 H+ + 1 Palmitoyl-CoA_(n-C16_0CoA) + 1 Diphosphate
fatty-acid-CoA_ligase_(hexadecenoate_transport_via_vectoral_Co-A_coupling)                                             : 1 ATP + 1 Coenzyme_A + 1 H+[p] + 1 Hexadecenoate_(n-C16_1)[p] --> 1 AMP + 1 H+ + 1 Hexadecenoyl-CoA_(n-C16_1CoA) + 1 Diphosphate
fatty-acid-CoA_ligase_(octadecanoate_transport_via_vectoral_Co-A_coupling)                                             : 1 ATP + 1 Coenzyme_A + 1 H+[p] + 1 octadecanoate_(n-C18_0)[p] --> 1 AMP + 1 H+ + 1 Diphosphate + 1 Stearoyl-CoA_(n-C18_0CoA)
fatty-acid-CoA_ligase_(octadecenoate_transport_via_vectoral_Co-A_coupling)                                             : 1 ATP + 1 Coenzyme_A + 1 H+[p] + 1 octadecenoate_(n-C18_1)[p] --> 1 AMP + 1 H+ + 1 Octadecenoyl-CoA_(n-C18_1CoA) + 1 Diphosphate
fatty-acid-CoA_ligase_(hexanoate_transport_via_vectoral_Co-A_coupling)                                                 : 1 ATP + 1 Coenzyme_A + 1 H+[p] + 1 Hexanoate_(n-C6_0)[p] --> 1 AMP + 1 H+ + 1 Hexanoyl-CoA_(n-C6_0CoA) + 1 Diphosphate
fatty-acid-CoA_ligase_(octanoate_transport_via_vectoral_Co-A_coupling)                                                 : 1 ATP + 1 Coenzyme_A + 1 H+[p] + 1 octanoate_(n-C8_0)[p] --> 1 AMP + 1 H+ + 1 Octanoyl-CoA_(n-C8_0CoA) + 1 Diphosphate
FAD_reductase_001                                                                                                      : 1 FAD + 1 H+ + 1 NADH --> 1 FADH2 + 1 NAD+
FAD_reductase_002                                                                                                      : 1 FAD + 1 H+ + 1 NADPH --> 1 FADH2 + 1 NADP+
formaldehyde_dehydrogenase                                                                                             : 1 hydroxymethylglutathione + 1 NAD+ <=> 1 S-Formylglutathione + 1 H+ + 1 NADH
formaldehyde_transport_via_diffusion_(extracellular_to_periplasm)                                                      : 1 Formaldehyde[e] <=> 1 Formaldehyde[p]
formaldehyde_transport_via_diffusion_(periplasm)                                                                       : 1 Formaldehyde[p] <=> 1 Formaldehyde
formaldehyde_glutathione_ligase_(spontaneous)                                                                          : 1 Formaldehyde + 1 Reduced_glutathione <=> 1 hydroxymethylglutathione
fructose-bisphosphate_aldolase                                                                                         : 1 D-Fructose_1,6-bisphosphate <=> 1 Dihydroxyacetone_phosphate + 1 Glyceraldehyde_3-phosphate
fructose-bisphosphatase                                                                                                : 1 D-Fructose_1,6-bisphosphate + 1 H2O --> 1 D-Fructose_6-phosphate + 1 Phosphate
Sedoheptulose_1,7-bisphosphate_D-glyceraldehyde-3-phosphate-lyase                                                      : 1 Sedoheptulose_1,7-bisphosphate <=> 1 Dihydroxyacetone_phosphate + 1 D-Erythrose_4-phosphate
L-fucose_isomerase                                                                                                     : 1 L-Fucose <=> 1 L-fuculose
L-fuculokinase                                                                                                         : 1 ATP + 1 L-fuculose --> 1 ADP + 1 L-Fuculose_1-phosphate + 1 H+
L-fuculose_1-phosphate_aldolase                                                                                        : 1 L-Fuculose_1-phosphate <=> 1 Dihydroxyacetone_phosphate + 1 L-Lactaldehyde
Ferrochelatase                                                                                                         : 1 Fe2+ + 1 Protoporphyrin --> 2 H+ + 1 Protoheme
formate_dehydrogenase_(quinone-8)_(periplasm)                                                                          : 2 H+ + 1 Ubiquinone-8 + 1 Formate[p] --> 1 Ubiquinol-8 + 1 CO2[p] + 1 H+[p]
Formate_Dehydrogenase_(menaquinone-8)_(periplasm)                                                                      : 2 H+ + 1 Menaquinone_8 + 1 Formate[p] --> 1 Menaquinol_8 + 1 CO2[p] + 1 H+[p]
FMNH2-dependent_monooxygenase                                                                                          : 1 FMNH2 + 1 Isethionic_acid + 1 O2 --> 1 FMN + 1 Glycolaldehyde + 1 H+ + 1 H2O + 1 Sulfite
FMNH2-dependent_monooxygenase_(methanesulfonate)                                                                       : 1 FMNH2 + 1 methanesulfonate + 1 O2 --> 1 Formaldehyde + 1 FMN + 1 H+ + 1 H2O + 1 Sulfite
FMNH2-dependent_monooxygenase_(ethanesulfonate)                                                                        : 1 ethanesulfonate + 1 FMNH2 + 1 O2 --> 1 Acetaldehyde + 1 FMN + 1 H+ + 1 H2O + 1 Sulfite
FMNH2-dependent_monooxygenase_(butanesulfonate)                                                                        : 1 butanesulfonate + 1 FMNH2 + 1 O2 --> 1 Butanal + 1 FMN + 1 H+ + 1 H2O + 1 Sulfite
FMNH2-dependent_monooxygenase_(sulfoacetate)                                                                           : 1 FMNH2 + 1 O2 + 1 sulfoacetate --> 1 FMN + 1 Glyoxylate + 1 H+ + 1 H2O + 1 Sulfite
iron_(II)_transport_via_ABC_system_(periplasm)                                                                         : 1 ATP + 1 H2O + 1 Fe2+[p] --> 1 ADP + 1 Fe2+ + 1 H+ + 1 Phosphate
iron_(II)_transport_in_via_proton_symport_(periplasm)                                                                  : 1 Fe2+[p] + 1 H+[p] --> 1 Fe2+ + 1 H+
iron_(Fe+2)_transport_out_via_proton_antiport_(periplasm)                                                              : 1 Fe2+ + 1 H+[p] --> 1 H+ + 1 Fe2+[p]
iron_(II)_transport_via_diffusion_(extracellular_to_periplasm)                                                         : 1 Fe2+[e] <=> 1 Fe2+[p]
iron_(+2)_transport_in_via_permease_(no_H+)                                                                            : 1 Fe2+[p] --> 1 Fe2+
iron_transport_from_ferric-dicitrate_via_ABC_system_(periplasm)                                                        : 1 ATP + 1 H2O + 1 Fe(III)dicitrate[p] --> 1 ADP + 2 Citrate + 1 Fe3+ + 1 H+ + 1 Phosphate
ferric-dicitrate_transport_via_ton_system_(extracellular)                                                              : 1 Fe(III)dicitrate[e] + 1 H+[p] --> 1 H+ + 1 Fe(III)dicitrate[p]
release_of_Fe(III)_from_ferric_2,3-dihydroxybenzoylserine                                                              : 1 ferric_2,3-dihydroxybenzoylserine --> 1 2,3-dihydroxybenzoylserine + 1 Fe3+
ferric_2,3-dihydroxybenzoylserine_transport_via_ABC_system_(periplasm)                                                 : 1 ATP + 1 H2O + 1 ferric_2,3-dihydroxybenzoylserine[p] --> 1 ADP + 1 ferric_2,3-dihydroxybenzoylserine + 1 H+ + 1 Phosphate
ferric_2,3-dihydroxybenzoylserine_transport_via_ton_system_(extracellular)                                             : 1 ferric_2,3-dihydroxybenzoylserine[e] + 1 H+[p] --> 1 H+ + 1 ferric_2,3-dihydroxybenzoylserine[p]
Fe(III)hydroxamate_reductase_001                                                                                       : 1 FADH2 + 2 Fe(III)hydroxamate --> 1 FAD + 2 Fe2+ + 2 Fe(III)hydoxamate,_unloaded + 2 H+
Fe(III)hydroxamate_reductase_002                                                                                       : 2 Fe(III)hydroxamate + 1 FMNH2 --> 2 Fe2+ + 2 Fe(III)hydoxamate,_unloaded + 1 FMN + 2 H+
Fe(III)hydroxamate_reductase_003                                                                                       : 2 Fe(III)hydroxamate + 1 Reduced_riboflavin --> 2 Fe2+ + 2 Fe(III)hydoxamate,_unloaded + 2 H+ + 1 Riboflavin
Fe(III)hydroxamate_unloaded_secretion                                                                                  : 1 Fe(III)hydoxamate,_unloaded + 1 H+[p] --> 1 H+ + 1 Fe(III)hydoxamate,_unloaded[p]
Fe(III)hydroxamate_unloaded_secretion_(extracellular)                                                                  : 1 Fe(III)hydoxamate,_unloaded[p] + 1 H+[p] --> 1 H+ + 1 Fe(III)hydoxamate,_unloaded[e]
ferric-dicitrate_transport_via_ABC_system_(periplasm)                                                                  : 1 ATP + 1 H2O + 1 Fe(III)hydroxamate[p] --> 1 ADP + 1 Fe(III)hydroxamate + 1 H+ + 1 Phosphate
Fe(III)_hydroxamate_Fe-loading_reaction_(spontaneaous)                                                                 : 1 Fe3+[e] + 1 Fe(III)hydoxamate,_unloaded[e] --> 1 Fe(III)hydroxamate[e]
Fe(III)hydroxamine_transport_via_ton_system_(extracellular)                                                            : 1 Fe(III)hydroxamate[e] + 1 H+[p] --> 1 H+ + 1 Fe(III)hydroxamate[p]
Fe(III)_reduction                                                                                                      : 1 FADH2 + 2 Fe3+ --> 1 FAD + 2 Fe2+ + 2 H+
iron_(III)_transport_via_ABC_system_(periplasm_to_cytoplasm)                                                           : 1 ATP + 1 H2O + 1 Fe3+[p] --> 1 ADP + 1 Fe3+ + 1 H+ + 1 Phosphate
iron_(III)_transport_via_diffusion_(extracellular_to_periplasm)                                                        : 1 Fe3+[e] <=> 1 Fe3+[p]
Ferrichrome_reductase_001                                                                                              : 1 FADH2 + 2 Ferrichrome --> 1 FAD + 2 Fe2+ + 2 Ferrichrome_minus_Fe(III) + 2 H+
Ferrichrome_reductase_002                                                                                              : 2 Ferrichrome + 1 FMNH2 --> 2 Fe2+ + 2 Ferrichrome_minus_Fe(III) + 1 FMN + 2 H+
Ferrichrome_reductase_003                                                                                              : 2 Ferrichrome + 1 Reduced_riboflavin --> 2 Fe2+ + 2 Ferrichrome_minus_Fe(III) + 2 H+ + 1 Riboflavin
ferrichrome_(minus_Fe)_secretion_(to_extracellular)                                                                    : 1 Ferrichrome_minus_Fe(III)[p] + 1 H+[p] --> 1 H+ + 1 Ferrichrome_minus_Fe(III)[e]
ferrichrome_(minus_Fe)_secretion_(to_periplasm)                                                                        : 1 Ferrichrome_minus_Fe(III) + 1 H+[p] --> 1 H+ + 1 Ferrichrome_minus_Fe(III)[p]
ferrichrome_transport_via_ABC_system_(periplasm)                                                                       : 1 ATP + 1 H2O + 1 Ferrichrome[p] --> 1 ADP + 1 Ferrichrome + 1 H+ + 1 Phosphate
ferrichrome_Fe(III)-loading_reaction_(spontaneous)                                                                     : 1 Fe3+[e] + 1 Ferrichrome_minus_Fe(III)[e] --> 1 Ferrichrome[e]
ferrichrome_transport_via_ton_system_(extracellular)                                                                   : 1 Ferrichrome[e] + 1 H+[p] --> 1 H+ + 1 Ferrichrome[p]
Fe-enterobactin_reduction_(Fe(III)-unloading)_001                                                                      : 1 FADH2 + 2 Fe-enterobactin --> 2 Enterochelin + 1 FAD + 2 Fe2+ + 2 H+
Fe-enterobactin_reduction_(Fe(III)-unloading)_002                                                                      : 2 Fe-enterobactin + 1 FMNH2 --> 2 Enterochelin + 2 Fe2+ + 1 FMN + 2 H+
Fe-enterobactin_reduction_(Fe(III)-unloading)_003                                                                      : 2 Fe-enterobactin + 1 Reduced_riboflavin --> 2 Enterochelin + 2 Fe2+ + 2 H+ + 1 Riboflavin
Fe-enterobactin_transport_via_ABC_system_(periplasm)                                                                   : 1 ATP + 1 H2O + 1 Fe-enterobactin[p] --> 1 ADP + 1 Fe-enterobactin + 1 H+ + 1 Phosphate
enterobactin_Fe(III)_binding_(spontaneous)                                                                             : 1 Enterochelin[e] + 1 Fe3+[e] --> 1 Fe-enterobactin[e]
enterochelin_transport_(secretion_periplasm)                                                                           : 1 Enterochelin[p] + 1 H+[p] --> 1 H+ + 1 Enterochelin[e]
Fe-enterobactin_transport_via_ton_system_(extracellular)                                                               : 1 Fe-enterobactin[e] + 1 H+[p] --> 1 H+ + 1 Fe-enterobactin[p]
enterochelin_transport_(secretion)                                                                                     : 1 Enterochelin + 1 H+[p] --> 1 H+ + 1 Enterochelin[p]
ferroxamine_reductase_001                                                                                              : 1 FADH2 + 2 ferroxamine --> 1 FAD + 2 Fe2+ + 2 ferroxamine_minus_Fe(3) + 2 H+
ferroxamine_reductase_002                                                                                              : 2 ferroxamine + 1 FMNH2 --> 2 Fe2+ + 2 ferroxamine_minus_Fe(3) + 1 FMN + 2 H+
ferroxamine_reductase_003                                                                                              : 2 ferroxamine + 1 Reduced_riboflavin --> 2 Fe2+ + 2 ferroxamine_minus_Fe(3) + 2 H+ + 1 Riboflavin
ferroxamine_(minus_Fe3)_secretion_(to_extracellular)                                                                   : 1 ferroxamine_minus_Fe(3)[p] + 1 H+[p] --> 1 H+ + 1 ferroxamine_minus_Fe(3)[e]
ferroxamine_(minus_Fe3)_secretion_(to_periplasm)                                                                       : 1 ferroxamine_minus_Fe(3) + 1 H+[p] --> 1 H+ + 1 ferroxamine_minus_Fe(3)[p]
ferroxamine_transport_via_ABC_system_(periplasm)                                                                       : 1 ATP + 1 H2O + 1 ferroxamine[p] --> 1 ADP + 1 ferroxamine + 1 H+ + 1 Phosphate
ferroxamine_Fe3-loading_reaction_(spontaneous)                                                                         : 1 Fe3+[e] + 1 ferroxamine_minus_Fe(3)[e] --> 1 ferroxamine[e]
ferroxamine_transport_via_ton_system_(extracellular)                                                                   : 1 ferroxamine[e] + 1 H+[p] --> 1 H+ + 1 ferroxamine[p]
ferroxidase                                                                                                            : 4 Fe2+[p] + 4 H+[p] + 1 O2[p] --> 4 Fe3+[p] + 2 H2O[p]
iron-sulfur_cluster_damage_(peroxide,_spontaneous)                                                                     : 2 [4Fe-4S]_iron-sulfur_cluster + 2 H+ + 1 Hydrogen_peroxide --> 2 [3Fe-4S]_damaged_iron-sulfur_cluster + 2 Fe3+ + 2 H2O
iron-sulfur_cluster_damage_(nitrous_oxide,_spontaneous)                                                                : 2 [4Fe-4S]_iron-sulfur_cluster + 2 H+ + 2 Nitric_oxide --> 2 [3Fe-4S]_damaged_iron-sulfur_cluster + 2 Fe3+ + 1 H2O + 1 Nitrous_oxide
iron-sulfur_cluster_repair                                                                                             : 1 [3Fe-4S]_damaged_iron-sulfur_cluster + 1 Fe2+ --> 1 [4Fe-4S]_iron-sulfur_cluster
beta-fructofuranosidase                                                                                                : 1 H2O + 1 Sucrose_6-phosphate --> 1 D-Fructose + 1 D-Glucose_6-phosphate
Formate-hydrogen_lyase                                                                                                 : 1 Formate + 1 H+ --> 1 CO2 + 1 H2
flavodoxin_reductase_(NADPH)                                                                                           : 2 flavodoxin_semi_oxidized + 1 NADPH --> 2 Flavodoxin_reduced + 1 H+ + 1 NADP+
flavin_reductase                                                                                                       : 1 H+ + 1 NADPH + 1 Riboflavin --> 1 NADP+ + 1 Reduced_riboflavin
flavin_reductase_(NAD)                                                                                                 : 1 H+ + 1 NADH + 1 Riboflavin --> 1 NAD+ + 1 Reduced_riboflavin
Methionyl-tRNA_formyltransferase                                                                                       : 1 10-Formyltetrahydrofolate + 1 L-Methionyl-tRNA_(Met) --> 1 N-Formylmethionyl-tRNA + 1 H+ + 1 5,6,7,8-Tetrahydrofolate
FMN_adenylyltransferase                                                                                                : 1 ATP + 1 FMN + 1 H+ --> 1 FAD + 1 Diphosphate
FMN_reductase_001                                                                                                      : 1 FMN + 1 H+ + 1 NADH --> 1 FMNH2 + 1 NAD+
FMN_reductase_002                                                                                                      : 1 FMN + 1 H+ + 1 NADPH --> 1 FMNH2 + 1 NADP+
Aminomethyltransferase                                                                                                 : 1 5-Formyltetrahydrofolate + 1 H+ --> 1 H2O + 1 5,10-Methenyltetrahydrofolate
Formyl-CoA_Transferase                                                                                                 : 1 Formyl-CoA + 1 Oxalate <=> 1 Formate + 1 Oxalyl-CoA
formate_transport_via_proton_symport_(uptake_only,_periplasm)                                                          : 1 Formate[p] + 1 H+[p] --> 1 Formate + 1 H+
formate_transport_via_diffusion_(extracellular_to_periplasm)                                                           : 1 Formate[e] <=> 1 Formate[p]
formate_transport_via_diffusion_(cytoplasm_to_periplasm)                                                               : 1 Formate --> 1 Formate[p]
fumarate_reductase_001                                                                                                 : 1 Fumarate + 1 Menaquinol_8 --> 1 Menaquinone_8 + 1 Succinate
fumarate_reductase_002                                                                                                 : 1 2-Demethylmenaquinol_8 + 1 Fumarate --> 1 2-Demethylmenaquinone_8 + 1 Succinate
fructose-1-phosphate_kinase                                                                                            : 1 ATP + 1 D-Fructose_1-phosphate --> 1 ADP + 1 D-Fructose_1,6-bisphosphate + 1 H+
Fructoselysine_phosphate_deglycase                                                                                     : 1 fructoselysine_Phosphate + 1 H2O <=> 1 D-Glucose_6-phosphate + 1 L-Lysine
fructoselysine_3-epimerase                                                                                             : 1 psicoselysine <=> 1 fructoselysine
Fructoselysine_Kinase                                                                                                  : 1 ATP + 1 fructoselysine --> 1 ADP + 1 fructoselysine_Phosphate + 1 H+
Fructoselysine_transport_via_proton_symport_(periplasm)                                                                : 1 fructoselysine[p] + 1 H+[p] --> 1 fructoselysine + 1 H+
fructoselysine_transporter_via_diffusion_(extracellular)                                                               : 1 fructoselysine[e] <=> 1 fructoselysine[p]
D-fructuronate_transport_via_proton_symport,_reversible_(periplasm)                                                    : 1 D-Fructuronate[p] + 1 H+[p] <=> 1 D-Fructuronate + 1 H+
D-fructuronate_transport_via_diffusion_(extracellular)                                                                 : 1 D-Fructuronate[e] <=> 1 D-Fructuronate[p]
Fructose_transport_via_PEP_Pyr_PTS_(f6p_generating)_(periplasm)                                                        : 1 Phosphoenolpyruvate + 1 D-Fructose[p] --> 1 D-Fructose_6-phosphate + 1 Pyruvate
D-fructose_transport_via_PEP_Pyr_PTS_(periplasm)                                                                       : 1 Phosphoenolpyruvate + 1 D-Fructose[p] --> 1 D-Fructose_1-phosphate + 1 Pyruvate
D-fructose_transport_via_diffusion_(extracellular_to_periplasm)                                                        : 1 D-Fructose[e] <=> 1 D-Fructose[p]
formyltetrahydrofolate_deformylase                                                                                     : 1 10-Formyltetrahydrofolate + 1 H2O --> 1 Formate + 1 H+ + 1 5,6,7,8-Tetrahydrofolate
formate-tetrahydrofolate_ligase                                                                                        : 1 ATP + 1 Formate + 1 5,6,7,8-Tetrahydrofolate --> 1 10-Formyltetrahydrofolate + 1 ADP + 1 Phosphate
L-fucose_transport_via_diffusion_(extracellular_to_periplasm)                                                          : 1 L-Fucose[e] <=> 1 L-Fucose[p]
L-fucose_transport_via_proton_symport_(periplasm)                                                                      : 1 L-Fucose[p] + 1 H+[p] <=> 1 L-Fucose + 1 H+
fumarase                                                                                                               : 1 Fumarate + 1 H2O <=> 1 L-Malate
Fumarate_transport_via_proton_symport_(2_H)_(periplasm)                                                                : 1 Fumarate[p] + 2 H+[p] --> 1 Fumarate + 2 H+
Fumarate_transport_via_proton_symport_(3_H)_(periplasm)                                                                : 1 Fumarate[p] + 3 H+[p] --> 1 Fumarate + 3 H+
Fumarate_transport_via_diffusion_(extracellular_to_periplasm)                                                          : 1 Fumarate[e] <=> 1 Fumarate[p]
Fusidic_acid_transport_via_diffusion_(extracellular_to_periplasm)                                                      : 1 fusidic_acid[e] <=> 1 fusidic_acid[p]
Fusidic_acid_transport_via_TolC_system                                                                                 : 1 fusidic_acid[p] + 1 H+[p] --> 1 H+ + 1 fusidic_acid[e]
glucosamine-1-phosphate_N-acetyltransferase                                                                            : 1 Acetyl-CoA + 1 D-Glucosamine_1-phosphate --> 1 N-Acetyl-D-glucosamine_1-phosphate + 1 Coenzyme_A + 1 H+
Glucose-1-phosphatase                                                                                                  : 1 D-Glucose_1-phosphate[p] + 1 H2O[p] --> 1 D-Glucose[p] + 1 Phosphate[p]
glucose-1-phosphate_thymidylyltransferase                                                                              : 1 dTTP + 1 D-Glucose_1-phosphate + 1 H+ --> 1 dTDPglucose + 1 Diphosphate
D-glucose_1-phosphate_transport_via_diffusion                                                                          : 1 D-Glucose_1-phosphate[e] <=> 1 D-Glucose_1-phosphate[p]
glutamate-1-semialdehyde_aminotransferase                                                                              : 1 L-Glutamate_1-semialdehyde <=> 1 5-Amino-4-oxopentanoate
glycerol-2-phosphate_phosphatase                                                                                       : 1 Glycerol_2-phosphate + 1 H2O --> 1 Glycerol + 1 Phosphate
glycerol_2-phosphate_phosphatase_(periplasmic)                                                                         : 1 Glycerol_2-phosphate[p] + 1 H2O[p] --> 1 Glycerol[p] + 1 Phosphate[p]
glycerol-3-phosphate_acyltransferase_(C12_0)                                                                           : 1 Dodecanoyl-ACP_(n-C12_0ACP) + 1 Glycerol_3-phosphate --> 1 1-dodecanoyl-sn-glycerol_3-phosphate + 1 ACP
glycerol-3-phosphate_acyltransferase_(C14_0)                                                                           : 1 Glycerol_3-phosphate + 1 Myristoyl-ACP_(n-C14_0ACP) --> 1 1-tetradecanoyl-sn-glycerol_3-phosphate + 1 ACP
glycerol-3-phosphate_acyltransferase_(C14_1)                                                                           : 1 Glycerol_3-phosphate + 1 cis-tetradec-7-enoyl-[ACP]_(n-C14_1) --> 1 1-tetradec-7-enoyl-sn-glycerol_3-phosphate + 1 ACP
glycerol-3-phosphate_acyltransferase_(C16_0)                                                                           : 1 Glycerol_3-phosphate + 1 Palmitoyl-ACP_(n-C16_0ACP) --> 1 1-hexadecanoyl-sn-glycerol_3-phosphate + 1 ACP
glycerol-3-phosphate_acyltransferase_(C16_1)                                                                           : 1 Glycerol_3-phosphate + 1 cis-hexadec-9-enoyl-[ACP]_(n-C16_1) --> 1 1-hexadec-9-enoyl-sn-glycerol_3-phosphate + 1 ACP
glycerol-3-phosphate_acyltransferase_(C18_0)                                                                           : 1 Glycerol_3-phosphate + 1 Octadecanoyl-ACP_(n-C18_0ACP) --> 1 1-octadecanoyl-sn-glycerol_3-phosphate + 1 ACP
glycerol-3-phosphate_acyltransferase_(C18_1)                                                                           : 1 Glycerol_3-phosphate + 1 cis-octadec-11-enoyl-[ACP]_(n-C18_1) --> 1 1-octadec-11-enoyl-sn-glycerol_3-phosphate + 1 ACP
sn-glycerol-3-phosphocholine_transport_via_ABC_system_(periplasm)                                                      : 1 ATP + 1 H2O + 1 sn-Glycero-3-phosphocholine[p] --> 1 ADP + 1 sn-Glycero-3-phosphocholine + 1 H+ + 1 Phosphate
glycero-3-phosphocholine_transport_via_diffusion_(extracellular_to_periplasm)                                          : 1 sn-Glycero-3-phosphocholine[e] <=> 1 sn-Glycero-3-phosphocholine[p]
glycerol-3-phosphate_dehydrogenase_(NADP)                                                                              : 1 Glycerol_3-phosphate + 1 NADP+ <=> 1 Dihydroxyacetone_phosphate + 1 H+ + 1 NADPH
glycerol-3-phosphate_dehydrogenase_(ubiquinone-8)                                                                      : 1 Glycerol_3-phosphate + 1 Ubiquinone-8 --> 1 Dihydroxyacetone_phosphate + 1 Ubiquinol-8
glycerol-3-phosphate_dehydrogenase_(menaquinone-8)                                                                     : 1 Glycerol_3-phosphate + 1 Menaquinone_8 --> 1 Dihydroxyacetone_phosphate + 1 Menaquinol_8
glycerol-3-phosphate_dehydrogenase_(demethylmenaquinone-8)                                                             : 1 2-Demethylmenaquinone_8 + 1 Glycerol_3-phosphate --> 1 2-Demethylmenaquinol_8 + 1 Dihydroxyacetone_phosphate
sn-glycerol-3-phosphoethanolamine_transport_via_ABC_system_(periplasm)_001                                             : 1 ATP + 1 H2O + 1 sn-Glycero-3-phosphoethanolamine[p] --> 1 ADP + 1 sn-Glycero-3-phosphoethanolamine + 1 H+ + 1 Phosphate
glycero-3-phosphoethanolamine_transport_via_diffusion_(extracellular_to_periplasm)                                     : 1 sn-Glycero-3-phosphoethanolamine[e] <=> 1 sn-Glycero-3-phosphoethanolamine[p]
sn-glycerol-3-phosphoglycerol_transport_via_ABC_system_(periplasm)                                                     : 1 ATP + 1 H2O + 1 Glycerophosphoglycerol[p] --> 1 ADP + 1 Glycerophosphoglycerol + 1 H+ + 1 Phosphate
glycerophoglycerol_transport_via_diffusion_(extracellular_to_periplasm)                                                : 1 Glycerophosphoglycerol[e] <=> 1 Glycerophosphoglycerol[p]
sn-glycerol-3-phosphoethanolamine_transport_via_ABC_system_(periplasm)_002                                             : 1 ATP + 1 H2O + 1 sn-Glycero-3-phospho-1-inositol[p] --> 1 ADP + 1 sn-Glycero-3-phospho-1-inositol + 1 H+ + 1 Phosphate
glycero-3-phospho-1-inositol_transport_via_diffusion_(extracellular_to_periplasm)                                      : 1 sn-Glycero-3-phospho-1-inositol[e] <=> 1 sn-Glycero-3-phospho-1-inositol[p]
sn-glycerol-3-phosphoserine_transport_via_ABC_system_(periplasm)                                                       : 1 ATP + 1 H2O + 1 Glycerophosphoserine[p] --> 1 ADP + 1 Glycerophosphoserine + 1 H+ + 1 Phosphate
glycerophosphserine_transport_via_diffusion_(extracellular_to_periplasm)                                               : 1 Glycerophosphoserine[e] <=> 1 Glycerophosphoserine[p]
glycerol-3-phosphatase                                                                                                 : 1 Glycerol_3-phosphate + 1 H2O --> 1 Glycerol + 1 Phosphate
L-glutamate_5-semialdehyde_dehydratase_(spontaneous)                                                                   : 1 L-Glutamate_5-semialdehyde --> 1 1-Pyrroline-5-carboxylate + 1 H+ + 1 H2O
glutamate-5-semialdehyde_dehydrogenase                                                                                 : 1 L-Glutamate_5-phosphate + 1 H+ + 1 NADPH --> 1 L-Glutamate_5-semialdehyde + 1 NADP+ + 1 Phosphate
glucosamine-6-phosphate_deaminase                                                                                      : 1 D-Glucosamine_6-phosphate + 1 H2O --> 1 D-Fructose_6-phosphate + 1 Ammonium
glucose_6-phosphate_dehydrogenase                                                                                      : 1 D-Glucose_6-phosphate + 1 NADP+ <=> 1 6-phospho-D-glucono-1,5-lactone + 1 H+ + 1 NADPH
glucose-6-phosphate_phosphatase                                                                                        : 1 D-Glucose_6-phosphate + 1 H2O --> 1 D-Glucose + 1 Phosphate
Glucose-6-phosphate_transport_via_phosphate_antiport_(periplasm)                                                       : 2 Phosphate + 1 D-Glucose_6-phosphate[p] --> 1 D-Glucose_6-phosphate + 2 Phosphate[p]
glucose_6-phosphate_transport_via_diffusion_(extracellular_to_periplasm)                                               : 1 D-Glucose_6-phosphate[e] <=> 1 D-Glucose_6-phosphate[p]
D-galactose_1-phosphatase                                                                                              : 1 alpha-D-Galactose_1-phosphate[p] + 1 H2O[p] --> 1 D-Galactose[p] + 1 Phosphate[p]
D-galactose_1-phosphate_transport_via_diffusion_(extracellular_to_periplasm)                                           : 1 alpha-D-Galactose_1-phosphate[e] <=> 1 alpha-D-Galactose_1-phosphate[p]
beta_D-galactose_transport_via_diffusion_(extracellular_to_periplasm)                                                  : 1 beta_D-Galactose[e] <=> 1 beta_D-Galactose[p]
galactarate_dehydratase                                                                                                : 1 D-Galactarate --> 1 5-Dehydro-4-deoxy-D-glucarate + 1 H2O
L-galactonate_oxidoreductase                                                                                           : 1 L-Galactonate + 1 NAD+ --> 1 H+ + 1 NADH + 1 D-Tagaturonate
galactonate_dehydratase                                                                                                : 1 D-Galactonate --> 1 2-Dehydro-3-deoxy-D-galactonate + 1 H2O
L-galactonate_transport_via_proton_symport_(periplasm)                                                                 : 1 L-Galactonate[p] + 1 H+[p] --> 1 L-Galactonate + 1 H+
L-galactonate_transport_via_diffusion_(extracellular_to_periplasm)                                                     : 1 L-Galactonate[e] <=> 1 L-Galactonate[p]
D-galactonate_transport_via_proton_symport_(periplasm)                                                                 : 1 D-Galactonate[p] + 1 H+[p] --> 1 D-Galactonate + 1 H+
D-galactonate_transport_via_diffusion_(extracellular_to_periplasm)                                                     : 1 D-Galactonate[e] <=> 1 D-Galactonate[p]
D-galactarte_transport_via_proton_symport,_reversible_(periplasm)                                                      : 1 D-Galactarate[p] + 1 H+[p] <=> 1 D-Galactarate + 1 H+
D-galactarte_transport_via_diffusion_(extracellular_to_periplasm)                                                      : 1 D-Galactarate[e] <=> 1 D-Galactarate[p]
galactokinase                                                                                                          : 1 ATP + 1 D-Galactose <=> 1 ADP + 1 alpha-D-Galactose_1-phosphate + 1 H+
aldose-1-epimerase                                                                                                     : 1 beta_D-Galactose[p] --> 1 D-Galactose[p]
a-galactosidase_(melibiose)                                                                                            : 1 H2O + 1 Melibiose --> 1 D-Galactose + 1 D-Glucose
galactosyltransferase_I_(LPS_core_synthesis)                                                                           : 1 glucosyl-inner_core_oligosaccharide_lipid_A + 1 UDPglucose --> 1 galactosyl-glucosyl-inner_core_oligosaccharide_lipid_A + 1 H+ + 1 UDP
Galactitol_transport_via_PEP_Pyr_PTS_(periplasm)                                                                       : 1 Phosphoenolpyruvate + 1 Galactitol[p] --> 1 Galactitol_1-phosphate + 1 Pyruvate
Galactitol_transport_via_diffusion_(extracellular_to_periplasm)                                                        : 1 Galactitol[e] <=> 1 Galactitol[p]
D-galacturonate_transport_via_proton_symport,_reversible_(periplasm)                                                   : 1 D-Galacturonate[p] + 1 H+[p] <=> 1 D-Galacturonate + 1 H+
D-galacturonate_transport_via_diffusion_(extracellular_to_periplasm)                                                   : 1 D-Galacturonate[e] <=> 1 D-Galacturonate[p]
UTP-glucose-1-phosphate_uridylyltransferase_(irreversible)                                                             : 1 D-Glucose_1-phosphate + 1 H+ + 1 UTP --> 1 Diphosphate + 1 UDPglucose
D-galactose_transport_via_ABC_system_(periplasm)                                                                       : 1 ATP + 1 H2O + 1 D-Galactose[p] --> 1 ADP + 1 D-Galactose + 1 H+ + 1 Phosphate
D-galactose_transport_in_via_proton_symport_(periplasm)                                                                : 1 D-Galactose[p] + 1 H+[p] --> 1 D-Galactose + 1 H+
D-galactose_transport_via_diffusion_(extracellular_to_periplasm)                                                       : 1 D-Galactose[e] <=> 1 D-Galactose[p]
D-Glucosamine_6-phosphate_transport_via_phosphate_antiport_(periplasm)                                                 : 2 Phosphate + 1 D-Glucosamine_6-phosphate[p] --> 1 D-Glucosamine_6-phosphate + 2 Phosphate[p]
D-glucosamine_6-phosphate_transport_via_diffusion_(extracellular_to_periplasm)                                         : 1 D-Glucosamine_6-phosphate[e] <=> 1 D-Glucosamine_6-phosphate[p]
D-glucosamine_transport_via_PEP_Pyr_PTS_(periplasm)                                                                    : 1 Phosphoenolpyruvate + 1 D-Glucosamine[p] --> 1 D-Glucosamine_6-phosphate + 1 Pyruvate
D-glucosamine_transport_via_diffusion_(extracellular_to_periplasm)                                                     : 1 D-Glucosamine[e] <=> 1 D-Glucosamine[p]
glyceraldehyde-3-phosphate_dehydrogenase                                                                               : 1 Glyceraldehyde_3-phosphate + 1 NAD+ + 1 Phosphate <=> 1 3-Phospho-D-glyceroyl_phosphate + 1 H+ + 1 NADH
phosphoribosylglycinamide_formyltransferase                                                                            : 1 10-Formyltetrahydrofolate + 1 N1-(5-Phospho-D-ribosyl)glycinamide <=> 1 N2-Formyl-N1-(5-phospho-D-ribosyl)glycinamide + 1 H+ + 1 5,6,7,8-Tetrahydrofolate
GAR_transformylase-T                                                                                                   : 1 ATP + 1 Formate + 1 N1-(5-Phospho-D-ribosyl)glycinamide --> 1 ADP + 1 N2-Formyl-N1-(5-phospho-D-ribosyl)glycinamide + 1 H+ + 1 Phosphate
gamma-butyrobetaine_transport_via_diffusion_(extracellular_to_periplasm)                                               : 1 gamma-butyrobetaine[e] <=> 1 gamma-butyrobetaine[p]
Glycolaldehyde_dehydrogenase                                                                                           : 1 Glycolaldehyde + 1 H2O + 1 NAD+ --> 1 Glycolate + 2 H+ + 1 NADH
GDP-4-dehydro-6-deoxy-D-mannose_epimerase                                                                              : 1 GDP-4-dehydro-6-deoxy-D-mannose --> 1 GDP-4-oxo-L-fucose
GDP_diphosphokinase                                                                                                    : 1 ATP + 1 GDP --> 1 AMP + 1 H+ + 1 Guanosine_3',5'-bis(diphosphate)
GDP-mannose_mannosyl_hydrolase                                                                                         : 1 GDP-D-mannose + 1 H2O --> 1 GDP + 1 H+ + 1 D-Mannose
GDP-mannose_phyrophosphatase                                                                                           : 1 GDP-D-mannose + 1 H2O --> 1 GMP + 2 H+ + 1 D-Mannose_1-phosphate
guanosine_3'-diphosphate_5'-triphosphate_3'-diphosphatase                                                              : 1 Guanosine_3'-diphosphate_5'-triphosphate + 1 H2O --> 1 GTP + 1 Diphosphate
GDP_transport_via_diffusion_(extracellular_to_periplasm)                                                               : 1 GDP[e] <=> 1 GDP[p]
glutamine-fructose-6-phosphate_transaminase                                                                            : 1 D-Fructose_6-phosphate + 1 L-Glutamine --> 1 D-Glucosamine_6-phosphate + 1 L-Glutamate
gamma-glutamyl-gamma_aminobutyric_acid_dehydrogenase                                                                   : 1 gamma-glutamyl-gamma-butyraldehyde + 1 H2O + 1 NADP+ <=> 1 gamma-glutamyl-gamma_aminobutyric_acid + 2 H+ + 1 NADPH
gamma-glutamyl-gamma-aminobutyric_acid_hydrolase                                                                       : 1 gamma-glutamyl-gamma_aminobutyric_acid + 1 H2O --> 1 4-Aminobutanoate + 1 L-Glutamate
gamma_glutamyl_putrescine_oxidase                                                                                      : 1 gamma-glutamyl-putrescine + 1 H2O + 1 O2 --> 1 gamma-glutamyl-gamma-butyraldehyde + 1 Hydrogen_peroxide + 1 Ammonium
gamma_glutamyl_putrescine_synthase                                                                                     : 1 ATP + 1 L-Glutamate + 1 Putrescine --> 1 ADP + 1 gamma-glutamyl-putrescine + 1 H+ + 1 Phosphate
gamma-hydroxybutyrate_dehydrogenase_(NADH)                                                                             : 1 H+ + 1 NADH + 1 Succinic_semialdehyde <=> 1 gamma-hydroxybutyrate + 1 NAD+
glycine_hydroxymethyltransferase,_reversible                                                                           : 1 L-Serine + 1 5,6,7,8-Tetrahydrofolate <=> 1 Glycine + 1 H2O + 1 5,10-Methylenetetrahydrofolate
guanylate_kinase_(GMP_ATP)                                                                                             : 1 ATP + 1 GMP <=> 1 ADP + 1 GDP
1,4-alpha-glucan_branching_enzyme_(glycogen_->_bglycogen)                                                              : 1 glycogen --> 1 branching_glycogen
D-glucose_O-acetyltransferase                                                                                          : 1 Acetyl-CoA + 1 D-Glucose <=> 1 6-Acetyl-D-glucose + 1 Coenzyme_A
Glucose_dehydrogenase_(ubiquinone-8_as_acceptor)_(periplasm)                                                           : 1 Ubiquinone-8 + 1 D-Glucose[p] + 1 H2O[p] --> 1 Ubiquinol-8 + 1 D-Gluconate[p] + 1 H+[p]
D-gluconate_transport_via_proton_symport,_reversible_(periplasm)                                                       : 1 D-Gluconate[p] + 1 H+[p] <=> 1 D-Gluconate + 1 H+
D-gluconate_transport_via_diffusion_(extracellular_to_periplasm)                                                       : 1 D-Gluconate[e] <=> 1 D-Gluconate[p]
glycogen_phosphorylase_001                                                                                             : 1 glycogen + 1 Phosphate --> 1 D-Glucose_1-phosphate
glycogen_phosphorylase_002                                                                                             : 1 branching_glycogen + 1 Phosphate --> 1 D-Glucose_1-phosphate
5-dehydro-4-deoxyglucarate_aldolase                                                                                    : 1 5-Dehydro-4-deoxy-D-glucarate --> 1 2-Hydroxy-3-oxopropanoate + 1 Pyruvate
glucarate_dehydratase                                                                                                  : 1 D-Glucarate --> 1 5-Dehydro-4-deoxy-D-glucarate + 1 H2O
D-glucarate_transport_via_proton_symport,_reversible_(periplasm)                                                       : 1 D-Glucarate[p] + 1 H+[p] <=> 1 D-Glucarate + 1 H+
D-glucarate_transport_via_diffusion_(extracellular_to_periplasm)                                                       : 1 D-Glucarate[e] <=> 1 D-Glucarate[p]
glycogen_synthase_(ADPGlc)                                                                                             : 1 ADPglucose --> 1 ADP + 1 glycogen + 1 H+
glucosyltransferase_I_(LPS_core_synthesis)                                                                             : 1 inner_core_oligosaccharide_lipid_A_(E_coli) + 1 UDPglucose --> 1 glucosyl-inner_core_oligosaccharide_lipid_A + 1 H+ + 1 UDP
glucosyltransferase_II_(LPS_core_synthesis)                                                                            : 1 galactosyl-glucosyl-inner_core_oligosaccharide_lipid_A + 1 UDPglucose --> 1 glucosyl-galactosyl-glucosyl-inner_core_oligosaccharide_lipid_A + 1 H+ + 1 UDP
glucosyltransferase_III_(LPS_core_synthesis)                                                                           : 1 glucosyl-galactosyl-glucosyl-inner_core_oligosaccharide_lipid_A + 1 UDPglucose --> 1 glucosyl-glucosyl-galactosyl-glucosyl-inner_core_oligosaccharide_lipid_A + 1 H+ + 1 UDP
D-glucuronate_1-phosphate_transport_via_diffusion_(extracellular_to_periplasm)                                         : 1 D-Glucuronate_1-phosphate[e] <=> 1 D-Glucuronate_1-phosphate[p]
D-glucuronate_transport_via_proton_symport,_reversible_(periplasm)                                                     : 1 D-Glucuronate[p] + 1 H+[p] <=> 1 D-Glucuronate + 1 H+
D-glucuronat_transport_via_diffusion_(extracellular_to_periplasm)                                                      : 1 D-Glucuronate[e] <=> 1 D-Glucuronate[p]
D-glucose_transport_via_ABC_system_(periplasm)                                                                         : 1 ATP + 1 H2O + 1 D-Glucose[p] --> 1 ADP + 1 D-Glucose + 1 H+ + 1 Phosphate
D-glucose_transport_via_PEP_Pyr_PTS_(periplasm)                                                                        : 1 Phosphoenolpyruvate + 1 D-Glucose[p] --> 1 D-Glucose_6-phosphate + 1 Pyruvate
D-glucose_transport_in_via_proton_symport_(periplasm)                                                                  : 1 D-Glucose[p] + 1 H+[p] --> 1 D-Glucose + 1 H+
glucose_transport_via_diffusion_(extracellular_to_periplasm)                                                           : 1 D-Glucose[e] <=> 1 D-Glucose[p]
D-glucose_transport_via_diffusion_(extracellular_to_periplasm)_irreversible                                            : 1 D-Glucose[e] --> 1 D-Glucose[p]
glycogen_debranching_enzyme_(bglycogen_->_glycogen)                                                                    : 1 branching_glycogen --> 1 glycogen
glucose-1-phosphate_adenylyltransferase                                                                                : 1 ATP + 1 D-Glucose_1-phosphate + 1 H+ --> 1 ADPglucose + 1 Diphosphate
glutamine_synthetase                                                                                                   : 1 ATP + 1 L-Glutamate + 1 Ammonium --> 1 ADP + 1 L-Glutamine + 1 H+ + 1 Phosphate
Glutaminyl-tRNA_synthetase                                                                                             : 1 ATP + 1 L-Glutamine + 1 tRNA(Gln) --> 1 AMP + 1 L-Glutaminyl-tRNA(Gln) + 1 Diphosphate
L-glutamine_transport_via_ABC_system_(periplasm)                                                                       : 1 ATP + 1 H2O + 1 L-Glutamine[p] --> 1 ADP + 1 L-Glutamine + 1 H+ + 1 Phosphate
L-glutamine_transport_via_diffusion_(extracellular_to_periplasm)                                                       : 1 L-Glutamine[e] <=> 1 L-Glutamine[p]
Galactitol-1-phosphate_dehydrogenase                                                                                   : 1 Galactitol_1-phosphate + 1 NAD+ <=> 1 H+ + 1 NADH + 1 D-Tagatose_6-phosphate
glutamate_5-kinase                                                                                                     : 1 ATP + 1 L-Glutamate --> 1 ADP + 1 L-Glutamate_5-phosphate
4-aminobutyrate/glutamate_antiport_(periplasm)                                                                         : 1 4-Aminobutanoate + 1 L-Glutamate[p] <=> 1 L-Glutamate + 1 4-Aminobutanoate[p]
gamma-glutamylcysteine_synthetase                                                                                      : 1 ATP + 1 L-Cysteine + 1 L-Glutamate --> 1 ADP + 1 gamma-L-Glutamyl-L-cysteine + 1 H+ + 1 Phosphate
Glutamate_Decarboxylase                                                                                                : 1 L-Glutamate + 1 H+ --> 1 4-Aminobutanoate + 1 CO2
glutamate_dehydrogenase_(NADP)                                                                                         : 1 L-Glutamate + 1 H2O + 1 NADP+ <=> 1 2-Oxoglutarate + 1 H+ + 1 NADPH + 1 Ammonium
glutaminase_001                                                                                                        : 1 L-Glutamine + 1 H2O --> 1 L-Glutamate + 1 Ammonium
glutaminase_002                                                                                                        : 1 L-Glutamine[p] + 1 H2O[p] --> 1 L-Glutamate[p] + 1 Ammonium[p]
glutamine_phosphoribosyldiphosphate_amidotransferase                                                                   : 1 L-Glutamine + 1 H2O + 1 5-Phospho-alpha-D-ribose_1-diphosphate --> 1 L-Glutamate + 1 Diphosphate + 1 5-Phospho-beta-D-ribosylamine
glutamate_racemase                                                                                                     : 1 D-Glutamate <=> 1 L-Glutamate
glutamate_synthase_(NADPH)                                                                                             : 1 2-Oxoglutarate + 1 L-Glutamine + 1 H+ + 1 NADPH --> 2 L-Glutamate + 1 NADP+
glutamyl-tRNA_reductase                                                                                                : 1 L-Glutamyl-tRNA(Glu) + 1 H+ + 1 NADPH --> 1 L-Glutamate_1-semialdehyde + 1 NADP+ + 1 tRNA_(Glu)
Glutamyl-tRNA_synthetase                                                                                               : 1 ATP + 1 L-Glutamate + 1 tRNA_(Glu) --> 1 AMP + 1 L-Glutamyl-tRNA(Glu) + 1 Diphosphate
L-glutamate_transport_via_ABC_system_(periplasm)                                                                       : 1 ATP + 1 H2O + 1 L-Glutamate[p] --> 1 ADP + 1 L-Glutamate + 1 H+ + 1 Phosphate
L-glutamate_transport_via_proton_symport,_reversible_(periplasm)                                                       : 1 L-Glutamate[p] + 1 H+[p] <=> 1 L-Glutamate + 1 H+
Na+/glutamate_symport_(periplasm)                                                                                      : 1 L-Glutamate[p] + 1 Sodium[p] --> 1 L-Glutamate + 1 Sodium
L-glutamate_transport_via_diffusion_(extracellular_to_periplasm)                                                       : 1 L-Glutamate[e] <=> 1 L-Glutamate[p]
glyoxalate_carboligase                                                                                                 : 2 Glyoxylate + 1 H+ --> 1 2-Hydroxy-3-oxopropanoate + 1 CO2
Glyceraldehyde_transport_via_diffusion_(extracellular_to_periplasm)                                                    : 1 D-Glyceraldehyde[e] <=> 1 D-Glyceraldehyde[p]
Glyceraldehyde_facilitated_diffusion_(periplasm)                                                                       : 1 D-Glyceraldehyde[p] <=> 1 D-Glyceraldehyde
glycine_C-acetyltransferase                                                                                            : 1 Acetyl-CoA + 1 Glycine <=> 1 L-2-Amino-3-oxobutanoate + 1 Coenzyme_A
Glycine_betaine_transport_via_ABC_system_(periplasm)                                                                   : 1 ATP + 1 H2O + 1 Glycine_betaine[p] --> 1 ADP + 1 Glycine_betaine + 1 H+ + 1 Phosphate
Glycine_betaine_transport_via_proton_symport_(periplasm)                                                               : 1 Glycine_betaine[p] + 1 H+[p] --> 1 Glycine_betaine + 1 H+
Glycine_betaine_transport_via_diffusion_(extracellular_to_periplasm)                                                   : 1 Glycine_betaine[e] <=> 1 Glycine_betaine[p]
sn-Glycerol_2-phosphate_transport_via_ABC_system_(periplasm)                                                           : 1 ATP + 1 H2O + 1 Glycerol_2-phosphate[p] --> 1 ADP + 1 Glycerol_2-phosphate + 1 H+ + 1 Phosphate
Glycerol-2-phosphate_transport_via_diffusion_(extracellular_to_periplasm)                                              : 1 Glycerol_2-phosphate[e] <=> 1 Glycerol_2-phosphate[p]
sn-Glycerol_3-phosphate_transport_via_ABC_system_(periplasm)                                                           : 1 ATP + 1 H2O + 1 Glycerol_3-phosphate[p] --> 1 ADP + 1 Glycerol_3-phosphate + 1 H+ + 1 Phosphate
Glycerol-3-phosphate___phosphate_antiporter_(periplasm)                                                                : 1 Phosphate + 1 Glycerol_3-phosphate[p] --> 1 Glycerol_3-phosphate + 1 Phosphate[p]
Glycerol-3-phosphate_transport_via_diffusion_(extracellular_to_periplasm)                                              : 1 Glycerol_3-phosphate[e] <=> 1 Glycerol_3-phosphate[p]
D-glycerate_transport_via_proton_symport,_reversible_(periplasm)                                                       : 1 (R)-Glycerate[p] + 1 H+[p] <=> 1 (R)-Glycerate + 1 H+
D-glycerate_transport_via_diffusion_(extracellular_to_periplasm)                                                       : 1 (R)-Glycerate[e] <=> 1 (R)-Glycerate[p]
Glycerol_dehydrogenase                                                                                                 : 1 Glycerol + 1 NAD+ --> 1 Dihydroxyacetone + 1 H+ + 1 NADH
glycerate_kinase_001                                                                                                   : 1 ATP + 1 (R)-Glycerate --> 1 3-Phospho-D-glycerate + 1 ADP + 1 H+
glycerate_kinase_002                                                                                                   : 1 ATP + 1 (R)-Glycerate --> 1 D-Glycerate_2-phosphate + 1 ADP + 1 H+
Glycine_Cleavage_System                                                                                                : 1 Glycine + 1 NAD+ + 1 5,6,7,8-Tetrahydrofolate --> 1 CO2 + 1 5,10-Methylenetetrahydrofolate + 1 NADH + 1 Ammonium
Glycolate_dehydrogenase_(NAD)                                                                                          : 1 Glyoxylate + 1 H+ + 1 NADH --> 1 Glycolate + 1 NAD+
Glycolate_dehydrogenase_(NADP)                                                                                         : 1 Glyoxylate + 1 H+ + 1 NADPH --> 1 Glycolate + 1 NADP+
glycolate_transport_via_proton_symport,_reversible_(periplasm)                                                         : 1 Glycolate[p] + 1 H+[p] <=> 1 Glycolate + 1 H+
glycolate_transport_via_sodium_symport_(periplasm)                                                                     : 1 Glycolate[p] + 1 Sodium[p] --> 1 Glycolate + 1 Sodium
glycolate_transport_via_diffusion_(extracellular_to_periplasm)                                                         : 1 Glycolate[e] <=> 1 Glycolate[p]
Glycolate_oxidase_001                                                                                                  : 1 Glycolate + 1 Ubiquinone-8 --> 1 Glyoxylate + 1 Ubiquinol-8
Glycolate_oxidase_002                                                                                                  : 1 Glycolate + 1 Menaquinone_8 --> 1 Glyoxylate + 1 Menaquinol_8
Glycolate_oxidase_003                                                                                                  : 1 2-Demethylmenaquinone_8 + 1 Glycolate --> 1 2-Demethylmenaquinol_8 + 1 Glyoxylate
glycerol_transport_via_diffusion_(extracellular_to_periplasm)                                                          : 1 Glycerol[e] <=> 1 Glycerol[p]
glycerol_transport_via_channel_(periplasm)                                                                             : 1 Glycerol <=> 1 Glycerol[p]
glycerol_kinase                                                                                                        : 1 ATP + 1 Glycerol --> 1 ADP + 1 Glycerol_3-phosphate + 1 H+
hydroxyacylglutathione_hydrolase                                                                                       : 1 H2O + 1 (R)-S-Lactoylglutathione --> 1 Reduced_glutathione + 1 H+ + 1 D-Lactate
glyoxalase_III                                                                                                         : 1 H2O + 1 Methylglyoxal --> 1 H+ + 1 D-Lactate
Glycyl-tRNA_synthetase                                                                                                 : 1 ATP + 1 Glycine + 1 tRNA(Gly) --> 1 AMP + 1 Glycyl-tRNA(Gly) + 1 Diphosphate
glycine_transport_in_via_proton_symport_(periplasm)                                                                    : 1 Glycine[p] + 1 H+[p] --> 1 Glycine + 1 H+
glycine_reversible_transport_via_proton_symport_(periplasm)                                                            : 1 Glycine[p] + 1 H+[p] <=> 1 Glycine + 1 H+
glycine_transport_in_via_sodium_symport_(periplasm)                                                                    : 1 Glycine[p] + 1 Sodium[p] --> 1 Glycine + 1 Sodium
Glycine_transport_via_diffusion_(extracellular_to_periplasm)                                                           : 1 Glycine[e] <=> 1 Glycine[p]
GDP-D-mannose_dehydratase                                                                                              : 1 GDP-D-mannose --> 1 GDP-4-dehydro-6-deoxy-D-mannose + 1 H2O
D-glycero-D-manno-hepose_1-phosphate_adenyltransferase                                                                 : 1 ATP + 1 D-Glycero-D-manno-heptose_1-phosphate + 1 H+ --> 1 ADP-D-glycero-D-manno-heptose + 1 Diphosphate
D-glycero-D-manno-heptose_7-phosphate_kinase                                                                           : 1 ATP + 1 D-Glycero-D-manno-heptose_7-phosphate --> 1 ADP + 1 D-Glycero-D-manno-heptose_1,7-bisphosphate + 1 H+
D-glycero-D-manno-heptose_1,7-bisphosphate_phosphatase                                                                 : 1 D-Glycero-D-manno-heptose_1,7-bisphosphate + 1 H2O --> 1 D-Glycero-D-manno-heptose_1-phosphate + 1 Phosphate
GMP_reductase                                                                                                          : 1 GMP + 2 H+ + 1 NADPH --> 1 IMP + 1 NADP+ + 1 Ammonium
GMP_synthase                                                                                                           : 1 ATP + 1 L-Glutamine + 1 H2O + 1 Xanthosine_5'-phosphate --> 1 AMP + 1 L-Glutamate + 1 GMP + 2 H+ + 1 Diphosphate
GMP_transport_via_diffusion_(extracellular_to_periplasm)                                                               : 1 GMP[e] <=> 1 GMP[p]
phosphogluconate_dehydrogenase                                                                                         : 1 6-Phospho-D-gluconate + 1 NADP+ --> 1 CO2 + 1 NADPH + 1 D-Ribulose_5-phosphate
gluconokinase                                                                                                          : 1 ATP + 1 D-Gluconate --> 1 6-Phospho-D-gluconate + 1 ADP + 1 H+
GDP-4-oxo-L-fucose_reductase                                                                                           : 1 GDP-4-oxo-L-fucose + 1 H+ + 1 NADPH --> 1 GDP-L-fucose + 1 NADP+
Gp4G_hydrolase                                                                                                         : 1 P1,P4-Bis(5'-guanosyl)_tetraphosphate + 1 H2O --> 2 GDP + 2 H+
Glycerophosphodiester_phosphodiesterase_(Glycerophosphocholine)_001                                                    : 1 sn-Glycero-3-phosphocholine + 1 H2O --> 1 Choline + 1 Glycerol_3-phosphate + 1 H+
Glycerophosphodiester_phosphodiesterase_(Glycerophosphocholine)_002                                                    : 1 sn-Glycero-3-phosphocholine[p] + 1 H2O[p] --> 1 Choline[p] + 1 Glycerol_3-phosphate[p] + 1 H+[p]
Glycerophosphodiester_phosphodiesterase_(Glycerophosphoethanolamine)_001                                               : 1 sn-Glycero-3-phosphoethanolamine + 1 H2O --> 1 Ethanolamine + 1 Glycerol_3-phosphate + 1 H+
Glycerophosphodiester_phosphodiesterase_(Glycerophosphoethanolamine)_002                                               : 1 sn-Glycero-3-phosphoethanolamine[p] + 1 H2O[p] --> 1 Ethanolamine[p] + 1 Glycerol_3-phosphate[p] + 1 H+[p]
Glycerophosphodiester_phosphodiesterase_(Glycerophosphoserine)_001                                                     : 1 Glycerophosphoserine + 1 H2O --> 1 Glycerol_3-phosphate + 1 H+ + 1 L-Serine
Glycerophosphodiester_phosphodiesterase_(Glycerophosphoserine)_002                                                     : 1 Glycerophosphoserine[p] + 1 H2O[p] --> 1 Glycerol_3-phosphate[p] + 1 H+[p] + 1 L-Serine[p]
Glycerophosphodiester_phosphodiesterase_(Glycerophosphoglycerol)_001                                                   : 1 Glycerophosphoglycerol + 1 H2O --> 1 Glycerol + 1 Glycerol_3-phosphate + 1 H+
Glycerophosphodiester_phosphodiesterase_(Glycerophosphoglycerol)_002                                                   : 1 Glycerophosphoglycerol[p] + 1 H2O[p] --> 1 Glycerol[p] + 1 Glycerol_3-phosphate[p] + 1 H+[p]
Glycerophosphodiester_phosphodiesterase_(Glycerophosphoinositol)_001                                                   : 1 sn-Glycero-3-phospho-1-inositol + 1 H2O --> 1 Glycerol_3-phosphate + 1 H+ + 1 myo-Inositol
Glycerophosphodiester_phosphodiesterase_(Glycerophosphoinositol)_002                                                   : 1 sn-Glycero-3-phospho-1-inositol[p] + 1 H2O[p] --> 1 Glycerol_3-phosphate[p] + 1 H+[p] + 1 myo-Inositol[p]
geranyltranstransferase                                                                                                : 1 Geranyl_diphosphate + 1 Isopentenyl_diphosphate --> 1 Farnesyl_diphosphate + 1 Diphosphate
glutaredoxin_reductase                                                                                                 : 1 glutaredoxin_(oxidized) + 2 Reduced_glutathione --> 1 glutaredoxin_(reduced) + 1 Oxidized_glutathione
guanosine_kinase                                                                                                       : 1 ATP + 1 Guanosine --> 1 ADP + 1 GMP + 1 H+
guanosine_transport_in_via_proton_symport_(periplasm)                                                                  : 1 Guanosine[p] + 1 H+[p] --> 1 Guanosine + 1 H+
guanosine_transport_via_diffusion_(extracellular_to_periplasm)                                                         : 1 Guanosine[e] <=> 1 Guanosine[p]
Glutathionylspermidine_amidase                                                                                         : 1 Glutathionylspermidine + 1 H2O --> 1 Reduced_glutathione + 1 Spermidine
Glutathionylspermidine_synthetase                                                                                      : 1 ATP + 1 Reduced_glutathione + 1 Spermidine --> 1 ADP + 1 Glutathionylspermidine + 1 H+ + 1 Phosphate
glutathione_(ox)_transport_via_diffusion_(extracellular_to_periplasm)                                                  : 1 Oxidized_glutathione[e] <=> 1 Oxidized_glutathione[p]
glutathione_oxidoreductase                                                                                             : 1 Oxidized_glutathione + 1 H+ + 1 NADPH <=> 2 Reduced_glutathione + 1 NADP+
glutathione_peridoxase                                                                                                 : 2 Reduced_glutathione + 1 Hydrogen_peroxide --> 1 Oxidized_glutathione + 2 H2O
glutathione_hydralase_(periplasmic)                                                                                    : 1 Reduced_glutathione[p] + 1 H2O[p] --> 1 Cys-Gly[p] + 1 L-Glutamate[p]
glutathione_export_via_ABC_system_(cytoplasm_to_periplasm)                                                             : 1 ATP + 1 Reduced_glutathione + 1 H2O --> 1 ADP + 1 H+ + 1 Phosphate + 1 Reduced_glutathione[p]
Reduced_glutathione_via_ABC_system_(periplasm)                                                                         : 1 ATP + 1 H2O + 1 Reduced_glutathione[p] --> 1 ADP + 1 Reduced_glutathione + 1 H+ + 1 Phosphate
glutathione_transport_via_diffusion_(extracellular_to_periplasm)                                                       : 1 Reduced_glutathione[e] <=> 1 Reduced_glutathione[p]
glutathione_synthetase                                                                                                 : 1 ATP + 1 gamma-L-Glutamyl-L-cysteine + 1 Glycine --> 1 ADP + 1 Reduced_glutathione + 1 H+ + 1 Phosphate
GTP_cyclohydrolase_I                                                                                                   : 1 GTP + 1 H2O --> 1 2-Amino-4-hydroxy-6-(erythro-1,2,3-trihydroxypropyl)dihydropteridine_triphosphate + 1 Formate + 1 H+
GTP_cyclohydrolase_II_(25drapp)                                                                                        : 1 GTP + 3 H2O --> 1 2,5-Diamino-6-(ribosylamino)-4-(3H)-pyrimidinone_5'-phosphate + 1 Formate + 2 H+ + 1 Diphosphate
guanosine-5'-triphosphate,3'-diphosphate_diphosphatase                                                                 : 1 Guanosine_3'-diphosphate_5'-triphosphate + 1 H2O --> 1 H+ + 1 Phosphate + 1 Guanosine_3',5'-bis(diphosphate)
GTP_diphosphokinase                                                                                                    : 1 ATP + 1 GTP --> 1 AMP + 1 Guanosine_3'-diphosphate_5'-triphosphate + 1 H+
GTP_amine_hydrolysis_(spontaneous)                                                                                     : 1 GTP + 1 H+ + 1 H2O --> 1 Ammonium + 1 XTP
GTP_transport_via_diffusion_(extracellular_to_periplasm)                                                               : 1 GTP[e] <=> 1 GTP[p]
guanylate_cyclase                                                                                                      : 1 GTP --> 1 3',5'-Cyclic_GMP + 1 Diphosphate
guanine_deaminase                                                                                                      : 1 Guanine + 1 H+ + 1 H2O --> 1 Ammonium + 1 Xanthine
guanine_phosphoribosyltransferase                                                                                      : 1 Guanine + 1 5-Phospho-alpha-D-ribose_1-diphosphate --> 1 GMP + 1 Diphosphate
guanine_transport_in_via_proton_symport_(periplasm)                                                                    : 1 Guanine[p] + 1 H+[p] --> 1 Guanine + 1 H+
Guanine_transport_via_diffusion_(extracellular_to_periplasm)                                                           : 1 Guanine[e] <=> 1 Guanine[p]
Guanine_transport_via_diffusion_(periplasm)                                                                            : 1 Guanine[p] <=> 1 Guanine
glucuronate_isomerase_(D-glucuronate)                                                                                  : 1 D-Glucuronate <=> 1 D-Fructuronate
glucuronate_isomerase_(D-galacturonate)                                                                                : 1 D-Galacturonate <=> 1 D-Tagaturonate
Glucuronate_1-phosphate_phosphatase_(periplasm)                                                                        : 1 D-Glucuronate_1-phosphate[p] + 1 H2O[p] --> 1 D-Glucuronate[p] + 1 Phosphate[p]
hydrogen_peroxide_transport_via_diffusion_(external)                                                                   : 1 Hydrogen_peroxide[e] <=> 1 Hydrogen_peroxide[p]
H2O_transport_via_diffusion_(extracellular_to_periplasm)                                                               : 1 H2O[e] <=> 1 H2O[p]
H2O_transport_via_diffusion_(periplasm)                                                                                : 1 H2O[p] <=> 1 H2O
Hydrogen_sulfide_oxidation                                                                                             : 1 Hydrogen_sulfide + 2 O2 --> 2 H+ + 1 Sulfate
h2s_transport_(periplasm)                                                                                              : 1 Hydrogen_sulfide --> 1 Hydrogen_sulfide[p]
h2s_transport_via_diffusion_(extracellular_to_periplasm)                                                               : 1 Hydrogen_sulfide[e] <=> 1 Hydrogen_sulfide[p]
hydrogen_transport_via_diffusion_(extracellular_to_periplasm)                                                          : 1 H2[e] <=> 1 H2[p]
hydrogen_transport_diffusion_(periplasm)                                                                               : 1 H2[p] <=> 1 H2
3-hydroxyacyl-CoA_dehydrogenase_(acetoacetyl-CoA)                                                                      : 1 Acetoacetyl-CoA + 1 H+ + 1 NADH <=> 1 (S)-3-Hydroxybutanoyl-CoA + 1 NAD+
3-hydroxyacyl-CoA_dehydrogenase_(3-oxohexanoyl-CoA)                                                                    : 1 3-Oxohexanoyl-CoA + 1 H+ + 1 NADH <=> 1 (S)-3-Hydroxyhexanoyl-CoA + 1 NAD+
3-hydroxyacyl-CoA_dehydrogenase_(3-oxooctanoyl-CoA)                                                                    : 1 3-Oxooctanoyl-CoA + 1 H+ + 1 NADH <=> 1 (S)-3-Hydroxyoctanoyl-CoA + 1 NAD+
3-hydroxyacyl-CoA_dehydrogenase_(3-oxodecanoyl-CoA)                                                                    : 1 3-Oxodecanoyl-CoA + 1 H+ + 1 NADH <=> 1 (S)-3-Hydroxydecanoyl-CoA + 1 NAD+
3-hydroxyacyl-CoA_dehydrogenase_(3-oxododecanoyl-CoA)                                                                  : 1 3-Oxododecanoyl-CoA + 1 H+ + 1 NADH <=> 1 (S)-3-Hydroxydodecanoyl-CoA + 1 NAD+
3-hydroxyacyl-CoA_dehydrogenase_(3-oxotetradecanoyl-CoA)                                                               : 1 3-Oxotetradecanoyl-CoA + 1 H+ + 1 NADH <=> 1 (S)-3-Hydroxytetradecanoyl-CoA + 1 NAD+
3-hydroxyacyl-CoA_dehydrogenase_(3-oxohexadecanoyl-CoA)                                                                : 1 3-Oxohexadecanoyl-CoA + 1 H+ + 1 NADH <=> 1 (S)-3-Hydroxyhexadecanoyl-CoA + 1 NAD+
3-hydroxyacyl-CoA_dehydrogenase_(3-oxooctadecanoyl-CoA),_peroxisomal                                                   : 1 3-Oxooctadecanoyl-CoA + 1 H+ + 1 NADH <=> 1 (S)-3-Hydroxyoctadecanoyl-CoA + 1 NAD+
3-hydroxyadipyl-CoA_dehydrogenase_(NAD+)                                                                               : 1 (3S)-3-Hydroxyadipyl-CoA + 1 NAD+ <=> 1 H+ + 1 NADH + 1 3-Oxoadipyl-CoA
Hydroxybenzoate_octaprenyltransferase                                                                                  : 1 4-Hydroxybenzoate + 1 all-trans-Octaprenyl_diphosphate --> 1 3-Octaprenyl-4-hydroxybenzoate + 1 Diphosphate
3-hydroxycinnamic_acid_transport_via_proton_symport,_reversible_(periplasm)                                            : 1 3-hydroxycinnamic_acid[p] + 1 H+[p] <=> 1 3-hydroxycinnamic_acid + 1 H+
3-hydroxycinnamic_acid_transport_via_diffusion_(extracellular_to_periplasm)                                            : 1 3-hydroxycinnamic_acid[e] <=> 1 3-hydroxycinnamic_acid[p]
HCO3_equilibration_reaction                                                                                            : 1 CO2 + 1 H2O <=> 1 H+ + 1 Bicarbonate
homocysteine_S-methyltransferase                                                                                       : 1 S-Adenosyl-L-methionine + 1 L-Homocysteine --> 1 S-Adenosyl-L-homocysteine + 1 H+ + 1 L-Methionine
Homocysteine_Methyltransferase                                                                                         : 1 L-Homocysteine + 1 S-Methyl-L-methionine --> 1 H+ + 2 L-Methionine
Hexadecanoate_transport_via_facilitated_irreversible_diffusion_(extracellular_to_periplasm)                            : 1 Hexadecanoate_(n-C16_0)[e] --> 1 Hexadecanoate_(n-C16_0)[p]
Hexadecenoate_transport_via_facilitated_irreversible_diffusion_(extracellular_to_periplasm)                            : 1 Hexadecenoate_(n-C16_1)[e] --> 1 Hexadecenoate_(n-C16_1)[p]
Heme_O_synthase                                                                                                        : 1 Farnesyl_diphosphate + 1 H2O + 1 Protoheme --> 1 Heme_O + 1 Diphosphate
LPS_heptose_kinase_I_(LPS_core_synthesis)                                                                              : 1 ATP + 1 heptosyl-heptosyl-kdo2-lipidA --> 1 ADP + 1 H+ + 1 phospho-heptosyl-heptosyl-kdo2-lipidA
LPS_heptose_kinase_II_(LPS_core_synthesis)                                                                             : 1 ATP + 1 heptosyl-phospho-heptosyl-heptosyl-kdo2-lipidA --> 1 ADP + 1 H+ + 1 phospho-heptosyl-phospho-heptosyl-heptosyl-kdo2-lipidA
heptosyltransferase_I_(LPS_core_synthesis)                                                                             : 1 ADP-L-glycero-D-manno-heptose + 1 KDO(2)-lipid_(A) --> 1 ADP + 1 H+ + 1 heptosyl-kdo2-lipidA
heptosyltransferase_II_(LPS_core_synthesis)                                                                            : 1 ADP-L-glycero-D-manno-heptose + 1 heptosyl-kdo2-lipidA --> 1 ADP + 1 H+ + 1 heptosyl-heptosyl-kdo2-lipidA
heptosyltransferase_III_(LPS_core_synthesis)                                                                           : 1 ADP-L-glycero-D-manno-heptose + 1 phospho-heptosyl-heptosyl-kdo2-lipidA --> 1 ADP + 1 H+ + 1 heptosyl-phospho-heptosyl-heptosyl-kdo2-lipidA
heptosyltransferase_IV_(LPS_core_synthesis)                                                                            : 1 ADP-L-glycero-D-manno-heptose + 1 glucosyl-glucosyl-galactosyl-glucosyl-inner_core_oligosaccharide_lipid_A --> 1 ADP + 1 core_oligosaccharide_lipid_A + 1 H+
hydroxyethylthiazole_kinase                                                                                            : 1 4-Methyl-5-(2-hydroxyethyl)-thiazole + 1 ATP --> 1 4-Methyl-5-(2-phosphoethyl)-thiazole + 1 ADP + 1 H+
hexokinase_(D-glucose_ATP)                                                                                             : 1 ATP + 1 D-Glucose --> 1 ADP + 1 D-Glucose_6-phosphate + 1 H+
hexokinase_(D-mannose_ATP)                                                                                             : 1 ATP + 1 D-Mannose --> 1 ADP + 1 H+ + 1 D-Mannose_6-phosphate
hexokinase_(D-fructose_ATP)                                                                                            : 1 ATP + 1 D-Fructose --> 1 ADP + 1 D-Fructose_6-phosphate + 1 H+
hexanoate_transport_via_proton_symport,_reversible_(periplasm)                                                         : 1 H+[p] + 1 Hexanoate_(n-C6_0)[p] <=> 1 H+ + 1 Hexanoate_(n-C6_0)
Mercury_(Hg+2)_ABC_transporter_(periplasm)                                                                             : 1 ATP + 1 H2O + 1 Hg2+ --> 1 ADP + 1 H+ + 1 Phosphate + 1 Hg2+[p]
mercury_(Hg+2)_transport_out_via_proton_antiport_(periplasm)                                                           : 1 Hg2+ + 1 H+[p] --> 1 H+ + 1 Hg2+[p]
mercury_(Hg+2)_transport_via_diffusion_(extracellular_to_periplasm)                                                    : 1 Hg2+[e] <=> 1 Hg2+[p]
histidinol_dehydrogenase                                                                                               : 1 H2O + 1 L-Histidinol + 2 NAD+ --> 3 H+ + 1 L-Histidine + 2 NADH
histidinol-phosphatase                                                                                                 : 1 H2O + 1 L-Histidinol_phosphate --> 1 L-Histidinol + 1 Phosphate
Histidyl-tRNA_synthetase                                                                                               : 1 ATP + 1 L-Histidine + 1 tRNA(His) --> 1 AMP + 1 L-Histidyl-tRNA(His) + 1 Diphosphate
L-histidine_transport_via_ABC_system_(periplasm)                                                                       : 1 ATP + 1 H2O + 1 L-Histidine[p] --> 1 ADP + 1 H+ + 1 L-Histidine + 1 Phosphate
L-histidine_reversible_transport_via_proton_symport_(periplasm)                                                        : 1 H+[p] + 1 L-Histidine[p] <=> 1 H+ + 1 L-Histidine
L-histidine_transport_via_diffusion_(extracellular_to_periplasm)                                                       : 1 L-Histidine[e] <=> 1 L-Histidine[p]
2-hydroxy-6-ketonona-2,4-dienedioic_acid_hydrolase                                                                     : 1 H2O + 1 2-Hydroxy-6-oxonona-2,4-diene-1,9-dioate --> 1 H+ + 1 2-Oxopent-4-enoate + 1 Succinate
2-hydroxy-6-ketononotrienedioate_hydrolase                                                                             : 1 H2O + 1 2-hydroxy-6-ketononatrienedioate --> 1 Fumarate + 1 H+ + 1 2-Oxopent-4-enoate
hydroxymethylbilane_synthase                                                                                           : 1 H2O + 4 Porphobilinogen --> 1 Hydroxymethylbilane + 4 Ammonium
hydroxymethylpyrimidine_kinase_(ATP)                                                                                   : 1 4-Amino-5-hydroxymethyl-2-methylpyrimidine + 1 ATP --> 1 4-Amino-2-methyl-5-phosphomethylpyrimidine + 1 ADP + 1 H+
L-homoserineserine_efflux_via_proton_symport                                                                           : 1 L-Homoserine + 1 H+[p] --> 1 H+ + 1 L-Homoserine[p]
L-homoserine_transport_via_diffusion_(extracellular_to_periplasm)                                                      : 1 L-Homoserine[e] <=> 1 L-Homoserine[p]
4-hydroxy-2-oxopentanoate_aldolase                                                                                     : 1 4-Hydroxy-2-oxopentanoate --> 1 Acetaldehyde + 1 Pyruvate
6-hydroxymethyl-dihydropterin_pyrophosphokinase                                                                        : 1 6-hydroxymethyl_dihydropterin + 1 ATP --> 1 6-hydroxymethyl-dihydropterin_pyrophosphate + 1 AMP + 1 H+
2,3-dihydroxypheylpropionate_1,2-dioxygenase                                                                           : 1 3-(2,3-Dihydroxyphenyl)propanoate + 1 O2 --> 1 H+ + 1 2-Hydroxy-6-oxonona-2,4-diene-1,9-dioate
3-(3-hydroxyphenyl)propionate_transport_via_proton_symport,_reversible_(periplasm)                                     : 1 3-(3-hydroxy-phenyl)propionate[p] + 1 H+[p] <=> 1 3-(3-hydroxy-phenyl)propionate + 1 H+
3-(3-hydroxyphenyl)propionate_transport_via_diffusion_(extracellular_to_periplasm)                                     : 1 3-(3-hydroxy-phenyl)propionate[e] <=> 1 3-(3-hydroxy-phenyl)propionate[p]
hydroxypyruvate_isomerase                                                                                              : 1 Hydroxypyruvate <=> 1 2-Hydroxy-3-oxopropanoate
Hydroxypyruvate_reductase_(NADH)                                                                                       : 1 H+ + 1 Hydroxypyruvate + 1 NADH --> 1 (R)-Glycerate + 1 NAD+
Hydroxypyruvate_reductase_(NADPH)                                                                                      : 1 H+ + 1 Hydroxypyruvate + 1 NADPH --> 1 (R)-Glycerate + 1 NADP+
homoserine_dehydrogenase_(NADPH)                                                                                       : 1 L-Homoserine + 1 NADP+ <=> 1 L-Aspartate_4-semialdehyde + 1 H+ + 1 NADPH
homoserine_kinase                                                                                                      : 1 ATP + 1 L-Homoserine --> 1 ADP + 1 H+ + 1 O-Phospho-L-homoserine
homoserine_O-succinyltransferase                                                                                       : 1 L-Homoserine + 1 Succinyl-CoA --> 1 Coenzyme_A + 1 O-Succinyl-L-homoserine
histidinol-phosphate_transaminase                                                                                      : 1 L-Glutamate + 1 3-(Imidazol-4-yl)-2-oxopropyl_phosphate --> 1 2-Oxoglutarate + 1 L-Histidinol_phosphate
hypoxanthine_dehydrogenase                                                                                             : 1 H2O + 1 Hypoxanthine + 1 NAD+ --> 1 H+ + 1 NADH + 1 Xanthine
Hexanoate_transport_via_diffusion_(extracellular_to_periplasm)                                                         : 1 Hexanoate_(n-C6_0)[e] <=> 1 Hexanoate_(n-C6_0)[p]
Acetyl-CoA_hexanoate-CoA_transferase                                                                                   : 1 Acetyl-CoA + 1 Hexanoate_(n-C6_0) --> 1 Acetate + 1 Hexanoyl-CoA_(n-C6_0CoA)
hypoxanthine_phosphoribosyltransferase_(Hypoxanthine)                                                                  : 1 Hypoxanthine + 1 5-Phospho-alpha-D-ribose_1-diphosphate --> 1 IMP + 1 Diphosphate
hydrogenase_(ubiquinone-8__2_protons)_(periplasm)                                                                      : 2 H+ + 1 H2 + 1 Ubiquinone-8 --> 1 Ubiquinol-8 + 2 H+[p]
Hydrogenase_(menaquinone8__2_protons)_(periplasm)                                                                      : 2 H+ + 1 H2 + 1 Menaquinone_8 --> 1 Menaquinol_8 + 2 H+[p]
Hydrogenase_(Demethylmenaquinone-8__2_protons)_(periplasm)                                                             : 1 2-Demethylmenaquinone_8 + 2 H+ + 1 H2 --> 1 2-Demethylmenaquinol_8 + 2 H+[p]
hypothetical_enyme                                                                                                     : 1 H2O + 1 Pyridoxamine_5'-phosphate --> 1 Phosphate + 1 Pyridoxamine
Hypoxanthine_transport_via_diffusion_(extracellular_to_periplasm)                                                      : 1 Hypoxanthine[e] <=> 1 Hypoxanthine[p]
Hypoxanthine_transport_(periplasm)                                                                                     : 1 Hypoxanthine[p] <=> 1 Hypoxanthine
proton_transport_via_diffusion_(extracellular_to_periplasm)                                                            : 1 H+[e] <=> 1 H+[p]
ISC_[2Fe-2S]_regeneration                                                                                              : 1 [2Fe-1S]_desulfurated_iron-sulfur_cluster + 1 IscS_with_bound_sulfur + 1 IscU_scaffold_protein --> 4 H+ + 1 IscS_sulfur_acceptor_protein + 1 IscU_with_bound_[2Fe-2S]_cluster
ISC_[2Fe-2S]_Synthesis                                                                                                 : 1 FADH2 + 2 Fe2+ + 2 IscS_with_bound_sulfur + 1 IscU_scaffold_protein --> 1 FAD + 6 H+ + 2 IscS_sulfur_acceptor_protein + 1 IscU_with_bound_[2Fe-2S]_cluster
ISC_[2Fe-2S]_Synthesis_II                                                                                              : 1 FADH2 + 2 Fe2+ + 2 IscS_with_bound_sulfur + 1 IscU_with_bound_[2Fe-2S]_cluster --> 1 FAD + 6 H+ + 2 IscS_sulfur_acceptor_protein + 1 IscU_with_two_bound_[2Fe-2S]_clusters
ISC_[2Fe-2S]_Transfer                                                                                                  : 4 H+ + 1 IscU_with_bound_[2Fe-2S]_cluster --> 1 [2Fe-2S]_iron-sulfur_cluster + 1 IscU_scaffold_protein
ISC_[4Fe-4S]_Reduction                                                                                                 : 1 FADH2 + 2 H+ + 1 IscU_with_two_bound_[2Fe-2S]_clusters --> 1 FAD + 1 IscU_with_bound_[4Fe-4S]_cluster
ISC_[4Fe-4S]_Transfer                                                                                                  : 4 H+ + 1 IscU_with_bound_[4Fe-4S]_cluster --> 1 [4Fe-4S]_iron-sulfur_cluster + 1 IscU_scaffold_protein
isocitrate_dehydrogenase_(NADP)                                                                                        : 1 Isocitrate + 1 NADP+ <=> 1 2-Oxoglutarate + 1 CO2 + 1 NADPH
isochorismate_synthase                                                                                                 : 1 chorismate <=> 1 Isochorismate
Isochorismate_Synthase                                                                                                 : 1 chorismate --> 1 Isochorismate
isochorismatase                                                                                                        : 1 H2O + 1 Isochorismate --> 1 2,3-Dihydro-2,3-dihydroxybenzoate + 1 Pyruvate
Isocitrate_lyase                                                                                                       : 1 Isocitrate --> 1 Glyoxylate + 1 Succinate
ISC_Cysteine_desulfuration                                                                                             : 1 L-Cysteine + 1 IscS_sulfur_acceptor_protein --> 1 L-Alanine + 1 IscS_with_bound_sulfur
L-idonate_5-dehydrogenase                                                                                              : 1 5-Dehydro-D-gluconate + 1 H+ + 1 NADH <=> 1 L-Idonate + 1 NAD+
L-indonate_5-dehydrogenase_(NADP)                                                                                      : 1 5-Dehydro-D-gluconate + 1 H+ + 1 NADPH --> 1 L-Idonate + 1 NADP+
L-idonate_transport_via_proton_symport,_reversible_(periplasm)                                                         : 1 H+[p] + 1 L-Idonate[p] <=> 1 H+ + 1 L-Idonate
L-idonate_transport_via_diffusion_(extracellular_to_periplasm)                                                         : 1 L-Idonate[e] <=> 1 L-Idonate[p]
Imidazole-glycerol-3-phosphate_synthase                                                                                : 1 L-Glutamine + 1 phosphoribulosylformimino-AICAR-P --> 1 AICAR + 1 D-erythro-1-(Imidazol-4-yl)glycerol_3-phosphate + 1 L-Glutamate + 1 H+
imidazoleglycerol-phosphate_dehydratase                                                                                : 1 D-erythro-1-(Imidazol-4-yl)glycerol_3-phosphate --> 1 H2O + 1 3-(Imidazol-4-yl)-2-oxopropyl_phosphate
indole-3-glycerol-phosphate_synthase                                                                                   : 1 1-(2-Carboxyphenylamino)-1-deoxy-D-ribulose_5-phosphate + 1 H+ --> 1 C'-(3-Indolyl)-glycerol_3-phosphate + 1 CO2 + 1 H2O
isoleucine_transaminase                                                                                                : 1 2-Oxoglutarate + 1 L-Isoleucine <=> 1 (S)-3-Methyl-2-oxopentanoate + 1 L-Glutamate
Isoleucyl-tRNA_synthetase                                                                                              : 1 ATP + 1 L-Isoleucine + 1 tRNA(Ile) --> 1 AMP + 1 L-Isoleucyl-tRNA(Ile) + 1 Diphosphate
L-isoleucine_transport_via_ABC_system_(periplasm)                                                                      : 1 ATP + 1 H2O + 1 L-Isoleucine[p] --> 1 ADP + 1 H+ + 1 L-Isoleucine + 1 Phosphate
L-isoleucine_reversible_transport_via_proton_symport_(periplasm)                                                       : 1 H+[p] + 1 L-Isoleucine[p] <=> 1 H+ + 1 L-Isoleucine
L-isoleucine_transport_via_diffusion_(extracellular_to_periplasm)                                                      : 1 L-Isoleucine[e] <=> 1 L-Isoleucine[p]
IMP_cyclohydrolase                                                                                                     : 1 H2O + 1 IMP <=> 1 FAICAR
IMP_dehydrogenase                                                                                                      : 1 H2O + 1 IMP + 1 NAD+ --> 1 H+ + 1 NADH + 1 Xanthosine_5'-phosphate
IMP_transport_via_diffusion_(extracellular_to_periplasm)                                                               : 1 IMP[e] <=> 1 IMP[p]
Indole_transport_via_proton_symport,_irreversible_(periplasm)                                                          : 1 H+ + 1 Indole --> 1 H+[p] + 1 Indole[p]
Indole_transport_via_proton_symport,_reversible_(periplasm)                                                            : 1 H+[p] + 1 Indole[p] <=> 1 H+ + 1 Indole
Indole_transport_via_diffusion_(extracellular_to_periplasm)                                                            : 1 Indole[e] <=> 1 Indole[p]
Na+/myo-inositol_symporter_(periplasm)                                                                                 : 1 myo-Inositol[p] + 1 Sodium[p] --> 1 myo-Inositol + 1 Sodium
Inosine_hydrolase                                                                                                      : 1 H2O + 1 Inosine --> 1 Hypoxanthine + 1 D-Ribose
insosine_kinase                                                                                                        : 1 ATP + 1 Inosine --> 1 ADP + 1 H+ + 1 IMP
inositol_transport_via_diffusion_(extracellular_to_periplasm)                                                          : 1 myo-Inositol[e] <=> 1 myo-Inositol[p]
inosine_transport_in_via_proton_symport_(periplasm)                                                                    : 1 H+[p] + 1 Inosine[p] --> 1 H+ + 1 Inosine
inosine_transport_in_via_proton_symport,_reversible_(periplasm)                                                        : 1 H+[p] + 1 Inosine[p] <=> 1 H+ + 1 Inosine
inosine_transport_via_diffusion_(extracellular_to_periplasm)                                                           : 1 Inosine[e] <=> 1 Inosine[p]
isopentenyl-diphosphate_D-isomerase                                                                                    : 1 Isopentenyl_diphosphate <=> 1 Dimethylallyl_diphosphate
1-hydroxy-2-methyl-2-(E)-butenyl_4-diphosphate_reductase_(ipdp)                                                        : 1 H+ + 1 1-hydroxy-2-methyl-2-(E)-butenyl_4-diphosphate + 1 NADH --> 1 H2O + 1 Isopentenyl_diphosphate + 1 NAD+
3-isopropylmalate_dehydrogenase                                                                                        : 1 3-Carboxy-2-hydroxy-4-methylpentanoate + 1 NAD+ --> 1 3-Carboxy-4-methyl-2-oxopentanoate + 1 H+ + 1 NADH
3-isopropylmalate_dehydratase                                                                                          : 1 3-Carboxy-2-hydroxy-4-methylpentanoate <=> 1 2-Isopropylmaleate + 1 H2O
2-isopropylmalate_hydratase                                                                                            : 1 2-Isopropylmaleate + 1 H2O <=> 1 3-Carboxy-3-hydroxy-4-methylpentanoate
2-isopropylmalate_synthase                                                                                             : 1 3-Methyl-2-oxobutanoate + 1 Acetyl-CoA + 1 H2O --> 1 3-Carboxy-3-hydroxy-4-methylpentanoate + 1 Coenzyme_A + 1 H+
isethionate_transport_via_ABC_system_(periplasm)                                                                       : 1 ATP + 1 H2O + 1 Isethionic_acid[p] --> 1 ADP + 1 H+ + 1 Isethionic_acid + 1 Phosphate
isethionate_transport_via_diffusion_(extracellular_to_periplasm)                                                       : 1 Isethionic_acid[e] <=> 1 Isethionic_acid[p]
KDO(2)-lipid_IV_A_transport_via_ABC_system_(periplasm)                                                                 : 1 ATP + 1 H2O + 1 KDO(2)-lipid_IV(A) --> 1 ADP + 1 H+ + 1 Phosphate + 1 KDO(2)-lipid_IV(A)[p]
KDO(2)-lipid_IV_A_transport_via_ABC_system_(periplasm_to_extracellular)                                                : 1 ATP + 1 H2O + 1 KDO(2)-lipid_IV(A)[p] --> 1 ADP + 1 H+ + 1 Phosphate + 1 KDO(2)-lipid_IV(A)[e]
ketol-acid_reductoisomerase_(2,3-dihydroxy-3-methylbutanoate)                                                          : 1 (R)-2,3-Dihydroxy-3-methylbutanoate + 1 NADP+ <=> 1 (S)-2-Acetolactate + 1 H+ + 1 NADPH
ketol-acid_reductoisomerase_(2-Acetolactate)                                                                           : 1 (S)-2-Aceto-2-hydroxybutanoate + 1 H+ + 1 NADPH <=> 1 (R)-2,3-Dihydroxy-3-methylpentanoate + 1 NADP+
beta-ketoacyl-ACP_synthase                                                                                             : 1 Acetyl-ACP + 1 H+ + 1 Malonyl-[ACP] --> 1 ACP + 1 Acetoacetyl-ACP + 1 CO2
beta-ketoacyl-ACP_synthase_(2)                                                                                         : 1 Acetyl-CoA + 1 H+ + 1 Malonyl-[ACP] --> 1 Acetoacetyl-ACP + 1 CO2 + 1 Coenzyme_A
3-deoxy-manno-octulosonate_cytidylyltransferase                                                                        : 1 CTP + 1 3-Deoxy-D-manno-2-octulosonate --> 1 CMP-3-deoxy-D-manno-octulosonate + 1 Diphosphate
3-deoxy-manno-octulosonate-8-phosphatase                                                                               : 1 H2O + 1 3-Deoxy-D-manno-octulosonate_8-phosphate --> 1 3-Deoxy-D-manno-2-octulosonate + 1 Phosphate
3-deoxy_-D-manno-octulosonic_-acid_8-phosphate_synthase                                                                : 1 D-Arabinose_5-phosphate + 1 H2O + 1 Phosphoenolpyruvate --> 1 3-Deoxy-D-manno-octulosonate_8-phosphate + 1 Phosphate
3-keto-L-gulonate_6-phosphate_decarboxylase                                                                            : 1 3-keto-L-gulonate-6-phosphate + 1 H+ --> 1 CO2 + 1 L-Xylulose_5-phosphate
Potassium_ABC_transporter_(periplasm)                                                                                  : 1 ATP + 1 H2O + 1 potassium[p] --> 1 ADP + 1 H+ + 1 potassium + 1 Phosphate
potassium_transport_in_via_proton_symport_(periplasm)                                                                  : 1 H+[p] + 1 potassium[p] --> 1 H+ + 1 potassium
potassium_transport_out_via_proton_antiport_(periplasm)                                                                : 1 potassium + 1 H+[p] --> 1 H+ + 1 potassium[p]
potassium_transport_via_diffusion_(extracellular_to_periplasm)                                                         : 1 potassium[e] <=> 1 potassium[p]
L-Lactate_dehydrogenase_(ubiquinone)                                                                                   : 1 L-Lactate + 1 Ubiquinone-8 --> 1 Pyruvate + 1 Ubiquinol-8
L-Lactate_dehydrogenase_(menaquinone)                                                                                  : 1 L-Lactate + 1 Menaquinone_8 --> 1 Menaquinol_8 + 1 Pyruvate
L-lactate_reversible_transport_via_proton_symport_(periplasm)                                                          : 1 H+[p] + 1 L-Lactate[p] <=> 1 H+ + 1 L-Lactate
L-lactate_transport_via_diffusion_(extracellular_to_periplasm)                                                         : 1 L-Lactate[e] <=> 1 L-Lactate[p]
4-amino-4-deoxy-L-arabinotransferase_(LPS_lipid_A_modification,_periplasmic_face_of_membrane))                         : 1 core_oligosaccharide_lipid_A[p] + 1 undecaprenyl_phosphate-4-amino-4-deoxy-L-arabinose[p] --> 1 4-Amino-4-deoxy-L-arabinose_modified_core_oligosaccharide_lipid_A[p] + 1 Undecaprenyl_phosphate[p]
b-galactosidase_001                                                                                                    : 1 H2O + 1 Lactose --> 1 D-Galactose + 1 D-Glucose
b-galactosidase_002                                                                                                    : 1 H2O[p] + 1 Lactose[p] --> 1 D-Galactose[p] + 1 D-Glucose[p]
L-alanyl-gamma-D-glutamyl-meso-diaminopimelate_hydrolase                                                               : 1 L-alanine-D-glutamate-meso-2,6-diaminoheptanedioate + 1 H2O --> 1 meso-2,6-Diaminoheptanedioate + 1 L-alanine-D-glutamate
L-alanyl-D-glutamate_transport_via_diffusion_(extracellular_to_periplasm)                                              : 1 L-alanine-D-glutamate[e] <=> 1 L-alanine-D-glutamate[p]
L-alanyl-D-glutamate_transport_in_via_proton_symport_(periplasm)                                                       : 1 L-alanine-D-glutamate[p] + 1 H+[p] --> 1 L-alanine-D-glutamate + 1 H+
L-alanyl-L-glutamate_transport_via_diffusion_(extracellular_to_periplasm)                                              : 1 L-alanine-L-glutamate[e] <=> 1 L-alanine-L-glutamate[p]
L-alanyl-L-glutamate_transport_in_via_proton_symport_(periplasm)                                                       : 1 L-alanine-L-glutamate[p] + 1 H+[p] --> 1 L-alanine-L-glutamate + 1 H+
D-Lactaldehyde_NAD+_1-oxidoreductase                                                                                   : 1 H+ + 1 Methylglyoxal + 1 NADH --> 1 D-Lactaldehyde + 1 NAD+
L-Lactaldehyde_NADP+_1-oxidoreductase                                                                                  : 1 H+ + 1 Methylglyoxal + 1 NADPH --> 1 L-Lactaldehyde + 1 NADP+
L-alanyl-gamma-L-glutamate_peptidase                                                                                   : 1 L-alanine-L-glutamate + 1 H2O --> 1 L-Alanine + 1 L-Glutamate
lactaldehyde_dehydrogenase                                                                                             : 1 H2O + 1 L-Lactaldehyde + 1 NAD+ --> 2 H+ + 1 L-Lactate + 1 NADH
lacaldehyde_reductase_(R-propane-1,2-diol_forming)                                                                     : 1 H+ + 1 D-Lactaldehyde + 1 NADH <=> 1 (R)-Propane-1,2-diol + 1 NAD+
lacaldehyde_reductase_(S-propane-1,2-diol_forming)                                                                     : 1 H+ + 1 L-Lactaldehyde + 1 NADH <=> 1 (S)-Propane-1,2-diol + 1 NAD+
Lactose_transport_via_proton_aniport_(periplasm)                                                                       : 1 Lactose + 1 H+[p] --> 1 H+ + 1 Lactose[p]
Lactose_transport_via_diffusion_(extracellular_to_periplasm)                                                           : 1 Lactose[e] <=> 1 Lactose[p]
Lactose_transport_via_proton_symport_(periplasm)                                                                       : 1 H+[p] + 1 Lactose[p] <=> 1 H+ + 1 Lactose
D-lactate_dehydrogenase_001                                                                                            : 1 D-Lactate + 1 NAD+ <=> 1 H+ + 1 NADH + 1 Pyruvate
D-lactate_dehydrogenase_002                                                                                            : 1 D-Lactate + 1 Ubiquinone-8 --> 1 Pyruvate + 1 Ubiquinol-8
leucine_transaminase_(irreversible)                                                                                    : 1 4-Methyl-2-oxopentanoate + 1 L-Glutamate --> 1 2-Oxoglutarate + 1 L-Leucine
Leucyl-tRNA_synthetase                                                                                                 : 1 ATP + 1 L-Leucine + 1 tRNA(Leu) --> 1 AMP + 1 L-Leucyl-tRNA(Leu) + 1 Diphosphate
L-leucine_transport_via_ABC_system_(periplasm)                                                                         : 1 ATP + 1 H2O + 1 L-Leucine[p] --> 1 ADP + 1 H+ + 1 L-Leucine + 1 Phosphate
L-leucine_reversible_transport_via_proton_symport_(periplasm)                                                          : 1 H+[p] + 1 L-Leucine[p] <=> 1 H+ + 1 L-Leucine
L-leucine_transport_via_diffusion_(extracellular_to_periplasm)                                                         : 1 L-Leucine[e] <=> 1 L-Leucine[p]
lactoylglutathione_lyase                                                                                               : 1 Reduced_glutathione + 1 Methylglyoxal --> 1 (R)-S-Lactoylglutathione
lipid_(cold)_A_transport_via_ABC_system_(periplasm)                                                                    : 1 ATP + 1 H2O + 1 cold_adapted_KDO(2)-lipid_(A) --> 1 ADP + 1 H+ + 1 Phosphate + 1 cold_adapted_KDO(2)-lipid_(A)[p]
core_oligosaccharide_lipid_A_hexadecanoate_transferase_(n-C16_0)_(extracellular_membrane)                              : 1 core_oligosaccharide_lipid_A[e] + 1 H+[e] + 1 Hexadecanoate_(n-C16_0)[e] --> 1 H2O[e] + 1 hepta-acylated_core_oligosaccharide_lipid_A_(E._coli)[e]
Lipid_A_hexadecanoate_transferase_(n-C16_0)_(extracellular_membrane)                                                   : 1 H+[e] + 1 Hexadecanoate_(n-C16_0)[e] + 1 KDO(2)-lipid_(A)[e] --> 1 H2O[e] + 1 hepta-acylated_KDO(2)-lipid_(A)[e]
Lipoyl-adenylate_protein_ligase                                                                                        : 1 lipoyl-AMP --> 1 AMP + 1 lipoate_(protein_bound)
Lipoate-ATP_adenylate_transferase                                                                                      : 1 ATP + 1 Lipoate --> 1 lipoyl-AMP + 1 Diphosphate
lipid_A_transport_via_ABC_system_(periplasm)                                                                           : 1 ATP + 1 H2O + 1 KDO(2)-lipid_(A) --> 1 ADP + 1 H+ + 1 Phosphate + 1 KDO(2)-lipid_(A)[p]
lipid_A_transport_via_ABC_system_(periplasm_to_extracellular)                                                          : 1 ATP + 1 H2O + 1 KDO(2)-lipid_(A)[p] --> 1 ADP + 1 H+ + 1 Phosphate + 1 KDO(2)-lipid_(A)[e]
Lipoyl(octanoyl)_transferase                                                                                           : 1 H+ + 1 Octanoyl-ACP_(n-C8_0ACP) --> 1 ACP + 1 octanoate_(protein_bound)
Lipoate_synthase                                                                                                       : 1 [4Fe-4S]_iron-sulfur_cluster + 2 S-Adenosyl-L-methionine + 1 H+ + 1 NAD+ + 1 octanoate_(protein_bound) --> 1 [2Fe-2S]_iron-sulfur_cluster + 2 5'-Deoxyadenosine + 2 Fe2+ + 1 lipoate_(protein_bound) + 2 L-Methionine + 1 NADH
Lipoate_transport_via_proton_symport_(periplasm)                                                                       : 1 H+[p] + 1 Lipoate[p] --> 1 H+ + 1 Lipoate
lipoate_transport_via_diffusion_(extracellular_to_periplasm)                                                           : 1 Lipoate[e] <=> 1 Lipoate[p]
Lipid_A_disaccaride_synthase                                                                                           : 1 2,3-Bis(3-hydroxytetradecanoyl)-beta-D-glucosaminyl_1-phosphate + 1 UDP-2,3-bis(3-hydroxytetradecanoyl)glucosamine --> 1 H+ + 1 Lipid_A_Disaccharide + 1 UDP
Lysophospholipase_L1_(2-acylglycerophosphotidate,_n-C12_0)_(periplasm)                                                 : 1 1-dodecanoyl-sn-glycerol_3-phosphate[p] + 1 H2O[p] --> 1 Dodecanoate_(n-C12_0)[p] + 1 Glycerol_3-phosphate[p] + 1 H+[p]
Lysophospholipase_L1_(2-acylglycerophosphotidate,_n-C14_0)_(periplasm)                                                 : 1 1-tetradecanoyl-sn-glycerol_3-phosphate[p] + 1 H2O[p] --> 1 Glycerol_3-phosphate[p] + 1 H+[p] + 1 tetradecanoate_(n-C14_0)[p]
Lysophospholipase_L1_(2-acylglycerophosphotidate,_n-C14_1)_(periplasm)                                                 : 1 1-tetradec-7-enoyl-sn-glycerol_3-phosphate[p] + 1 H2O[p] --> 1 Glycerol_3-phosphate[p] + 1 H+[p] + 1 tetradecenoate_(n-C14_1)[p]
Lysophospholipase_L1_(2-acylglycerophosphotidate,_n-C16_0)_(periplasm)                                                 : 1 1-hexadecanoyl-sn-glycerol_3-phosphate[p] + 1 H2O[p] --> 1 Glycerol_3-phosphate[p] + 1 H+[p] + 1 Hexadecanoate_(n-C16_0)[p]
Lysophospholipase_L1_(2-acylglycerophosphotidate,_n-C16_1)_(periplasm)                                                 : 1 1-hexadec-9-enoyl-sn-glycerol_3-phosphate[p] + 1 H2O[p] --> 1 Glycerol_3-phosphate[p] + 1 H+[p] + 1 Hexadecenoate_(n-C16_1)[p]
Lysophospholipase_L1_(2-acylglycerophosphotidate,_n-C18_0)_(periplasm)                                                 : 1 1-octadecanoyl-sn-glycerol_3-phosphate[p] + 1 H2O[p] --> 1 Glycerol_3-phosphate[p] + 1 H+[p] + 1 octadecanoate_(n-C18_0)[p]
Lysophospholipase_L1_(2-acylglycerophosphotidate,_n-C18_1)_(periplasm)                                                 : 1 1-octadec-11-enoyl-sn-glycerol_3-phosphate[p] + 1 H2O[p] --> 1 Glycerol_3-phosphate[p] + 1 H+[p] + 1 octadecenoate_(n-C18_1)[p]
Lysophospholipase_L1_(2-acylglycerophosphoethanolamine,_n-C12_0)_(periplasm)                                           : 1 1-Acyl-sn-glycero-3-phosphoethanolamine_(n-C12_0)[p] + 1 H2O[p] --> 1 Dodecanoate_(n-C12_0)[p] + 1 sn-Glycero-3-phosphoethanolamine[p] + 1 H+[p]
Lysophospholipase_L1_(2-acylglycerophosphoethanolamine,_n-C14_0)_(periplasm)                                           : 1 1-Acyl-sn-glycero-3-phosphoethanolamine_(n-C14_0)[p] + 1 H2O[p] --> 1 sn-Glycero-3-phosphoethanolamine[p] + 1 H+[p] + 1 tetradecanoate_(n-C14_0)[p]
Lysophospholipase_L1_(2-acylglycerophosphoethanolamine,_n-C14_1)_(periplasm)                                           : 1 1-Acyl-sn-glycero-3-phosphoethanolamine_(n-C14_1)[p] + 1 H2O[p] --> 1 sn-Glycero-3-phosphoethanolamine[p] + 1 H+[p] + 1 tetradecenoate_(n-C14_1)[p]
Lysophospholipase_L1_(2-acylglycerophosphoethanolamine,_n-C16_0)_(periplasm)                                           : 1 1-Acyl-sn-glycero-3-phosphoethanolamine_(n-C16_0)[p] + 1 H2O[p] --> 1 sn-Glycero-3-phosphoethanolamine[p] + 1 H+[p] + 1 Hexadecanoate_(n-C16_0)[p]
Lysophospholipase_L1_(2-acylglycerophosphoethanolamine,_n-C16_1)_(periplasm)                                           : 1 1-Acyl-sn-glycero-3-phosphoethanolamine_(n-C16_1)[p] + 1 H2O[p] --> 1 sn-Glycero-3-phosphoethanolamine[p] + 1 H+[p] + 1 Hexadecenoate_(n-C16_1)[p]
Lysophospholipase_L1_(2-acylglycerophosphoethanolamine,_n-C18_0)_(periplasm)                                           : 1 1-Acyl-sn-glycero-3-phosphoethanolamine_(n-C18_0)[p] + 1 H2O[p] --> 1 sn-Glycero-3-phosphoethanolamine[p] + 1 H+[p] + 1 octadecanoate_(n-C18_0)[p]
Lysophospholipase_L1_(2-acylglycerophosphoethanolamine,_n-C18_1)_(periplasm)                                           : 1 1-Acyl-sn-glycero-3-phosphoethanolamine_(n-C18_1)[p] + 1 H2O[p] --> 1 sn-Glycero-3-phosphoethanolamine[p] + 1 H+[p] + 1 octadecenoate_(n-C18_1)[p]
Lysophospholipase_L1_(2-acylglycerophosphoglycerol,_n-C12_0)_(periplasm)                                               : 1 1-Acyl-sn-glycero-3-phosphoglycerol_(n-C12_0)[p] + 1 H2O[p] --> 1 Dodecanoate_(n-C12_0)[p] + 1 Glycerophosphoglycerol[p] + 1 H+[p]
Lysophospholipase_L1_(2-acylglycerophosphoglycerol,_n-C14_0)_(periplasm)                                               : 1 1-Acyl-sn-glycero-3-phosphoglycerol_(n-C14_0)[p] + 1 H2O[p] --> 1 Glycerophosphoglycerol[p] + 1 H+[p] + 1 tetradecanoate_(n-C14_0)[p]
Lysophospholipase_L1_(2-acylglycerophosphoglycerol,_n-C14_1)_(periplasm)                                               : 1 1-Acyl-sn-glycero-3-phosphoglycerol_(n-C14_1)[p] + 1 H2O[p] --> 1 Glycerophosphoglycerol[p] + 1 H+[p] + 1 tetradecenoate_(n-C14_1)[p]
Lysophospholipase_L1_(2-acylglycerophosphoglycerol,_n-C16_0)_(periplasm)                                               : 1 1-Acyl-sn-glycero-3-phosphoglycerol_(n-C16_0)[p] + 1 H2O[p] --> 1 Glycerophosphoglycerol[p] + 1 H+[p] + 1 Hexadecanoate_(n-C16_0)[p]
Lysophospholipase_L1_(2-acylglycerophosphoglycerol,_n-C16_1)_(periplasm)                                               : 1 1-Acyl-sn-glycero-3-phosphoglycerol_(n-C16_1)[p] + 1 H2O[p] --> 1 Glycerophosphoglycerol[p] + 1 H+[p] + 1 Hexadecenoate_(n-C16_1)[p]
Lysophospholipase_L1_(2-acylglycerophosphoglycerol,_n-C18_0)_(periplasm)                                               : 1 1-Acyl-sn-glycero-3-phosphoglycerol_(n-C18_0)[p] + 1 H2O[p] --> 1 Glycerophosphoglycerol[p] + 1 H+[p] + 1 octadecanoate_(n-C18_0)[p]
Lysophospholipase_L1_(2-acylglycerophosphoglycerol,_n-C18_1)_(periplasm)                                               : 1 1-Acyl-sn-glycero-3-phosphoglycerol_(n-C18_1)[p] + 1 H2O[p] --> 1 Glycerophosphoglycerol[p] + 1 H+[p] + 1 octadecenoate_(n-C18_1)[p]
Lysophospholipase_L2_(2-acylglycerophosphotidate,_n-C12_0)                                                             : 1 2-dodecanoyl-sn-glycerol_3-phosphate + 1 H2O --> 1 Dodecanoate_(n-C12_0) + 1 Glycerol_3-phosphate + 2 H+
Lysophospholipase_L2_(2-acylglycerophosphotidate,_n-C14_0)                                                             : 1 2-tetradecanoyl-sn-glycerol_3-phosphate + 1 H2O --> 1 Glycerol_3-phosphate + 2 H+ + 1 tetradecanoate_(n-C14_0)
Lysophospholipase_L2_(2-acylglycerophosphotidate,_n-C14_1)                                                             : 1 2-tetradec-7-enoyl-sn-glycerol_3-phosphate + 1 H2O --> 1 Glycerol_3-phosphate + 2 H+ + 1 tetradecenoate_(n-C14_1)
Lysophospholipase_L2_(2-acylglycerophosphotidate,_n-C16_0)                                                             : 1 2-hexadecanoyl-sn-glycerol_3-phosphate + 1 H2O --> 1 Glycerol_3-phosphate + 2 H+ + 1 Hexadecanoate_(n-C16_0)
Lysophospholipase_L2_(2-acylglycerophosphotidate,_n-C16_1)                                                             : 1 2-hexadec-9-enoyl-sn-glycerol_3-phosphate + 1 H2O --> 1 Glycerol_3-phosphate + 2 H+ + 1 Hexadecenoate_(n-C16_1)
Lysophospholipase_L2_(2-acylglycerophosphotidate,_n-C18_0)                                                             : 1 2-octadecanoyl-sn-glycerol_3-phosphate + 1 H2O --> 1 Glycerol_3-phosphate + 2 H+ + 1 octadecanoate_(n-C18_0)
Lysophospholipase_L2_(2-acylglycerophosphotidate,_n-C18_1)                                                             : 1 2-octadec-11-enoyl-sn-glycerol_3-phosphate + 1 H2O --> 1 Glycerol_3-phosphate + 2 H+ + 1 octadecenoate_(n-C18_1)
Lysophospholipase_L2_(acyltransferase,_2-acyl-glycerophosphoethanolamine,_n-C12_0)                                     : 1 2-Acyl-sn-glycero-3-phosphoethanolamine_(n-C12_0) + 1 Phosphatidylglycerol_(didodecanoyl,_n-C12_0) --> 1 acyl_phosphatidylglycerol_(n-C12_0) + 1 sn-Glycero-3-phosphoethanolamine
Lysophospholipase_L2_(acyltransferase,_2-acyl-glycerophosphoethanolamine,_n-C14_0)                                     : 1 2-Acyl-sn-glycero-3-phosphoethanolamine_(n-C14_0) + 1 Phosphatidylglycerol_(ditetradecanoyl,_n-C14_0) --> 1 acyl_phosphatidylglycerol_(n-C14_0) + 1 sn-Glycero-3-phosphoethanolamine
Lysophospholipase_L2_(acyltransferase,_2-acyl-glycerophosphoethanolamine,_n-C14_1)                                     : 1 2-Acyl-sn-glycero-3-phosphoethanolamine_(n-C14_1) + 1 Phosphatidylglycerol_(ditetradec-7-enoyl,_n-C14_1) --> 1 acyl_phosphatidylglycerol_(n-C14_1) + 1 sn-Glycero-3-phosphoethanolamine
Lysophospholipase_L2_(acyltransferase,_2-acyl-glycerophosphoethanolamine,_n-C16_0)                                     : 1 2-Acyl-sn-glycero-3-phosphoethanolamine_(n-C16_0) + 1 Phosphatidylglycerol_(dihexadecanoyl,_n-C16_0) --> 1 acyl_phosphatidylglycerol_(n-C16_0) + 1 sn-Glycero-3-phosphoethanolamine
Lysophospholipase_L2_(acyltransferase,_2-acyl-glycerophosphoethanolamine,_n-C16_1)                                     : 1 2-Acyl-sn-glycero-3-phosphoethanolamine_(n-C16_1) + 1 Phosphatidylglycerol_(dihexadec-9-enoyl,_n-C16_1) --> 1 acyl_phosphatidylglycerol_(n-C16_1) + 1 sn-Glycero-3-phosphoethanolamine
Lysophospholipase_L2_(acyltransferase,_2-acyl-glycerophosphoethanolamine,_n-C18_0)                                     : 1 2-Acyl-sn-glycero-3-phosphoethanolamine_(n-C18_0) + 1 Phosphatidylglycerol_(dioctadecanoyl,_n-C18_0) --> 1 acyl_phosphatidylglycerol_(n-C18_0) + 1 sn-Glycero-3-phosphoethanolamine
Lysophospholipase_L2_(acyltransferase,_2-acyl-glycerophosphoethanolamine,_n-C18_1)                                     : 1 2-Acyl-sn-glycero-3-phosphoethanolamine_(n-C18_1) + 1 Phosphatidylglycerol_(dioctadec-11-enoyl,_n-C18_1) --> 1 acyl_phosphatidylglycerol_(n-C18_1) + 1 sn-Glycero-3-phosphoethanolamine
Lysophospholipase_L2_(acyltransferase,_2-acyl-glycerophosphoglycerol,_n-C12_0)                                         : 1 2-Acyl-sn-glycero-3-phosphoglycerol_(n-C12_0) + 1 Phosphatidylglycerol_(didodecanoyl,_n-C12_0) --> 1 acyl_phosphatidylglycerol_(n-C12_0) + 1 Glycerophosphoglycerol
Lysophospholipase_L2_(acyltransferase,_2-acyl-glycerophosphoglycerol,_n-C14_0)                                         : 1 2-Acyl-sn-glycero-3-phosphoglycerol_(n-C14_0) + 1 Phosphatidylglycerol_(ditetradecanoyl,_n-C14_0) --> 1 acyl_phosphatidylglycerol_(n-C14_0) + 1 Glycerophosphoglycerol
Lysophospholipase_L2_(acyltransferase,_2-acyl-glycerophosphoglycerol,_n-C14_1)                                         : 1 2-Acyl-sn-glycero-3-phosphoglycerol_(n-C14_1) + 1 Phosphatidylglycerol_(ditetradec-7-enoyl,_n-C14_1) --> 1 acyl_phosphatidylglycerol_(n-C14_1) + 1 Glycerophosphoglycerol
Lysophospholipase_L2_(acyltransferase,_2-acyl-glycerophosphoglycerol,_n-C16_0)                                         : 1 2-Acyl-sn-glycero-3-phosphoglycerol_(n-C16_0) + 1 Phosphatidylglycerol_(dihexadecanoyl,_n-C16_0) --> 1 acyl_phosphatidylglycerol_(n-C16_0) + 1 Glycerophosphoglycerol
Lysophospholipase_L2_(acyltransferase,_2-acyl-glycerophosphoglycerol,_n-C16_1)                                         : 1 2-Acyl-sn-glycero-3-phosphoglycerol_(n-C16_1) + 1 Phosphatidylglycerol_(dihexadec-9-enoyl,_n-C16_1) --> 1 acyl_phosphatidylglycerol_(n-C16_1) + 1 Glycerophosphoglycerol
Lysophospholipase_L2_(acyltransferase,_2-acyl-glycerophosphoglycerol,_n-C18_0)                                         : 1 2-Acyl-sn-glycero-3-phosphoglycerol_(n-C18_0) + 1 Phosphatidylglycerol_(dioctadecanoyl,_n-C18_0) --> 1 acyl_phosphatidylglycerol_(n-C18_0) + 1 Glycerophosphoglycerol
Lysophospholipase_L2_(acyltransferase,_2-acyl-glycerophosphoglycerol,_n-C18_1)                                         : 1 2-Acyl-sn-glycero-3-phosphoglycerol_(n-C18_1) + 1 Phosphatidylglycerol_(dioctadec-11-enoyl,_n-C18_1) --> 1 acyl_phosphatidylglycerol_(n-C18_1) + 1 Glycerophosphoglycerol
Lysophospholipase_L2_(2-acylglycerophosphoethanolamine,_n-C12_0)                                                       : 1 2-Acyl-sn-glycero-3-phosphoethanolamine_(n-C12_0) + 1 H2O --> 1 Dodecanoate_(n-C12_0) + 1 sn-Glycero-3-phosphoethanolamine + 1 H+
Lysophospholipase_L2_(2-acylglycerophosphoethanolamine,_n-C14_0)                                                       : 1 2-Acyl-sn-glycero-3-phosphoethanolamine_(n-C14_0) + 1 H2O --> 1 sn-Glycero-3-phosphoethanolamine + 1 H+ + 1 tetradecanoate_(n-C14_0)
Lysophospholipase_L2_(2-acylglycerophosphoethanolamine,_n-C14_1)                                                       : 1 2-Acyl-sn-glycero-3-phosphoethanolamine_(n-C14_1) + 1 H2O --> 1 sn-Glycero-3-phosphoethanolamine + 1 H+ + 1 tetradecenoate_(n-C14_1)
Lysophospholipase_L2_(2-acylglycerophosphoethanolamine,_n-C16_0)                                                       : 1 2-Acyl-sn-glycero-3-phosphoethanolamine_(n-C16_0) + 1 H2O --> 1 sn-Glycero-3-phosphoethanolamine + 1 H+ + 1 Hexadecanoate_(n-C16_0)
Lysophospholipase_L2_(2-acylglycerophosphoethanolamine,_n-C16_1)                                                       : 1 2-Acyl-sn-glycero-3-phosphoethanolamine_(n-C16_1) + 1 H2O --> 1 sn-Glycero-3-phosphoethanolamine + 1 H+ + 1 Hexadecenoate_(n-C16_1)
Lysophospholipase_L2_(2-acylglycerophosphoethanolamine,_n-C18_0)                                                       : 1 2-Acyl-sn-glycero-3-phosphoethanolamine_(n-C18_0) + 1 H2O --> 1 sn-Glycero-3-phosphoethanolamine + 1 H+ + 1 octadecanoate_(n-C18_0)
Lysophospholipase_L2_(2-acylglycerophosphoethanolamine,_n-C18_1)                                                       : 1 2-Acyl-sn-glycero-3-phosphoethanolamine_(n-C18_1) + 1 H2O --> 1 sn-Glycero-3-phosphoethanolamine + 1 H+ + 1 octadecenoate_(n-C18_1)
Lysophospholipase_L2_(2-acylglycerophosphoglycerol,_n-C12_0)                                                           : 1 2-Acyl-sn-glycero-3-phosphoglycerol_(n-C12_0) + 1 H2O --> 1 Dodecanoate_(n-C12_0) + 1 Glycerophosphoglycerol + 1 H+
Lysophospholipase_L2_(2-acylglycerophosphoglycerol,_n-C14_0)                                                           : 1 2-Acyl-sn-glycero-3-phosphoglycerol_(n-C14_0) + 1 H2O --> 1 Glycerophosphoglycerol + 1 H+ + 1 tetradecanoate_(n-C14_0)
Lysophospholipase_L2_(2-acylglycerophosphoglycerol,_n-C14_1)                                                           : 1 2-Acyl-sn-glycero-3-phosphoglycerol_(n-C14_1) + 1 H2O --> 1 Glycerophosphoglycerol + 1 H+ + 1 tetradecenoate_(n-C14_1)
Lysophospholipase_L2_(2-acylglycerophosphoglycerol,_n-C16_0)                                                           : 1 2-Acyl-sn-glycero-3-phosphoglycerol_(n-C16_0) + 1 H2O --> 1 Glycerophosphoglycerol + 1 H+ + 1 Hexadecanoate_(n-C16_0)
Lysophospholipase_L2_(2-acylglycerophosphoglycerol,_n-C16_1)                                                           : 1 2-Acyl-sn-glycero-3-phosphoglycerol_(n-C16_1) + 1 H2O --> 1 Glycerophosphoglycerol + 1 H+ + 1 Hexadecenoate_(n-C16_1)
Lysophospholipase_L2_(2-acylglycerophosphoglycerol,_n-C18_0)                                                           : 1 2-Acyl-sn-glycero-3-phosphoglycerol_(n-C18_0) + 1 H2O --> 1 Glycerophosphoglycerol + 1 H+ + 1 octadecanoate_(n-C18_0)
Lysophospholipase_L2_(2-acylglycerophosphoglycerol,_n-C18_1)                                                           : 1 2-Acyl-sn-glycero-3-phosphoglycerol_(n-C18_1) + 1 H2O --> 1 Glycerophosphoglycerol + 1 H+ + 1 octadecenoate_(n-C18_1)
L-serine_dehydrogenase                                                                                                 : 1 NADP+ + 1 L-Serine <=> 1 2-Aminomalonate_semialdehyde + 1 H+ + 1 NADPH
lysine_decarboxylase                                                                                                   : 1 H+ + 1 L-Lysine --> 1 1,5-Diaminopentane + 1 CO2
Lysyl-tRNA_synthetase                                                                                                  : 1 ATP + 1 L-Lysine + 1 tRNA(Lys) --> 1 AMP + 1 L-Lysine-tRNA_(Lys) + 1 Diphosphate
L-lysine_transport_via_ABC_system_(periplasm)                                                                          : 1 ATP + 1 H2O + 1 L-Lysine[p] --> 1 ADP + 1 H+ + 1 L-Lysine + 1 Phosphate
L-lysine_transport_in_via_proton_symport_(periplasm)                                                                   : 1 H+[p] + 1 L-Lysine[p] --> 1 H+ + 1 L-Lysine
L-lysine_transport_out_via_proton_antiport_(cytoplasm_to_periplasm)                                                    : 1 L-Lysine + 1 H+[p] --> 1 H+ + 1 L-Lysine[p]
L-lysine_transport_via_diffusion_(extracellular_to_periplasm)                                                          : 1 L-Lysine[e] <=> 1 L-Lysine[p]
Lyxose_isomerase                                                                                                       : 1 L-Lyxose --> 1 L-Xylulose
L-Lyxose_transport_via_proton_symport_(periplasm)                                                                      : 1 H+[p] + 1 L-Lyxose[p] --> 1 H+ + 1 L-Lyxose
L-Lyxose_transport_via_diffusion_(extracellular_to_periplasm)                                                          : 1 L-Lyxose[e] <=> 1 L-Lyxose[p]
mannitol-1-phosphate_5-dehydrogenase                                                                                   : 1 D-Mannitol_1-phosphate + 1 NAD+ <=> 1 D-Fructose_6-phosphate + 1 H+ + 1 NADH
Malonyl-ACP_decarboxylase                                                                                              : 1 H+ + 1 Malonyl-[ACP] --> 1 Acetyl-ACP + 1 CO2
Malonyl-CoA_methyltransferase                                                                                          : 1 S-Adenosyl-L-methionine + 1 Malonyl-CoA --> 1 S-Adenosyl-L-homocysteine + 1 malonyl-CoA_methyl_ester
malate_decarboxylating_oxidoreductase_(decarboxylating)                                                                : 1 D-Malate + 1 NAD+ --> 1 CO2 + 1 NADH + 1 Pyruvate
D-Malate_transport_via_proton_symport_(2_H)_(periplasm)                                                                : 2 H+[p] + 1 D-Malate[p] --> 2 H+ + 1 D-Malate
D-Malate_transport_via_diffusion_(extracellular_to_periplasm)                                                          : 1 D-Malate[e] <=> 1 D-Malate[p]
malate_synthase                                                                                                        : 1 Acetyl-CoA + 1 Glyoxylate + 1 H2O --> 1 Coenzyme_A + 1 H+ + 1 L-Malate
maltose_O-acetyltransferase                                                                                            : 1 Acetyl-CoA + 1 Maltose <=> 1 Acetyl-maltose + 1 Coenzyme_A
maltohexaose_transport_via_ABC_system_(periplasm)                                                                      : 1 ATP + 1 H2O + 1 Maltohexaose[p] --> 1 ADP + 1 H+ + 1 Maltohexaose + 1 Phosphate
maltohexaose_transport_via_diffusion_(extracellular_to_periplasm)_irreversible                                         : 1 Maltohexaose[e] --> 1 Maltohexaose[p]
maltopentaose_transport_via_ABC_system_(periplasm)                                                                     : 1 ATP + 1 H2O + 1 Maltopentaose[p] --> 1 ADP + 1 H+ + 1 Maltopentaose + 1 Phosphate
maltopentaoseMaltotriose_transport_via_diffusion_(extracellular_to_periplasm)_irreversible                             : 1 Maltopentaose[e] --> 1 Maltopentaose[p]
Maltotriose_transport_via_ABC_system_(periplasm)                                                                       : 1 ATP + 1 H2O + 1 Maltotriose[p] --> 1 ADP + 1 H+ + 1 Maltotriose + 1 Phosphate
Maltotriose_transport_via_diffusion_(extracellular_to_periplasm)_irreversible                                          : 1 Maltotriose[e] --> 1 Maltotriose[p]
maltotetraose_transport_via_ABC_system_(periplasm)                                                                     : 1 ATP + 1 H2O + 1 Maltotetraose[p] --> 1 ADP + 1 H+ + 1 Maltotetraose + 1 Phosphate
maltotetraoseMaltotriose_transport_via_diffusion_(extracellular_to_periplasm)_irreversible                             : 1 Maltotetraose[e] --> 1 Maltotetraose[p]
maltose_transport_via_ABC_system_(periplasm)                                                                           : 1 ATP + 1 H2O + 1 Maltose[p] --> 1 ADP + 1 H+ + 1 Maltose + 1 Phosphate
maltose_transport_via_PEP_Pyr_PTS_(periplasm)                                                                          : 1 Phosphoenolpyruvate + 1 Maltose[p] --> 1 Maltose_6'-phosphate + 1 Pyruvate
maltoseMaltotriose_transport_via_diffusion_(extracellular_to_periplasm)_irreversible                                   : 1 Maltose[e] --> 1 Maltose[p]
Malate_transport_via_proton_symport_(2_H)_(periplasm)                                                                  : 2 H+[p] + 1 L-Malate[p] --> 2 H+ + 1 L-Malate
Malate_transport_via_proton_symport_(3_H)_(periplasm)                                                                  : 3 H+[p] + 1 L-Malate[p] --> 3 H+ + 1 L-Malate
L-malate_transport_out_via_proton_antiport_(periplasm)                                                                 : 1 L-Malate + 1 H+[p] --> 1 H+ + 1 L-Malate[p]
Malate_transport_via_diffusion_(extracellular_to_periplasm)                                                            : 1 L-Malate[e] <=> 1 L-Malate[p]
mannose-1-phosphate_guanylyltransferase_(GDP)                                                                          : 1 GDP + 1 H+ + 1 D-Mannose_1-phosphate --> 1 GDP-D-mannose + 1 Phosphate
mannose-6-phosphate_isomerase                                                                                          : 1 D-Mannose_6-phosphate <=> 1 D-Fructose_6-phosphate
Mannose-6-phosphate_transport_via_phosphate_antiport_(periplasm)                                                       : 2 Phosphate + 1 D-Mannose_6-phosphate[p] --> 1 D-Mannose_6-phosphate + 2 Phosphate[p]
Mannose_6-phosphate_transport_via_diffusion_(extracellular_to_periplasm)                                               : 1 D-Mannose_6-phosphate[e] <=> 1 D-Mannose_6-phosphate[p]
Mannonate_oxidoreductase                                                                                               : 1 D-Mannonate + 1 NAD+ <=> 1 D-Fructuronate + 1 H+ + 1 NADH
2-O-alpha-mannosyl-D-glycerate_transport_via_PEP_Pyr_PTS_(periplasm)                                                   : 1 Phosphoenolpyruvate + 1 2(alpha-D-Mannosyl)-D-glycerate[p] --> 1 2(alpha-D-Mannosyl-6-phosphate)-D-glycerate + 1 Pyruvate
2-O-alpha-mannosyl-D-glycerate_transport_via_diffusion_(extracellular_to_periplasm)                                    : 1 2(alpha-D-Mannosyl)-D-glycerate[e] <=> 1 2(alpha-D-Mannosyl)-D-glycerate[p]
2-O-alpha-mannosyl-6-phosphate-D-glycerate_hydrolase                                                                   : 1 H2O + 1 2(alpha-D-Mannosyl-6-phosphate)-D-glycerate --> 1 (R)-Glycerate + 1 D-Mannose_6-phosphate
D-mannose_transport_via_PEP_Pyr_PTS_(periplasm)                                                                        : 1 Phosphoenolpyruvate + 1 D-Mannose[p] --> 1 D-Mannose_6-phosphate + 1 Pyruvate
D-mannose_transport_via_diffusion_(extracellular_to_periplasm)                                                         : 1 D-Mannose[e] <=> 1 D-Mannose[p]
2-methylcitrate_dehydratase                                                                                            : 1 2-Methylcitrate --> 1 cis-2-Methylaconitate + 1 H2O
methylisocitrate_lyase                                                                                                 : 1 methylisocitrate <=> 1 Pyruvate + 1 Succinate
2-methylcitrate_synthase                                                                                               : 1 H2O + 1 Oxaloacetate + 1 Propanoyl-CoA --> 1 2-Methylcitrate + 1 Coenzyme_A + 1 H+
Malonyl-CoA-ACP_transacylase                                                                                           : 1 ACP + 1 Malonyl-CoA <=> 1 Coenzyme_A + 1 Malonyl-[ACP]
3-mercaptopyruvate_sulfurtransferase                                                                                   : 1 Hydrogen_cyanide + 1 Mercaptopyruvate --> 1 H+ + 1 Pyruvate + 1 Thiocyanate
murein_crosslinking_transpeptidase_1A_(A2pm->D-ala)_(periplasm)_001                                                    : 1 two_linked_disacharide_pentapeptide_murein_units_(uncrosslinked,_middle_of_chain)[p] --> 1 D-Alanine[p] + 1 two_disacharide_linked_murein_units,_pentapeptide_crosslinked_tetrapeptide_(A2pm->D-ala)_(middle_of_chain)[p]
murein_crosslinking_transpeptidase_1B_(A2pm->A2pm)_(periplasm)                                                         : 1 two_linked_disacharide_pentapeptide_murein_units_(uncrosslinked,_middle_of_chain)[p] --> 1 D-Alanyl-D-alanine[p] + 1 two_disacharide_linked_murein_units,_pentapeptide_corsslinked_tripeptide_(A2pm->A2pm)_(middle_of_chain)[p]
murein_crosslinking_transpeptidase_1A_(A2pm->D-ala)_(periplasm)_002                                                    : 1 three_linked_disacharide_pentapeptide_murein_units_(uncrosslinked,_middle_of_chain)[p] --> 2 D-Alanine[p] + 1 three_disacharide_linked_murein_units_(pentapeptide_crosslinked_tetrapeptide_(A2pm->D-ala)_tetrapeptide_corsslinked_tetrapeptide_(A2pm->D-ala))_(middle_of_chain)[p]
murein_D,D-carboxypeptidase_(murein5px4p)_(periplasm)                                                                  : 1 H2O[p] + 1 two_disacharide_linked_murein_units,_pentapeptide_crosslinked_tetrapeptide_(A2pm->D-ala)_(middle_of_chain)[p] --> 1 D-Alanine[p] + 1 two_disacharide_linked_murein_units,_tetrapeptide_corsslinked_tetrapeptide_(A2pm->D-ala)_(middle_of_chain)[p]
murein_D,D-carboxypeptidase_(murein5px4px4p)_(periplasm)                                                               : 1 H2O[p] + 1 three_disacharide_linked_murein_units_(pentapeptide_crosslinked_tetrapeptide_(A2pm->D-ala)_tetrapeptide_corsslinked_tetrapeptide_(A2pm->D-ala))_(middle_of_chain)[p] --> 1 D-Alanine[p] + 1 three_disacharide_linked_murein_units_(tetrapeptide_crosslinked_tetrapeptide_(A2pm->D-ala)_&_tetrapeptide_corsslinked_tetrapeptide_(A2pm->D-ala))_(middle_of_chain)[p]
murein_D,D-carboxypeptidase_(murein5p5p)_(periplasm)                                                                   : 1 H2O[p] + 1 two_linked_disacharide_pentapeptide_murein_units_(uncrosslinked,_middle_of_chain)[p] --> 1 D-Alanine[p] + 1 two_linked_disacharide_pentapeptide_and_tetrapeptide_murein_units_(uncrosslinked,_middle_of_chain)[p]
murein_D,D-carboxypeptidase_(murein5p4p)_(periplasm)                                                                   : 1 H2O[p] + 1 two_linked_disacharide_pentapeptide_and_tetrapeptide_murein_units_(uncrosslinked,_middle_of_chain)[p] --> 1 D-Alanine[p] + 1 two_linked_disacharide_tetrapeptide_murein_units_(uncrosslinked,_middle_of_chain)[p]
murein_D,D-carboxypeptidase_(murein5p3p)_(periplasm)                                                                   : 1 H2O[p] + 1 two_linked_disacharide_pentapeptide_and_tripeptide_murein_units_(uncrosslinked,_middle_of_chain)[p] --> 1 D-Alanine[p] + 1 two_linked_disacharide_tetrapeptide_and_tripeptide_murein_units_(uncrosslinked,_middle_of_chain)[p]
murein_D,D-endopeptidase_(murein4px4p)_(periplasm)                                                                     : 1 H2O[p] + 1 two_disacharide_linked_murein_units,_tetrapeptide_corsslinked_tetrapeptide_(A2pm->D-ala)_(middle_of_chain)[p] --> 1 two_linked_disacharide_tetrapeptide_murein_units_(uncrosslinked,_middle_of_chain)[p]
murein_D,D-endopeptidase_(murein3px4p)_(periplasm)                                                                     : 1 H2O[p] + 1 two_disacharide_linked_murein_units,_tripeptide_crosslinked_tetrapeptide_(A2pm->D-ala)_(middle_of_chain)[p] --> 1 two_linked_disacharide_tetrapeptide_and_tripeptide_murein_units_(uncrosslinked,_middle_of_chain)[p]
murein_D,D-endopeptidase_(murein5px4p)_(periplasm)                                                                     : 1 H2O[p] + 1 two_disacharide_linked_murein_units,_pentapeptide_crosslinked_tetrapeptide_(A2pm->D-ala)_(middle_of_chain)[p] --> 1 two_linked_disacharide_pentapeptide_and_tetrapeptide_murein_units_(uncrosslinked,_middle_of_chain)[p]
murein_D,D-endopeptidase_(murein4px4px4p)_(periplasm)                                                                  : 1 H2O[p] + 1 three_disacharide_linked_murein_units_(tetrapeptide_crosslinked_tetrapeptide_(A2pm->D-ala)_&_tetrapeptide_corsslinked_tetrapeptide_(A2pm->D-ala))_(middle_of_chain)[p] --> 1 three_disacharide_linked_murein_units_(tetrapeptide_crosslinked_tetrapeptide_(A2pm->D-ala),_one_uncrosslinked_tetrapaptide)_(middle_of_chain)[p]
malate_dehydrogenase                                                                                                   : 1 L-Malate + 1 NAD+ <=> 1 H+ + 1 NADH + 1 Oxaloacetate
Malate_dehydrogenase_(ubiquinone_8_as_acceptor)                                                                        : 1 L-Malate + 1 Ubiquinone-8 --> 1 Oxaloacetate + 1 Ubiquinol-8
Malate_dehydrogenase_(menaquinone_8_as_acceptor)                                                                       : 1 L-Malate + 1 Menaquinone_8 --> 1 Menaquinol_8 + 1 Oxaloacetate
malic_enzyme_(NAD)                                                                                                     : 1 L-Malate + 1 NAD+ --> 1 CO2 + 1 NADH + 1 Pyruvate
malic_enzyme_(NADP)                                                                                                    : 1 L-Malate + 1 NADP+ --> 1 CO2 + 1 NADPH + 1 Pyruvate
2C-methyl-D-erythritol_2,4_cyclodiphosphate_dehydratase                                                                : 1 2-C-methyl-D-erythritol_2,4-cyclodiphosphate + 2 Flavodoxin_reduced + 1 H+ --> 2 flavodoxin_semi_oxidized + 1 1-hydroxy-2-methyl-2-(E)-butenyl_4-diphosphate + 1 H2O
2-C-methyl-D-erythritol_2,4-cyclodiphosphate_synthase                                                                  : 1 2-phospho-4-(cytidine_5'-diphospho)-2-C-methyl-D-erythritol --> 1 2-C-methyl-D-erythritol_2,4-cyclodiphosphate + 1 CMP
melibiose_transport_in_via_symport_(periplasm)                                                                         : 1 H+[p] + 1 Melibiose[p] --> 1 H+ + 1 Melibiose
melibiose_transport_in_via_antiport_(periplasm)                                                                        : 1 Melibiose + 1 H+[p] --> 1 H+ + 1 Melibiose[p]
melibiose_transport_via_diffusion_(extracellular_to_periplasm)                                                         : 1 Melibiose[e] <=> 1 Melibiose[p]
Methanol_transport_via_diffusion_(extracellular_to_periplasm)                                                          : 1 Methanol[e] <=> 1 Methanol[p]
Methanol_reversible_transport_via_diffusion_(periplasm)                                                                : 1 Methanol[p] <=> 1 Methanol
2-C-methyl-D-erythritol_4-phosphate_cytidylyltransferase                                                               : 1 2-C-methyl-D-erythritol_4-phosphate + 1 CTP + 1 H+ --> 1 4-(cytidine_5'-diphospho)-2-C-methyl-D-erythritol + 1 Diphosphate
methionine_adenosyltransferase                                                                                         : 1 ATP + 1 H2O + 1 L-Methionine --> 1 S-Adenosyl-L-methionine + 1 Phosphate + 1 Diphosphate
D-methionine_transport_via_ABC_system_(periplasm)                                                                      : 1 ATP + 1 H2O + 1 D-Methionine[p] --> 1 ADP + 1 H+ + 1 D-Methionine + 1 Phosphate
D-methionine_transport_via_diffusion_(extracellular_to_periplasm)                                                      : 1 D-Methionine[e] <=> 1 D-Methionine[p]
methionine_oxidation_(spontaneous)                                                                                     : 1 Hydrogen_peroxide + 1 L-Methionine --> 1 H2O + 1 L-Methionine_Sulfoxide
methionine_oxidation_2_(spontaneous)                                                                                   : 1 Hydrogen_peroxide + 1 L-Methionine --> 1 H2O + 1 L-methionine-R-sulfoxide
methionine_synthase                                                                                                    : 1 5-Methyltetrahydrofolate + 1 L-Homocysteine --> 1 H+ + 1 L-Methionine + 1 5,6,7,8-Tetrahydrofolate
L-methionine_S-oxide_transport_via_ABC_system_(periplasm)                                                              : 1 ATP + 1 H2O + 1 L-Methionine_Sulfoxide[p] --> 1 ADP + 1 H+ + 1 L-Methionine_Sulfoxide + 1 Phosphate
L-methionine_S-oxide_diffusion_(extracellular)                                                                         : 1 L-Methionine_Sulfoxide[e] <=> 1 L-Methionine_Sulfoxide[p]
L-methionine_R-oxide_transport_via_ABC_system_(periplasm)                                                              : 1 ATP + 1 H2O + 1 L-methionine-R-sulfoxide[p] --> 1 ADP + 1 H+ + 1 L-methionine-R-sulfoxide + 1 Phosphate
L-methionine_R-oxide_diffusion_(extracellular)                                                                         : 1 L-methionine-R-sulfoxide[e] <=> 1 L-methionine-R-sulfoxide[p]
L-methionine-S-oxide_reductase                                                                                         : 1 L-Methionine_Sulfoxide + 1 Reduced_thioredoxin --> 1 H2O + 1 L-Methionine + 1 Oxidized_thioredoxin
L-methionine-R-sulfoxide_reductase                                                                                     : 1 L-methionine-R-sulfoxide + 1 Reduced_thioredoxin --> 1 H2O + 1 L-Methionine + 1 Oxidized_thioredoxin
Methionyl-tRNA_synthetase                                                                                              : 1 ATP + 1 L-Methionine + 1 tRNA(Met) --> 1 AMP + 1 L-Methionyl-tRNA_(Met) + 1 Diphosphate
L-methionine_transport_via_ABC_system_(periplasm)                                                                      : 1 ATP + 1 H2O + 1 L-Methionine[p] --> 1 ADP + 1 H+ + 1 L-Methionine + 1 Phosphate
L-methionine_transport_via_diffusion_(extracellular_to_periplasm)                                                      : 1 L-Methionine[e] <=> 1 L-Methionine[p]
magnesium_(Mg+2)_transport_in/out_via_proton_antiport_(periplasm)                                                      : 2 H+ + 1 magnesium[p] <=> 1 magnesium + 2 H+[p]
magnesium_(Mg+2)_transport_via_diffusion_(extracellular_to_periplasm)                                                  : 1 magnesium[e] <=> 1 magnesium[p]
magnesium_(+2)_transport_in_via_diffusion                                                                              : 1 magnesium[p] --> 1 magnesium
Magnesium_(Mg+2)_ABC_transporter_(ubtake,_periplasm)                                                                   : 1 ATP + 1 H2O + 1 magnesium[p] --> 1 ADP + 1 H+ + 1 magnesium + 1 Phosphate
methylglyoxal_synthase                                                                                                 : 1 Dihydroxyacetone_phosphate --> 1 Methylglyoxal + 1 Phosphate
myo-inositol_1-phosphatase                                                                                             : 1 H2O + 1 1D-myo-Inositol_1-phosphate --> 1 myo-Inositol + 1 Phosphate
2-methylisocitrate_dehydratase                                                                                         : 1 cis-2-Methylaconitate + 1 H2O <=> 1 methylisocitrate
Minocycline_transport_via_diffusion_(extracellular_to_periplasm)                                                       : 1 minocycline[e] <=> 1 minocycline[p]
Minocycline_transport_via_TolC_system                                                                                  : 1 H+[p] + 1 minocycline[p] --> 1 H+ + 1 minocycline[e]
myo-inositol_phosphate_transport_via_diffusion_(extracellular_to_periplasm)                                            : 1 myo-Inositol_hexakisphosphate[e] --> 1 myo-Inositol_hexakisphosphate[p]
murein_L,D-carboxypeptidase_(murein5px4p)_(periplasm)                                                                  : 1 H2O[p] + 1 two_disacharide_linked_murein_units,_pentapeptide_crosslinked_tetrapeptide_(A2pm->D-ala)_(middle_of_chain)[p] --> 1 D-Alanyl-D-alanine[p] + 1 two_disacharide_linked_murein_units,_tripeptide_crosslinked_tetrapeptide_(A2pm->D-ala)_(middle_of_chain)[p]
murein_L,D-carboxypeptidase_(murein4p4p)_(periplasm)                                                                   : 1 H2O[p] + 1 two_linked_disacharide_tetrapeptide_murein_units_(uncrosslinked,_middle_of_chain)[p] --> 1 D-Alanine[p] + 1 two_linked_disacharide_tetrapeptide_and_tripeptide_murein_units_(uncrosslinked,_middle_of_chain)[p]
murein_L,D-carboxypeptidase_(murein5p5p)_(periplasm)                                                                   : 1 H2O[p] + 1 two_linked_disacharide_pentapeptide_murein_units_(uncrosslinked,_middle_of_chain)[p] --> 1 D-Alanyl-D-alanine[p] + 1 two_linked_disacharide_pentapeptide_and_tripeptide_murein_units_(uncrosslinked,_middle_of_chain)[p]
murein_L,D-carboxypeptidase_(murein4p3p)_(periplasm)                                                                   : 1 H2O[p] + 1 two_linked_disacharide_tetrapeptide_and_tripeptide_murein_units_(uncrosslinked,_middle_of_chain)[p] --> 1 D-Alanine[p] + 1 two_linked_disacharide_tripeptide_murein_units_(uncrosslinked,_middle_of_chain)[p]
murein_L,D-carboxypeptidase_(murein5px3p)_(periplasm)                                                                  : 1 H2O[p] + 1 two_disacharide_linked_murein_units,_pentapeptide_corsslinked_tripeptide_(A2pm->A2pm)_(middle_of_chain)[p] --> 1 D-Alanyl-D-alanine[p] + 1 two_disacharide_linked_murein_units,_tripeptide_crosslinked_tripeptide_(A2pm->A2pm)_(middle_of_chain)[p]
murein_L,D-endopeptidase_(murein3px3p)_(periplasm)                                                                     : 1 H2O[p] + 1 two_disacharide_linked_murein_units,_tripeptide_crosslinked_tripeptide_(A2pm->A2pm)_(middle_of_chain)[p] --> 1 two_linked_disacharide_tripeptide_murein_units_(uncrosslinked,_middle_of_chain)[p]
murein_L,D-endopeptidase_(murein5px3p)_(periplasm)                                                                     : 1 H2O[p] + 1 two_disacharide_linked_murein_units,_pentapeptide_corsslinked_tripeptide_(A2pm->A2pm)_(middle_of_chain)[p] --> 1 two_linked_disacharide_pentapeptide_and_tripeptide_murein_units_(uncrosslinked,_middle_of_chain)[p]
Maltodextrin_glucosidase_(maltotriose)                                                                                 : 1 H2O + 1 Maltotriose --> 1 D-Glucose + 1 Maltose
Maltodextrin_glucosidase_(maltotetraose)                                                                               : 1 H2O + 1 Maltotetraose --> 1 D-Glucose + 1 Maltotriose
Maltodextrin_glucosidase_(maltopentaose)                                                                               : 1 H2O + 1 Maltopentaose --> 1 D-Glucose + 1 Maltotetraose
Maltodextrin_glucosidase_(maltohexaose)                                                                                : 1 H2O + 1 Maltohexaose --> 1 D-Glucose + 1 Maltopentaose
Maltodextrin_glucosidase_(maltoheptaose)                                                                               : 1 H2O + 1 Maltoheptaose --> 1 D-Glucose + 1 Maltohexaose
murein_lytic_transglycosylase_(murein4p4p)_(periplasm)                                                                 : 1 two_linked_disacharide_tetrapeptide_murein_units_(uncrosslinked,_middle_of_chain)[p] --> 2 N-Acetyl-D-glucosamine(anhydrous)N-Acetylmuramyl-tetrapeptide[p]
murein_lytic_transglycosylase_(murein4p3p)_(periplasm)                                                                 : 1 two_linked_disacharide_tetrapeptide_and_tripeptide_murein_units_(uncrosslinked,_middle_of_chain)[p] --> 1 N-Acetyl-D-glucosamine(anhydrous)N-Acetylmuramyl-tripeptide[p] + 1 N-Acetyl-D-glucosamine(anhydrous)N-Acetylmuramyl-tetrapeptide[p]
murein_lytic_transglycosylase_(murein3p3p)_(periplasm)                                                                 : 1 two_linked_disacharide_tripeptide_murein_units_(uncrosslinked,_middle_of_chain)[p] --> 2 N-Acetyl-D-glucosamine(anhydrous)N-Acetylmuramyl-tripeptide[p]
murein_lytic_transglycosylase_(murein4px4p4p)_(periplasm)                                                              : 1 three_disacharide_linked_murein_units_(tetrapeptide_crosslinked_tetrapeptide_(A2pm->D-ala),_one_uncrosslinked_tetrapaptide)_(middle_of_chain)[p] --> 1 N-Acetyl-D-glucosamine(anhydrous)N-Acetylmuramyl-tetrapeptide[p] + 1 two_disacharide_linked_murein_units,_tetrapeptide_corsslinked_tetrapeptide_(A2pm->D-ala)_(middle_of_chain)[p]
Maltodextrin_phosphorylase_(maltopentaose)                                                                             : 1 Maltopentaose + 1 Phosphate <=> 1 D-Glucose_1-phosphate + 1 Maltotetraose
Maltodextrin_phosphorylase_(maltohexaose)                                                                              : 1 Maltohexaose + 1 Phosphate <=> 1 D-Glucose_1-phosphate + 1 Maltopentaose
Maltodextrin_phosphorylase_(maltoheptaose)                                                                             : 1 Maltoheptaose + 1 Phosphate <=> 1 D-Glucose_1-phosphate + 1 Maltohexaose
Methylmalonyl-CoA_decarboxylase                                                                                        : 1 H+ + 1 (S)-Methylmalonyl-CoA --> 1 CO2 + 1 Propanoyl-CoA
S-methylmethionine_permease_(periplasm)                                                                                : 1 H+[p] + 1 S-Methyl-L-methionine[p] --> 1 H+ + 1 S-Methyl-L-methionine
S-methyl-L-methionine_transport_via_diffusion_(extracellular_to_periplasm)                                             : 1 S-Methyl-L-methionine[e] <=> 1 S-Methyl-L-methionine[p]
Methylmalonyl-CoA_mutase                                                                                               : 1 Succinyl-CoA --> 1 (S)-Methylmalonyl-CoA
manganese_(Mn+2)_transport_out_via_proton_antiport_(periplasm)                                                         : 1 Mn2+ + 1 H+[p] --> 1 H+ + 1 Mn2+[p]
manganese_transport_in_via_permease_(no_H+)                                                                            : 1 Mn2+[p] --> 1 Mn2+
mannose_6-phosphate_phosphatase                                                                                        : 1 H2O + 1 D-Mannose_6-phosphate --> 1 D-Mannose + 1 Phosphate
mannitol_transport_via_PEP_Pyr_PTS_(periplasm)                                                                         : 1 Phosphoenolpyruvate + 1 D-Mannitol[p] --> 1 D-Mannitol_1-phosphate + 1 Pyruvate
mannitol_transport_via_diffusion_(extracellular_to_periplasm)                                                          : 1 D-Mannitol[e] <=> 1 D-Mannitol[p]
D-mannonate_hydrolyase                                                                                                 : 1 D-Mannonate --> 1 2-Dehydro-3-deoxy-D-gluconate + 1 H2O
manganese_(Mn+2)_transport_in_via_proton_symport_(periplasm)                                                           : 1 H+[p] + 1 Mn2+[p] --> 1 H+ + 1 Mn2+
Manganese_(Mn+2)_transport_via_diffusion_(extracellular_to_periplasm)                                                  : 1 Mn2+[e] <=> 1 Mn2+[p]
MoaD_sulfuration_(nadh,_assumed)                                                                                       : 1 IscS_with_bound_sulfur + 1 MoaD_Protein_with_bound_AMP + 1 NADH --> 1 AMP + 1 IscS_sulfur_acceptor_protein + 1 MoaD_Protein_with_thiocarboxylate + 1 NAD+
3-deoxy-D-manno-octulosonic_acid_transferase_001                                                                       : 1 CMP-3-deoxy-D-manno-octulosonate + 1 2,3,2'3'-Tetrakis(beta-hydroxymyristoyl)-D-glucosaminyl-1,6-beta-D-glucosamine_1,4'-bisphosphate --> 1 CMP + 1 H+ + 1 KDO-lipid_IV(A)
3-deoxy-D-manno-octulosonic_acid_transferase_002                                                                       : 1 CMP-3-deoxy-D-manno-octulosonate + 1 KDO-lipid_IV(A) --> 1 CMP + 1 H+ + 1 KDO(2)-lipid_IV(A)
3-deoxy-D-manno-octulosonic_acid_transferase_III_(LPS_core_biosynthesis)                                               : 1 CMP-3-deoxy-D-manno-octulosonate + 1 phospho-heptosyl-phospho-heptosyl-heptosyl-kdo2-lipidA --> 1 CMP + 1 H+ + 1 kdo-phospho-heptosyl-phospho-heptosyl-heptosyl-kdo2-lipidA
molybdate_transport_via_ABC_system_(periplasm)                                                                         : 1 ATP + 1 H2O + 1 Molybdate[p] --> 1 ADP + 1 H+ + 1 Molybdate + 1 Phosphate
molybdate_transport_via_diffusion_(extracellular_to_periplasm)                                                         : 1 Molybdate[e] <=> 1 Molybdate[p]
molybdopterin_cytidine_dinucleotide_synthase                                                                           : 1 CTP + 1 H+ + 1 molybdenum_cofactor --> 1 molybdopterin_cytosine_dinucleotide + 1 Diphosphate
molybdenum_cofactor_synthase                                                                                           : 2 H+ + 1 Molybdate + 1 adenylated_molybdopterin --> 1 AMP + 1 Cu2+ + 1 H2O + 1 molybdenum_cofactor
molybdopterin_guanine_dinucleotide_synthase                                                                            : 1 GTP + 1 H+ + 1 molybdenum_cofactor --> 1 molybdopterin_guanine_dinucleotide + 1 Diphosphate
3-methyl-2-oxobutanoate_hydroxymethyltransferase                                                                       : 1 3-Methyl-2-oxobutanoate + 1 H2O + 1 5,10-Methylenetetrahydrofolate --> 1 2-Dehydropantoate + 1 5,6,7,8-Tetrahydrofolate
malate_oxidase                                                                                                         : 1 L-Malate + 1 O2 <=> 1 Hydrogen_peroxide + 1 Oxaloacetate
molybdopterin_adenylyltransferase                                                                                      : 1 ATP + 1 H+ + 1 molybdopterin --> 1 adenylated_molybdopterin + 1 Diphosphate
murein_polymerizing_transglycosylase                                                                                   : 2 Undecaprenyl-diphospho-N-acetylmuramoyl-(N-acetylglucosamine)-L-ala-D-glu-meso-2,6-diaminopimeloyl-D-ala-D-ala --> 2 H+ + 2 Undecaprenyl_diphosphate + 1 two_linked_disacharide_pentapeptide_murein_units_(uncrosslinked,_middle_of_chain)[p]
murein_polymerizing_transglycosylase_2_(three_linked_units)                                                            : 1 Undecaprenyl-diphospho-N-acetylmuramoyl-(N-acetylglucosamine)-L-ala-D-glu-meso-2,6-diaminopimeloyl-D-ala-D-ala + 1 two_linked_disacharide_pentapeptide_murein_units_(uncrosslinked,_middle_of_chain)[p] --> 1 H+ + 1 Undecaprenyl_diphosphate + 1 three_linked_disacharide_pentapeptide_murein_units_(uncrosslinked,_middle_of_chain)[p]
molybdopterin_synthase                                                                                                 : 1 cyclic_pyranopterin_monophosphate + 1 Cu2+ + 2 MoaD_Protein_with_thiocarboxylate --> 5 H+ + 2 MoaD_Protein_with_carboxylate + 1 molybdopterin
molybdopterin_synthase_sulfurylase                                                                                     : 1 ATP + 1 H+ + 1 MoaD_Protein_with_carboxylate --> 1 MoaD_Protein_with_bound_AMP + 1 Diphosphate
malonic_semialdehyde_reductase                                                                                         : 1 H+ + 1 Malonate_semialdehyde + 1 NADPH --> 1 3-Hydroxypropanoate + 1 NADP+
methanesulfonate_transport_via_ABC_system_(periplasm)                                                                  : 1 ATP + 1 H2O + 1 methanesulfonate[p] --> 1 ADP + 1 H+ + 1 methanesulfonate + 1 Phosphate
methanesulfonate_transport_via_diffusion_(extracellular_to_periplasm)                                                  : 1 methanesulfonate[e] <=> 1 methanesulfonate[p]
methylthioadenosine_nucleosidase                                                                                       : 1 5-Methylthioadenosine + 1 H2O --> 1 5-Methylthio-D-ribose + 1 Adenine
methenyltetrahydrofolate_cyclohydrolase                                                                                : 1 H2O + 1 5,10-Methenyltetrahydrofolate <=> 1 10-Formyltetrahydrofolate + 1 H+
methylenetetrahydrofolate_dehydrogenase_(NADP)                                                                         : 1 5,10-Methylenetetrahydrofolate + 1 NADP+ <=> 1 5,10-Methenyltetrahydrofolate + 1 NADPH
5,10-methylenetetrahydrofolate_reductase_(NADH)                                                                        : 2 H+ + 1 5,10-Methylenetetrahydrofolate + 1 NADH --> 1 5-Methyltetrahydrofolate + 1 NAD+
(2R,4S)-2-methyl-2,3,3,4-tetrahydroxytetrahydrofuran_synthesis_(spontaneous)                                           : 1 H2O + 1 (2R,4S)-2-methyl-2,4-dihydroxydihydrofuran-3-one --> 1 (2R,4S)-2-methyl-2,3,3,4-tetrahydroxytetrahydrofuran
N-methyltryptophan_oxidase                                                                                             : 1 N-Methyltryptophan + 1 H2O + 1 O2 --> 1 Formaldehyde + 1 Hydrogen_peroxide + 1 L-Tryptophan
nitrious_oxide_transport_via_diffusion_(extracellular_to_periplasm)                                                    : 1 Nitrous_oxide[e] <=> 1 Nitrous_oxide[p]
nitrious_oxide_transport_(diffusion)                                                                                   : 1 Nitrous_oxide[p] <=> 1 Nitrous_oxide
N-acetylornithine_deacetylase                                                                                          : 1 N-Acetyl-L-glutamate_5-semialdehyde + 1 H2O --> 1 Acetate + 1 L-Glutamate_5-semialdehyde
Nicotinic_acid_transport_via_diffusion_(extracellular_to_periplasm)                                                    : 1 Nicotinate[e] <=> 1 Nicotinate[p]
Nicotinic_acid_uptake_(periplasm)                                                                                      : 1 Nicotinate[p] --> 1 Nicotinate
NAD_diphosphatase                                                                                                      : 1 H2O + 1 NAD+ --> 1 AMP + 2 H+ + 1 NMN
NADH_dehydrogenase_(menaquinone-8_&_0_protons)                                                                         : 1 H+ + 1 Menaquinone_8 + 1 NADH --> 1 Menaquinol_8 + 1 NAD+
NADH_dehydrogenase_(ubiquinone-8_&_3_protons)_(periplasm)                                                              : 2.5 H+ + 1 NADH + 1 Ubiquinone-8 --> 1 NAD+ + 1 Ubiquinol-8 + 1.5 H+[p]
NADH_dehydrogenase_(menaquinone-8_&_3_protons)_(periplasm)                                                             : 2.5 H+ + 1 Menaquinone_8 + 1 NADH --> 1 Menaquinol_8 + 1 NAD+ + 1.5 H+[p]
NADH_dehydrogenase_(demethylmenaquinone-8_&_3_protons)_(periplasm)                                                     : 1 2-Demethylmenaquinone_8 + 2.5 H+ + 1 NADH --> 1 2-Demethylmenaquinol_8 + 1 NAD+ + 1.5 H+[p]
NADH_dehydrogenase_(ubiquinone-8_)                                                                                     : 1 H+ + 1 NADH + 1 Ubiquinone-8 --> 1 NAD+ + 1 Ubiquinol-8
NADH_dehydrogenase_(demethylmenaquinone-8_&_0_protons)                                                                 : 1 2-Demethylmenaquinone_8 + 1 H+ + 1 NADH --> 1 2-Demethylmenaquinol_8 + 1 NAD+
NAD_kinase                                                                                                             : 1 ATP + 1 NAD+ --> 1 ADP + 1 H+ + 1 NADP+
NAD_nucleosidase                                                                                                       : 1 H2O + 1 NAD+ --> 1 ADPribose + 1 H+ + 1 Nicotinamide
NADPH_Quinone_Reductase_(Ubiquinone-8)                                                                                 : 1 H+ + 1 NADPH + 1 Ubiquinone-8 --> 1 NADP+ + 1 Ubiquinol-8
NADPH_Quinone_Reductase_(Menaquinone-8)                                                                                : 1 H+ + 1 Menaquinone_8 + 1 NADPH --> 1 Menaquinol_8 + 1 NADP+
NADPH_Quinone_Reductase_(2-Demethylmenaquinone-8)                                                                      : 1 2-Demethylmenaquinone_8 + 1 H+ + 1 NADPH --> 1 2-Demethylmenaquinol_8 + 1 NADP+
NADP_phosphatase                                                                                                       : 1 H2O + 1 NADP+ --> 1 NAD+ + 1 Phosphate
NAD_synthase_(nh3)                                                                                                     : 1 ATP + 1 Deamino-NAD+ + 1 Ammonium --> 1 AMP + 1 H+ + 1 NAD+ + 1 Diphosphate
NAD_transhydrogenase                                                                                                   : 1 NAD+ + 1 NADPH --> 1 NADH + 1 NADP+
nicotinic_acid_mononucleotide_pyrophosphorylase                                                                        : 1 ATP + 1 H2O + 1 Nicotinate + 1 5-Phospho-alpha-D-ribose_1-diphosphate --> 1 ADP + 1 Nicotinate_D-ribonucleotide + 1 Phosphate + 1 Diphosphate
sodium_proton_antiporter_(H_NA_is_1.5)_(periplasm)                                                                     : 2 Sodium + 3 H+[p] --> 3 H+ + 2 Sodium[p]
sodium_proton_antiporter_(H_NA_is_2)_(periplasm)                                                                       : 1 Sodium + 2 H+[p] --> 2 H+ + 1 Sodium[p]
sodium_transport_out_via_proton_antiport_(cytoplasm_to_periplasm)                                                      : 1 Sodium + 1 H+[p] --> 1 H+ + 1 Sodium[p]
sodium_transport_via_diffusion_(extracellular_to_periplasm)                                                            : 1 Sodium[e] <=> 1 Sodium[p]
nucleoside-diphosphate_kinase_(ATP_GDP)                                                                                : 1 ATP + 1 GDP <=> 1 ADP + 1 GTP
nucleoside-diphosphate_kinase_(ATP_UDP)                                                                                : 1 ATP + 1 UDP <=> 1 ADP + 1 UTP
nucleoside-diphosphate_kinase_(ATP_CDP)                                                                                : 1 ATP + 1 CDP <=> 1 ADP + 1 CTP
nucleoside-diphosphate_kinase_(ATP_dTDP)                                                                               : 1 ATP + 1 dTDP <=> 1 ADP + 1 dTTP
nucleoside-diphosphate_kinase_(ATP_dGDP)                                                                               : 1 ATP + 1 dGDP <=> 1 ADP + 1 dGTP
nucleoside-diphosphate_kinase_(ATP_dUDP)                                                                               : 1 ATP + 1 dUDP <=> 1 ADP + 1 dUTP
nucleoside-diphosphate_kinase_(ATP_dCDP)                                                                               : 1 ATP + 1 dCDP <=> 1 ADP + 1 dCTP
nucleoside-diphosphate_kinase_(ATP_dADP)                                                                               : 1 ATP + 1 dADP <=> 1 ADP + 1 dATP
ammonia_transport_via_diffusion_(extracellular_to_periplasm)                                                           : 1 Ammonium[e] <=> 1 Ammonium[p]
ammonia_reversible_transport_(periplasm)                                                                               : 1 Ammonium[p] <=> 1 Ammonium
NADH_flavorubredoxin_oxidoreductase                                                                                    : 1 H+ + 1 NADH + 2 Nitric_oxide --> 1 H2O + 1 Nitrous_oxide + 1 NAD+
Nickle_(Ni+2)_ABC_transporter_(periplasm)                                                                              : 1 ATP + 1 H2O + 1 nickel --> 1 ADP + 1 H+ + 1 Phosphate + 1 nickel[p]
nickle_(Ni+2)_transport_out_via_proton_antiport_(periplasm)                                                            : 1 nickel + 1 H+[p] --> 1 H+ + 1 nickel[p]
nickel_transport_via_diffusion_(extracellular_to_periplasm)                                                            : 1 nickel[e] <=> 1 nickel[p]
nickel_(+2)_transport_in_via_permease_(no_H+)                                                                          : 1 nickel[p] --> 1 nickel
nickel_transport_via_ABC_system_(uptake,_periplasm)                                                                    : 1 ATP + 1 H2O + 1 nickel[p] --> 1 ADP + 1 H+ + 1 nickel + 1 Phosphate
nicotinamide-nucleotide_adenylyltransferase                                                                            : 1 ATP + 1 H+ + 1 NMN --> 1 NAD+ + 1 Diphosphate
nicotinamide-nucleotide_amidase                                                                                        : 1 H2O + 1 NMN --> 1 Ammonium + 1 Nicotinate_D-ribonucleotide
NMN_nucleosidase                                                                                                       : 1 H2O + 1 NMN --> 1 H+ + 1 Nicotinamide + 1 alpha-D-Ribose_5-phosphate
NMN_permease_(periplasm)                                                                                               : 1 NMN[p] --> 1 NMN
NMN_transport_via_NMN_glycohydrolase_(periplasm)                                                                       : 1 H2O + 1 NMN[p] --> 1 H+ + 1 Nicotinamide + 1 alpha-D-Ribose_5-phosphate
NMN_transport_via_diffusion_(extracellular_to_periplasm)                                                               : 1 NMN[e] <=> 1 NMN[p]
nicotinamidase                                                                                                         : 1 H2O + 1 Nicotinamide --> 1 Nicotinate + 1 Ammonium
nicotinate-nucleotide_adenylyltransferase                                                                              : 1 ATP + 1 H+ + 1 Nicotinate_D-ribonucleotide <=> 1 Deamino-NAD+ + 1 Diphosphate
Nicotinate-nucleotide_dimethylbenzimidazole_phosphoribosyltransferase                                                  : 1 5,6-Dimethylbenzimidazole + 1 Nicotinate_D-ribonucleotide --> 1 N1-(5-Phospho-alpha-D-ribosyl)-5,6-dimethylbenzimidazole + 1 H+ + 1 Nicotinate
nicotinate-nucleotide_diphosphorylase_(carboxylating)                                                                  : 2 H+ + 1 5-Phospho-alpha-D-ribose_1-diphosphate + 1 Quinolinate --> 1 CO2 + 1 Nicotinate_D-ribonucleotide + 1 Diphosphate
nitrite_transport_in_via_proton_symport,_reversible_(periplasm)                                                        : 1 H+[p] + 1 Nitrite[p] <=> 1 H+ + 1 Nitrite
nitrite_transport_via_diffusion_(extracellular_to_periplasm)                                                           : 1 Nitrite[e] <=> 1 Nitrite[p]
Nitrate_reductase_(Ubiquinol-8)                                                                                        : 1 Ubiquinol-8 + 1 Nitrate[p] --> 1 Ubiquinone-8 + 1 H2O[p] + 1 Nitrite[p]
Nitrate_reductase_(Ubiquinol-8)_(periplasm)                                                                            : 2 H+ + 1 Nitrate + 1 Ubiquinol-8 --> 1 H2O + 1 Nitrite + 1 Ubiquinone-8 + 2 H+[p]
Nitrate_reductase_(Menaquinol-8)_(periplasm)_001                                                                       : 1 Menaquinol_8 + 1 Nitrate[p] --> 1 Menaquinone_8 + 1 H2O[p] + 1 Nitrite[p]
Nitrate_reductase_(Menaquinol-8)_(periplasm)_002                                                                       : 2 H+ + 1 Menaquinol_8 + 1 Nitrate --> 1 H2O + 1 Menaquinone_8 + 1 Nitrite + 2 H+[p]
nitrate_transport_in_via_nitrite_antiport_(periplasm)                                                                  : 1 Nitrite + 1 Nitrate[p] --> 1 Nitrate + 1 Nitrite[p]
nitrate_transport_via_diffusion_(extracellular_to_periplasm)                                                           : 1 Nitrate[e] <=> 1 Nitrate[p]
nitric_oxide_dioxygenase_001                                                                                           : 1 NADH + 2 Nitric_oxide + 2 O2 --> 1 H+ + 1 NAD+ + 2 Nitrate
nitric_oxide_dioxygenase_002                                                                                           : 1 NADPH + 2 Nitric_oxide + 2 O2 --> 1 H+ + 1 NADP+ + 2 Nitrate
Novobiocin_transport_via_diffusion_(extracellular_to_periplasm)                                                        : 1 novobiocin[e] <=> 1 novobiocin[p]
Novobiocin_transport_via_TolC_system                                                                                   : 1 H+[p] + 1 novobiocin[p] --> 1 H+ + 1 novobiocin[e]
nitric_oxide_transport_via_diffusion_(extracellular_to_periplasm)                                                      : 1 Nitric_oxide[e] <=> 1 Nitric_oxide[p]
NO_transport_(diffusion)                                                                                               : 1 Nitric_oxide[p] <=> 1 Nitric_oxide
5'-nucleotidase_(dUMP)_001                                                                                             : 1 dUMP + 1 H2O --> 1 Deoxyuridine + 1 Phosphate
5'-nucleotidase_(XMP)_001                                                                                              : 1 H2O + 1 Xanthosine_5'-phosphate --> 1 Phosphate + 1 Xanthosine
5'-nucleotidase_(XMP)_002                                                                                              : 1 H2O[p] + 1 Xanthosine_5'-phosphate[p] --> 1 Phosphate[p] + 1 Xanthosine[p]
5'-nucleotidase_(IMP)_001                                                                                              : 1 H2O + 1 IMP --> 1 Inosine + 1 Phosphate
5'-nucleotidase_(IMP)_002                                                                                              : 1 H2O[p] + 1 IMP[p] --> 1 Inosine[p] + 1 Phosphate[p]
5'-nucleotidase_(dIMP)                                                                                                 : 1 dIMP + 1 H2O --> 1 Deoxyinosine + 1 Phosphate
5'-nucleotidase_(dIMP)_(periplasm)                                                                                     : 1 dIMP[p] + 1 H2O[p] --> 1 Deoxyinosine[p] + 1 Phosphate[p]
5'-nucleotidase_(dUMP)_002                                                                                             : 1 dUMP[p] + 1 H2O[p] --> 1 Deoxyuridine[p] + 1 Phosphate[p]
5'-nucleotidase_(UMP)_001                                                                                              : 1 H2O + 1 UMP --> 1 Phosphate + 1 Uridine
5'-nucleotidase_(UMP)_002                                                                                              : 1 H2O[p] + 1 UMP[p] --> 1 Phosphate[p] + 1 Uridine[p]
5'-nucleotidase_(dCMP)_001                                                                                             : 1 dCMP + 1 H2O --> 1 Deoxycytidine + 1 Phosphate
5'-nucleotidase_(dCMP)_002                                                                                             : 1 dCMP[p] + 1 H2O[p] --> 1 Deoxycytidine[p] + 1 Phosphate[p]
5'-nucleotidase_(CMP)_001                                                                                              : 1 CMP + 1 H2O --> 1 Cytidine + 1 Phosphate
5'-nucleotidase_(CMP)_002                                                                                              : 1 CMP[p] + 1 H2O[p] --> 1 Cytidine[p] + 1 Phosphate[p]
5'-nucleotidase_(dTMP)_001                                                                                             : 1 dTMP + 1 H2O --> 1 Phosphate + 1 Thymidine
5'-nucleotidase_(dTMP)_002                                                                                             : 1 dTMP[p] + 1 H2O[p] --> 1 Phosphate[p] + 1 Thymidine[p]
5'-nucleotidase_(dAMP)_001                                                                                             : 1 dAMP + 1 H2O --> 1 Deoxyadenosine + 1 Phosphate
5'-nucleotidase_(dAMP)_002                                                                                             : 1 dAMP[p] + 1 H2O[p] --> 1 Deoxyadenosine[p] + 1 Phosphate[p]
5'-nucleotidase_(AMP)_001                                                                                              : 1 AMP + 1 H2O --> 1 Adenosine + 1 Phosphate
5'-nucleotidase_(AMP)_002                                                                                              : 1 AMP[p] + 1 H2O[p] --> 1 Adenosine[p] + 1 Phosphate[p]
5'-nucleotidase_(dGMP)_001                                                                                             : 1 dGMP + 1 H2O --> 1 Deoxyguanosine + 1 Phosphate
5'-nucleotidase_(dGMP)_002                                                                                             : 1 dGMP[p] + 1 H2O[p] --> 1 Deoxyguanosine[p] + 1 Phosphate[p]
5'-nucleotidase_(GMP)_001                                                                                              : 1 GMP + 1 H2O --> 1 Guanosine + 1 Phosphate
5'-nucleotidase_(GMP)_002                                                                                              : 1 GMP[p] + 1 H2O[p] --> 1 Guanosine[p] + 1 Phosphate[p]
nucleoside-triphosphatase_(ATP)                                                                                        : 1 ATP + 1 H2O --> 1 ADP + 1 H+ + 1 Phosphate
nucleoside-triphosphatase_(ITP)                                                                                        : 1 H2O + 1 ITP --> 1 H+ + 1 IDP + 1 Phosphate
nucleoside-triphosphatase_(dITP)                                                                                       : 1 dITP + 1 H2O --> 1 dIDP + 1 H+ + 1 Phosphate
nucleoside-triphosphatase_(XTP)                                                                                        : 1 H2O + 1 XTP --> 1 H+ + 1 Phosphate + 1 XDP
nucleoside-triphosphatase_(GTP)                                                                                        : 1 GTP + 1 H2O --> 1 GDP + 1 H+ + 1 Phosphate
nucleoside-triphosphatase_(GTP)_(periplasm)                                                                            : 1 GTP[p] + 1 H2O[p] --> 1 GDP[p] + 1 H+[p] + 1 Phosphate[p]
nucleoside-triphosphatase_(CTP)                                                                                        : 1 CTP + 1 H2O --> 1 CDP + 1 H+ + 1 Phosphate
Nucleoside_triphosphate_pyrophosphorylase_(dgtp)                                                                       : 1 dGTP + 1 H2O --> 1 dGMP + 1 H+ + 1 Diphosphate
Nucleoside_triphosphate_pyrophosphorylase_(ditp)                                                                       : 1 dITP + 1 H2O --> 1 dIMP + 1 H+ + 1 Diphosphate
Nucleoside_triphosphate_pyrophosphorylase_(xtp)                                                                        : 1 H2O + 1 XTP --> 1 H+ + 1 Diphosphate + 1 Xanthosine_5'-phosphate
Nucleoside_triphosphate_pyrophosphorylase_(gtp)                                                                        : 1 GTP + 1 H2O --> 1 GMP + 1 H+ + 1 Diphosphate
Nucleoside_triphosphate_pyrophosphorylase_(dctp)                                                                       : 1 dCTP + 1 H2O --> 1 dCMP + 1 H+ + 1 Diphosphate
Nucleoside_triphosphate_pyrophosphorylase_(ctp)                                                                        : 1 CTP + 1 H2O --> 1 CMP + 1 H+ + 1 Diphosphate
Nucleoside_triphosphate_pyrophosphorylase_(datp)                                                                       : 1 dATP + 1 H2O --> 1 dAMP + 1 H+ + 1 Diphosphate
Nucleoside_triphosphate_pyrophosphorylase_(atp)                                                                        : 1 ATP + 1 H2O --> 1 AMP + 1 H+ + 1 Diphosphate
Nucleoside_triphosphate_pyrophosphorylase_(dttp)                                                                       : 1 dTTP + 1 H2O --> 1 dTMP + 1 H+ + 1 Diphosphate
Nucleoside_triphosphate_pyrophosphorylase_(utp)                                                                        : 1 H2O + 1 UTP --> 1 H+ + 1 Diphosphate + 1 UMP
Nucleoside_triphosphate_pyrophosphorylase_(itp)                                                                        : 1 H2O + 1 ITP --> 1 H+ + 1 IMP + 1 Diphosphate
Nucleoside_triphosphate_tripolyhydrolase_001                                                                           : 1 dGTP + 1 H2O --> 1 Deoxyguanosine + 1 Inorganic_triphosphate
Nucleoside_triphosphate_tripolyhydrolase_002                                                                           : 1 GTP + 1 H2O --> 1 Guanosine + 1 Inorganic_triphosphate
nitrite_Reductase_(NADH)                                                                                               : 5 H+ + 3 NADH + 1 Nitrite --> 2 H2O + 3 NAD+ + 1 Ammonium
nitrite_Reductase_(Ubiquinole-8,_periplasm)                                                                            : 3 Ubiquinol-8 + 2 H+[p] + 1 Nitrite[p] --> 3 Ubiquinone-8 + 2 H2O[p] + 1 Ammonium[p]
nitrite_Reductase_(Menaquinole-8,_periplasm)                                                                           : 3 Menaquinol_8 + 2 H+[p] + 1 Nitrite[p] --> 3 Menaquinone_8 + 2 H2O[p] + 1 Ammonium[p]
O16_antigen_(x4)_core_oligosaccharide_lipid_A_transport_via_ABC_system_(periplasm_to_extracellular)                    : 1 ATP + 1 H2O + 1 (O16_antigen)x4_core_oligosaccharide_lipid_A[p] --> 1 ADP + 1 H+ + 1 Phosphate + 1 (O16_antigen)x4_core_oligosaccharide_lipid_A[e]
O16_anitgen_(x4)_ligase_(periplasm)                                                                                    : 1 core_oligosaccharide_lipid_A[p] + 1 (O16_antigen)x4_undecaprenyl_diphosphate[p] --> 1 H+[p] + 1 (O16_antigen)x4_core_oligosaccharide_lipid_A[p] + 1 Undecaprenyl_diphosphate[p]
O16_antigen_polymerase_(periplasm)_001                                                                                 : 2 O16_antigen_undecaprenyl_diphosphate[p] --> 1 H+[p] + 1 (O16_antigen)x2_undecaprenyl_diphosphate[p] + 1 Undecaprenyl_diphosphate[p]
O16_antigen_polymerase_(periplasm)_002                                                                                 : 1 (O16_antigen)x2_undecaprenyl_diphosphate[p] + 1 O16_antigen_undecaprenyl_diphosphate[p] --> 1 H+[p] + 1 (O16_antigen)x3_undecaprenyl_diphosphate[p] + 1 Undecaprenyl_diphosphate[p]
O16_antigen_polymerase_(periplasm)_003                                                                                 : 1 (O16_antigen)x3_undecaprenyl_diphosphate[p] + 1 O16_antigen_undecaprenyl_diphosphate[p] --> 1 H+[p] + 1 (O16_antigen)x4_undecaprenyl_diphosphate[p] + 1 Undecaprenyl_diphosphate[p]
rhamanosyl-N-acetylglucosamyl-undecaprenyl_diphosphate_O-acetyltransferase_(LPS_O16_antigen_biosynthesis)              : 1 Acetyl-CoA + 1 rhamanosyl-N-acetylglucosamyl-undecaprenyl_diphosphate --> 1 O-acetyl-rhamanosyl-N-acetylglucosamyl-undecaprenyl_diphosphate + 1 Coenzyme_A
O16_antigen_(flippase,_cytoplasm_to_periplasm)                                                                         : 1 O16_antigen_undecaprenyl_diphosphate --> 1 O16_antigen_undecaprenyl_diphosphate[p]
galactofuranosyltransferase_(LPS_O16_antigen_biosynthesis)                                                             : 1 glucosyl-O-acetyl-rhamanosyl-N-acetylglucosamyl-undecaprenyl_diphosphate + 1 UDP-D-galacto-1,4-furanose --> 1 galactofuranosyl-glucosyl-O-acetyl-rhamanosyl-N-acetylglucosamyl-undecaprenyl_diphosphate + 1 H+ + 1 UDP
glucosyltransferase_I_(LPS_O16_antigen_biosynthesis)                                                                   : 1 O-acetyl-rhamanosyl-N-acetylglucosamyl-undecaprenyl_diphosphate + 1 UDPglucose --> 1 glucosyl-O-acetyl-rhamanosyl-N-acetylglucosamyl-undecaprenyl_diphosphate + 1 H+ + 1 UDP
glucosyltransferase_II_(LPS_O16_antigen_biosynthesis)                                                                  : 1 galactofuranosyl-glucosyl-O-acetyl-rhamanosyl-N-acetylglucosamyl-undecaprenyl_diphosphate + 1 UDPglucose --> 1 H+ + 1 O16_antigen_undecaprenyl_diphosphate + 1 UDP
superoxide_anion_transport_via_diffusion_(extracellular_to_periplasm)                                                  : 1 Superoxide_anion[e] <=> 1 Superoxide_anion[p]
oxygen_transport_via_diffusion_(extracellular_to_periplasm)                                                            : 1 O2[e] <=> 1 O2[p]
o2_transport_via_diffusion_(periplasm)                                                                                 : 1 O2[p] <=> 1 O2
oxaloacetate_decarboxylase                                                                                             : 1 H+ + 1 Oxaloacetate --> 1 CO2 + 1 Pyruvate
2-Oxobutanoate_formate_lyase                                                                                           : 1 2-Oxobutanoate + 1 Coenzyme_A --> 1 Formate + 1 Propanoyl-CoA
ornithine_carbamoyltransferase                                                                                         : 1 Carbamoyl_phosphate + 1 Ornithine <=> 1 L-Citrulline + 1 H+ + 1 Phosphate
Octadecanoate_transport_via_facilitated_irreversible_diffusion_(extracellular_to_periplasm)                            : 1 octadecanoate_(n-C18_0)[e] --> 1 octadecanoate_(n-C18_0)[p]
Octadecenoate_(n-C18_1)_transport_via_facilitated_irreversible_diffusion_(extracellular_to_periplasm)                  : 1 octadecenoate_(n-C18_1)[e] --> 1 octadecenoate_(n-C18_1)[p]
Octanoate_transport_via_diffusion_(extracellular_to_periplasm)                                                         : 1 octanoate_(n-C8_0)[e] <=> 1 octanoate_(n-C8_0)[p]
Octaprenyl_pyrophosphate_synthase                                                                                      : 1 Farnesyl_diphosphate + 5 Isopentenyl_diphosphate --> 1 all-trans-Octaprenyl_diphosphate + 5 Diphosphate
Octanoate_non-lipoylated_apo_domain_ligase                                                                             : 1 ATP + 1 H+ + 1 octanoate_(n-C8_0) --> 1 AMP + 1 octanoate_(protein_bound) + 1 Diphosphate
3-Oxo-glutaryl-[ACP]_methyl_ester_dehydratase                                                                          : 1 3-Hydroxyglutaryl-[ACP]_methyl_ester --> 1 Enoylglutaryl-[ACP]_methyl_ester + 1 H2O
3-Oxo-glutaryl-[ACP]_methyl_ester_reductase                                                                            : 1 H+ + 1 NADPH + 1 3-Oxo-glutaryl-[ACP]_methyl_ester --> 1 3-Hydroxyglutaryl-[ACP]_methyl_ester + 1 NADP+
3-Oxo-glutaryl-[ACP]_methyl_ester_synthase                                                                             : 1 H+ + 1 Malonyl-[ACP] + 1 malonyl-CoA_methyl_ester --> 1 CO2 + 1 Coenzyme_A + 1 3-Oxo-glutaryl-[ACP]_methyl_ester
O-Phospho-4-hydroxy-L-threonine_2-oxoglutarate_aminotransferase                                                        : 1 L-Glutamate + 1 2-Oxo-3-hydroxy-4-phosphobutanoate <=> 1 2-Oxoglutarate + 1 O-Phospho-4-hydroxy-L-threonine
2-octaprenyl-6-hydroxyphenol_methylase                                                                                 : 1 2-Octaprenyl-6-hydroxyphenol + 1 S-Adenosyl-L-methionine --> 1 2-Octaprenyl-6-methoxyphenol + 1 S-Adenosyl-L-homocysteine + 1 H+
2-Octaprenyl-6-methoxy-benzoquinol_methylase                                                                           : 1 2-Octaprenyl-6-methoxy-1,4-benzoquinol + 1 S-Adenosyl-L-methionine --> 1 2-Octaprenyl-3-methyl-6-methoxy-_1,4-benzoquinol + 1 S-Adenosyl-L-homocysteine + 1 H+
2-Oxo-4-methyl-3-carboxypentanoate_decarboxylation                                                                     : 1 3-Carboxy-4-methyl-2-oxopentanoate + 1 H+ --> 1 4-Methyl-2-oxopentanoate + 1 CO2
2-Octaprenyl-3-methyl-6-methoxy-1,4-benzoquinol_hydroxylase                                                            : 1 2-Octaprenyl-3-methyl-6-methoxy-_1,4-benzoquinol + 0.5 O2 --> 1 2-Octaprenyl-3-methyl-5-hydroxy-6-methoxy-1,4-benzoquinol
2-Octaprenyl-3-methyl-6-methoxy-1,4-benzoquinol_hydroxylase_(anaerobic)                                                : 1 2-Octaprenyl-3-methyl-6-methoxy-_1,4-benzoquinol + 2 ATP + 3 H2O + 1 NAD+ --> 1 2-Octaprenyl-3-methyl-5-hydroxy-6-methoxy-1,4-benzoquinol + 2 ADP + 3 H+ + 1 NADH + 2 Phosphate
orotidine-5'-phosphate_decarboxylase                                                                                   : 1 H+ + 1 Orotidine_5'-phosphate --> 1 CO2 + 1 UMP
2-octaprenyl-6-methoxyphenol_hydroxylase                                                                               : 1 2-Octaprenyl-6-methoxyphenol + 0.5 O2 --> 1 2-Octaprenyl-6-methoxy-1,4-benzoquinol
2-octaprenyl-6-methoxyphenol_hydroxylase_(anaerobic)                                                                   : 1 2-Octaprenyl-6-methoxyphenol + 2 ATP + 3 H2O + 1 NAD+ --> 1 2-Octaprenyl-6-methoxy-1,4-benzoquinol + 2 ADP + 3 H+ + 1 NADH + 2 Phosphate
2-oxopent-4-enoate_hydratase                                                                                           : 1 H2O + 1 2-Oxopent-4-enoate --> 1 4-Hydroxy-2-oxopentanoate
Octaprenyl-hydroxybenzoate_decarboxylase                                                                               : 1 3-Octaprenyl-4-hydroxybenzoate + 1 H+ --> 1 2-Octaprenylphenol + 1 CO2
2-Octaprenylphenol_hydroxylase                                                                                         : 1 2-Octaprenylphenol + 0.5 O2 --> 1 2-Octaprenyl-6-hydroxyphenol
2-Octaprenylphenol_hydroxylase_(anaerobic)                                                                             : 1 2-Octaprenylphenol + 2 ATP + 3 H2O + 1 NAD+ --> 1 2-Octaprenyl-6-hydroxyphenol + 2 ADP + 3 H+ + 1 NADH + 2 Phosphate
3-Oxo-pimeloyl-[ACP]_methyl_ester_dehydratase                                                                          : 1 3-Hydroxypimeloyl-[ACP]_methyl_ester --> 1 Enoylpimeloyl-[ACP]_methyl_ester + 1 H2O
3-Oxo-pimeloyl-[ACP]_methyl_ester_reductase                                                                            : 1 H+ + 1 NADPH + 1 3-Oxo-pimeloyl-[ACP]_methyl_ester --> 1 3-Hydroxypimeloyl-[ACP]_methyl_ester + 1 NADP+
3-Oxo-pimeloyl-[ACP]_methyl_ester_synthase                                                                             : 1 Glutaryl-[ACP]_methyl_ester + 1 H+ + 1 Malonyl-[ACP] --> 1 ACP + 1 CO2 + 1 3-Oxo-pimeloyl-[ACP]_methyl_ester
Ornithine_Decarboxylase                                                                                                : 1 H+ + 1 Ornithine --> 1 CO2 + 1 Putrescine
ornithine_transport_via_ABC_system_(periplasm)                                                                         : 1 ATP + 1 H2O + 1 Ornithine[p] --> 1 ADP + 1 H+ + 1 Ornithine + 1 Phosphate
ornithine_transport_via_diffusion_(extracellular_to_periplasm)                                                         : 1 Ornithine[e] <=> 1 Ornithine[p]
Orotate_transport_via_proton_symport_(2_H)_(periplasm)                                                                 : 2 H+[p] + 1 Orotate[p] --> 2 H+ + 1 Orotate
Orotate_transport_via_diffusion_(extracellular_to_periplasm)                                                           : 1 Orotate[e] <=> 1 Orotate[p]
orotate_phosphoribosyltransferase                                                                                      : 1 Orotidine_5'-phosphate + 1 Diphosphate <=> 1 Orotate + 1 5-Phospho-alpha-D-ribose_1-diphosphate
oxamate_transcarbamoylase                                                                                              : 1 Oxalureate + 1 Phosphate --> 1 Carbamoyl_phosphate + 1 Oxamate
Oxalyl-CoA_decarboxylase                                                                                               : 1 H+ + 1 Oxalyl-CoA --> 1 CO2 + 1 Formyl-CoA
oxepin-CoA_hydrolase/_3-oxo-5,6-dehydrosuberyl-CoA_semialdehyde_dehydrogenase_(NADP+)                                  : 1 2-oxepin-2(3H)-ylideneacetyl-CoA + 2 H2O + 1 NADP+ --> 1 3-oxo-5,6-dehydrosuberyl-CoA + 2 H+ + 1 NADPH
3-oxo-5,6-dehydrosuberyl-CoA_thiolase                                                                                  : 1 3-oxo-5,6-dehydrosuberyl-CoA + 1 Coenzyme_A --> 1 2,3-dehydroadipyl-CoA + 1 Acetyl-CoA
1-pyrroline-5-carboxylate_dehydrogenase                                                                                : 1 1-Pyrroline-5-carboxylate + 2 H2O + 1 NAD+ --> 1 L-Glutamate + 1 H+ + 1 NADH
pyrroline-5-carboxylate_reductase                                                                                      : 1 1-Pyrroline-5-carboxylate + 2 H+ + 1 NADPH --> 1 NADP+ + 1 L-Proline
phosphatidate_transport_via_ABC_system_(n-C12_0,_periplasm)                                                            : 1 ATP + 1 H2O + 1 1,2-didodecanoyl-sn-glycerol_3-phosphate --> 1 ADP + 1 H+ + 1 Phosphate + 1 1,2-didodecanoyl-sn-glycerol_3-phosphate[p]
phosphatidate_transport_via_ABC_system_(n-C14_0,_periplasm)                                                            : 1 ATP + 1 H2O + 1 1,2-ditetradecanoyl-sn-glycerol_3-phosphate --> 1 ADP + 1 H+ + 1 Phosphate + 1 1,2-ditetradecanoyl-sn-glycerol_3-phosphate[p]
phosphatidate_transport_via_ABC_system_(n-C14_1,_periplasm)                                                            : 1 ATP + 1 H2O + 1 1,2-ditetradec-7-enoyl-sn-glycerol_3-phosphate --> 1 ADP + 1 H+ + 1 Phosphate + 1 1,2-ditetradec-7-enoyl-sn-glycerol_3-phosphate[p]
phosphatidate_transport_via_ABC_system_(n-C16_0,_periplasm)                                                            : 1 ATP + 1 H2O + 1 1,2-dihexadecanoyl-sn-glycerol_3-phosphate --> 1 ADP + 1 H+ + 1 Phosphate + 1 1,2-dihexadecanoyl-sn-glycerol_3-phosphate[p]
phosphatidate_transport_via_ABC_system_(n-C16_1,_periplasm)                                                            : 1 ATP + 1 H2O + 1 1,2-dihexadec-9-enoyl-sn-glycerol_3-phosphate --> 1 ADP + 1 H+ + 1 Phosphate + 1 1,2-dihexadec-9-enoyl-sn-glycerol_3-phosphate[p]
phosphatidate_transport_via_ABC_system_(n-C18_0,_periplasm)                                                            : 1 ATP + 1 H2O + 1 1,2-dioctadecanoyl-sn-glycerol_3-phosphate --> 1 ADP + 1 H+ + 1 Phosphate + 1 1,2-dioctadecanoyl-sn-glycerol_3-phosphate[p]
phosphatidate_transport_via_ABC_system_(n-C18_1,_periplasm)                                                            : 1 ATP + 1 H2O + 1 1,2-dioctadec-11-enoyl-sn-glycerol_3-phosphate --> 1 ADP + 1 H+ + 1 Phosphate + 1 1,2-dioctadec-11-enoyl-sn-glycerol_3-phosphate[p]
phenylacetaldehyde_reversible_transport_via_proton_symport_(periplasm)                                                 : 1 H+[p] + 1 Phenylacetaldehyde[p] <=> 1 H+ + 1 Phenylacetaldehyde
phenethylacetaldehyde_transport_via_diffusion_(extracellular_to_periplasm)                                             : 1 Phenylacetaldehyde[e] <=> 1 Phenylacetaldehyde[p]
ring_1,2-phenylacetyl-CoA_epoxidase_(NADPH)                                                                            : 1 H+ + 1 NADPH + 1 O2 + 1 Phenylacetyl-CoA --> 1 H2O + 1 NADP+ + 1 Ring_1,2-epoxyphenylacetyl-CoA
phenylacetate-CoA_ligase                                                                                               : 1 ATP + 1 Coenzyme_A + 1 Phenylacetic_acid --> 1 AMP + 1 Phenylacetyl-CoA + 1 Diphosphate
pantothenate_synthase                                                                                                  : 1 beta-Alanine + 1 ATP + 1 (R)-Pantoate --> 1 AMP + 1 H+ + 1 (R)-Pantothenate + 1 Diphosphate
Phosphatidate_phosphatase_(n-C12_0)                                                                                    : 1 H2O + 1 1,2-didodecanoyl-sn-glycerol_3-phosphate --> 1 1,2-Diacyl-sn-glycerol_(didodecanoyl,_n-C12_0) + 1 Phosphate
Phosphatidate_phosphatase_(periplasmic,_n-C12_0)                                                                       : 1 H2O[p] + 1 1,2-didodecanoyl-sn-glycerol_3-phosphate[p] --> 1 1,2-Diacyl-sn-glycerol_(didodecanoyl,_n-C12_0)[p] + 1 Phosphate[p]
Phosphatidate_phosphatase_(n-C14_0)                                                                                    : 1 H2O + 1 1,2-ditetradecanoyl-sn-glycerol_3-phosphate --> 1 1,2-Diacyl-sn-glycerol_(ditetradecanoyl,_n-C14_0) + 1 Phosphate
Phosphatidate_phosphatase_(periplasmic,_n-C14_0)                                                                       : 1 H2O[p] + 1 1,2-ditetradecanoyl-sn-glycerol_3-phosphate[p] --> 1 1,2-Diacyl-sn-glycerol_(ditetradecanoyl,_n-C14_0)[p] + 1 Phosphate[p]
Phosphatidate_phosphatase_(n-C14_1)                                                                                    : 1 H2O + 1 1,2-ditetradec-7-enoyl-sn-glycerol_3-phosphate --> 1 1,2-Diacyl-sn-glycerol_(ditetradec-7-enoyl,_n-C14_1) + 1 Phosphate
Phosphatidate_phosphatase_(periplasmic,_n-C14_1)                                                                       : 1 H2O[p] + 1 1,2-ditetradec-7-enoyl-sn-glycerol_3-phosphate[p] --> 1 1,2-Diacyl-sn-glycerol_(ditetradec-7-enoyl,_n-C14_1)[p] + 1 Phosphate[p]
Phosphatidate_phosphatase_(n-C16_0)                                                                                    : 1 H2O + 1 1,2-dihexadecanoyl-sn-glycerol_3-phosphate --> 1 1,2-Diacyl-sn-glycerol_(dihexadecanoyl,_n-C16_0) + 1 Phosphate
Phosphatidate_phosphatase_(periplasmic,_n-C16_0)                                                                       : 1 H2O[p] + 1 1,2-dihexadecanoyl-sn-glycerol_3-phosphate[p] --> 1 1,2-Diacyl-sn-glycerol_(dihexadecanoyl,_n-C16_0)[p] + 1 Phosphate[p]
Phosphatidate_phosphatase_(n-C16_1)                                                                                    : 1 H2O + 1 1,2-dihexadec-9-enoyl-sn-glycerol_3-phosphate --> 1 1,2-Diacyl-sn-glycerol_(dihexadec-9-enoyl,_n-C16_1) + 1 Phosphate
Phosphatidate_phosphatase_(periplasmic,_n-C16_1)                                                                       : 1 H2O[p] + 1 1,2-dihexadec-9-enoyl-sn-glycerol_3-phosphate[p] --> 1 1,2-Diacyl-sn-glycerol_(dihexadec-9-enoyl,_n-C16_1)[p] + 1 Phosphate[p]
Phosphatidate_phosphatase_(n-C18_0)                                                                                    : 1 H2O + 1 1,2-dioctadecanoyl-sn-glycerol_3-phosphate --> 1 1,2-Diacyl-sn-glycerol_(dioctadecanoyl,_n-C18_0) + 1 Phosphate
[truncated: 114,353 more chars]
