# Supplementary material for: A metabolite-centric view on flux distributions in genome-scale metabolic models
Source: BMC Syst Biol. 2013 Apr 12;7:33. doi: 10.1186/1752-0509-7-33 (PMC3644240; doi:10.1186/1752-0509-7-33)
Supplement: Additional file 3 — Metano output files (FBA, FVA, split-ratio analysis). See http://metano.tu-bs.de/quickref.html for description of file formats. [file 1752-0509-7-33-S3.zip]

Archive with 4 entries (3 files):
- metano-output/fba-output.txt
- metano-output/fva-output.txt
- metano-output/metabolite-fluxes-and-split-ratios_(branch_points_only).txt
- metano-output/
