# Supplementary material for: A metabolite-centric view on flux distributions in genome-scale metabolic models
Source: BMC Syst Biol. 2013 Apr 12;7:33. doi: 10.1186/1752-0509-7-33 (PMC3644240; doi:10.1186/1752-0509-7-33)
Supplement: Additional file 3 — Metano output files (FBA, FVA, split-ratio analysis). See http://metano.tu-bs.de/quickref.html for description of file formats. [file 1752-0509-7-33-S3.zip › metano-output/fba-output.txt]

NAME                                                                                                                         FLUX             LB           UB  
(2R,4S)-2-methyl-2,3,3,4-tetrahydroxytetrahydrofuran_synthesis_(spontaneous)                                           :   0.00114535            0          inf
(L-seryl)adenylate_synthase                                                                                            :  0.000571822         -inf          inf
(O16_antigen)x4_core_oligosaccharide_lipid_A_exchange                                                                  :            0            0          inf
(R)-Glycerate_exchange                                                                                                 :            0            0          inf
(R)-Pantothenate_exchange                                                                                              :            0            0          inf
(R)-Propane-1,2-diol_exchange                                                                                          :            0            0          inf
(R)-Propane-1,2-diol_facilitated_transport_(periplasm)                                                                 :  3.78653e-29         -inf          inf
(R)-Propane-1,2-diol_transport_via_diffusion_(extracellular_to_periplasm)                                              :            0         -inf          inf
(S)-Propane-1,2-diol_exchange                                                                                          :            0            0          inf
(S)-Propane-1,2-diol_facilitated_transport_(periplasm)                                                                 :            0         -inf          inf
(S)-Propane-1,2-diol_transport_via_diffusion_(extracellular_to_periplasm)                                              :            0         -inf          inf
(enterobacterial_common_antigen)x4_core_oligosaccharide_lipid_A_exchange                                               :            0            0          inf
1,2_diacylglycerol_transport_via_flipping_(periplasm_to_cytoplasm,_n-C12_0)                                            :            0            0          inf
1,2_diacylglycerol_transport_via_flipping_(periplasm_to_cytoplasm,_n-C14_0)                                            :            0            0          inf
1,2_diacylglycerol_transport_via_flipping_(periplasm_to_cytoplasm,_n-C14_1)                                            :            0            0          inf
1,2_diacylglycerol_transport_via_flipping_(periplasm_to_cytoplasm,_n-C16_0)                                            :            0            0          inf
1,2_diacylglycerol_transport_via_flipping_(periplasm_to_cytoplasm,_n-C16_1)                                            :            0            0          inf
1,2_diacylglycerol_transport_via_flipping_(periplasm_to_cytoplasm,_n-C18_0)                                            :            0            0          inf
1,2_diacylglycerol_transport_via_flipping_(periplasm_to_cytoplasm,_n-C18_1)                                            :            0            0          inf
1,4-alpha-D-glucan_exchange                                                                                            :            0            0          inf
1,4-alpha-D-glucan_transport_via_ABC_system_(periplasm)                                                                :            0            0            0
1,4-alpha-D-glucan_transport_via_diffusion_(extracellular_to_periplasm)_irreversible                                   :            0            0            0
1,4-alpha-glucan_branching_enzyme_(glycogen_->_bglycogen)                                                              :            0            0          inf
1,4-dihydroxy-2-naphthoate_octaprenyltransferase                                                                       :  0.000381215            0          inf
1,4-dihydroxy-2-napthoyl-CoA_synthase                                                                                  :  0.000381215            0          inf
1,4-dihydroxy-2-napthoyl-CoA_thioesterase                                                                              :  0.000381215            0          inf
1,5-Diaminopentane_exchange                                                                                            :            0            0          inf
1,5-Diaminopentane_transport_via_diffusion_(extracellular_to_periplasm)                                                :            0         -inf          inf
1,6-anhydrous-N-Acetylmuramate_kinase                                                                                  :            0            0          inf
1-(5-phosphoribosyl)-5-[(5-phosphoribosylamino)methylideneamino)imidazole-4-carboxamide_isomerase                      :    0.0786841         -inf          inf
1-Deoxy-D-xylulose_kinase                                                                                              :            0            0            0
1-deoxy-D-xylulose_5-phosphate_synthase                                                                                :   0.00604473            0          inf
1-deoxy-D-xylulose_reductoisomerase                                                                                    :   0.00566352            0          inf
1-hexadec-7-enoyl-sn-glycerol_3-phosphate_O-acyltransferase_(n-C16_1)                                                  :    0.0403216            0          inf
1-hexadecanoyl-sn-glycerol_3-phosphate_O-acyltransferase_(n-C16_0)                                                     :    0.0518409            0          inf
1-hydroxy-2-methyl-2-(E)-butenyl_4-diphosphate_reductase_(dmpp)                                                        :   0.00080944            0          inf
1-hydroxy-2-methyl-2-(E)-butenyl_4-diphosphate_reductase_(ipdp)                                                        :   0.00485408            0          inf
1-octadec-7-enoyl-sn-glycerol_3-phosphate_O-acyltransferase_(n-C18_1)                                                  :    0.0207813            0          inf
1-octadecanoyl-sn-glycerol_3-phosphate_O-acyltransferase_(n-C18_0)                                                     :            0            0          inf
1-pyrroline-5-carboxylate_dehydrogenase                                                                                :            0            0            0
1-tetradec-7-enoyl-sn-glycerol_3-phosphate_O-acyltransferase_(n-C14_1)                                                 :            0            0          inf
1-tetradecanoyl-sn-glycerol_3-phosphate_O-acyltransferase_(n-C12_0)                                                    :            0            0          inf
1-tetradecanoyl-sn-glycerol_3-phosphate_O-acyltransferase_(n-C14_0)                                                    :            0            0          inf
2',3'-Cyclic_AMP_exchange                                                                                              :            0            0          inf
2',3'-Cyclic_CMP_exchange                                                                                              :            0            0          inf
2',3'-Cyclic_GMP_exchange                                                                                              :            0            0          inf
2',3'-Cyclic_UMP_exchange                                                                                              :            0            0          inf
2',3'-cyclic-nucleotide_phosphodiesterase_(AMP)_(periplasm)                                                            :            0            0          inf
2',3'-cyclic-nucleotide_phosphodiesterase_(CMP)_(periplasm)                                                            :            0            0          inf
2',3'-cyclic-nucleotide_phosphodiesterase_(GMP)_(periplasm)                                                            :            0            0          inf
2',3'-cyclic-nucleotide_phosphodiesterase_(UMP)_(periplasm)                                                            :            0            0          inf
2(alpha-D-Mannosyl)-D-glycerate_exchange                                                                               :            0            0          inf
2,3-dehydroadipyl-CoA_hydratase                                                                                        :            0         -inf          inf
2,3-diaminopropionate_amonnia_lyase                                                                                    :            0            0          inf
2,3-diaminopropionate_exchange                                                                                         :            0            0          inf
2,3-diaminopropionate_transport_in_via_proton_symport                                                                  :            0            0          inf
2,3-diaminopropionate_transport_via_diffusion                                                                          :            0         -inf          inf
2,3-dihydro-2,3-dihydroxybenzoate_dehydrogenase                                                                        :  0.000571822         -inf          inf
2,3-dihydroxybenzoate_adenylate_synthase                                                                               :  0.000571822            0          inf
2,3-dihydroxybenzoylserine_hydrolase                                                                                   :            0            0          inf
2,3-dihydroxycinnamate_1,2-dioxygenase                                                                                 :            0            0          inf
2,3-dihydroxycinnamate_dehydrogenase                                                                                   :            0            0          inf
2,3-dihydroxyphenylpropionate_dehydrogenase                                                                            :            0            0          inf
2,3-dihydroxypheylpropionate_1,2-dioxygenase                                                                           :            0            0          inf
2,3_dioxo-L-gulonate_reductase                                                                                         :            0            0            0
2,5-diketo-D-gluconate_reductase                                                                                       :            0            0          inf
2,5-diketo-D-gluconate_reductase_(NADH)                                                                                :            0            0          inf
2,5-diketo-D-gluconate_reductase_(NADPH)                                                                               :            0            0          inf
2-Acyl-sn-glycero-3-phosphatidate_(n-C12_0)_transporter_via_facilitated_diffusion_(periplasm)                          :            0            0          inf
2-Acyl-sn-glycero-3-phosphatidate_(n-C14_0)_transporter_via_facilitated_diffusion_(periplasm)                          :            0            0          inf
2-Acyl-sn-glycero-3-phosphatidate_(n-C14_1)_transporter_via_facilitated_diffusion_(periplasm)                          :            0            0          inf
2-Acyl-sn-glycero-3-phosphatidate_(n-C16_0)_transporter_via_facilitated_diffusion_(periplasm)                          :            0            0          inf
2-Acyl-sn-glycero-3-phosphatidate_(n-C16_1)_transporter_via_facilitated_diffusion_(periplasm)                          :            0            0          inf
2-Acyl-sn-glycero-3-phosphatidate_(n-C18_0)_transporter_via_facilitated_diffusion_(periplasm)                          :            0            0          inf
2-Acyl-sn-glycero-3-phosphatidate_(n-C18_1)_transporter_via_facilitated_diffusion_(periplasm)                          :            0            0          inf
2-Acyl-sn-glycero-3-phosphoethanolamine_(n-C12_0)_transporter_via_facilitated_diffusion_(periplasm)                    :            0            0          inf
2-Acyl-sn-glycero-3-phosphoethanolamine_(n-C14_0)_transporter_via_facilitated_diffusion_(periplasm)                    :            0            0          inf
2-Acyl-sn-glycero-3-phosphoethanolamine_(n-C14_1)_transporter_via_facilitated_diffusion_(periplasm)                    :            0            0          inf
2-Acyl-sn-glycero-3-phosphoethanolamine_(n-C16_0)_transporter_via_facilitated_diffusion_(periplasm)                    :            0            0          inf
2-Acyl-sn-glycero-3-phosphoethanolamine_(n-C16_1)_transporter_via_facilitated_diffusion_(periplasm)                    :            0            0          inf
2-Acyl-sn-glycero-3-phosphoethanolamine_(n-C18_0)_transporter_via_facilitated_diffusion_(periplasm)                    :            0            0          inf
2-Acyl-sn-glycero-3-phosphoethanolamine_(n-C18_1)_transporter_via_facilitated_diffusion_(periplasm)                    :            0            0          inf
2-Acyl-sn-glycero-3-phosphoglycerol_(n-C12_0)_transporter_via_facilitated_diffusion_(periplasm)                        :            0            0          inf
2-Acyl-sn-glycero-3-phosphoglycerol_(n-C14_0)_transporter_via_facilitated_diffusion_(periplasm)                        :            0            0          inf
2-Acyl-sn-glycero-3-phosphoglycerol_(n-C14_1)_transporter_via_facilitated_diffusion_(periplasm)                        :            0            0          inf
2-Acyl-sn-glycero-3-phosphoglycerol_(n-C16_0)_transporter_via_facilitated_diffusion_(periplasm)                        :            0            0          inf
2-Acyl-sn-glycero-3-phosphoglycerol_(n-C16_1)_transporter_via_facilitated_diffusion_(periplasm)                        :            0            0          inf
2-Acyl-sn-glycero-3-phosphoglycerol_(n-C18_0)_transporter_via_facilitated_diffusion_(periplasm)                        :            0            0          inf
2-Acyl-sn-glycero-3-phosphoglycerol_(n-C18_1)_transporter_via_facilitated_diffusion_(periplasm)                        :            0            0          inf
2-C-methyl-D-erythritol_2,4-cyclodiphosphate_synthase                                                                  :   0.00566352            0          inf
2-C-methyl-D-erythritol_4-phosphate_cytidylyltransferase                                                               :   0.00566352            0          inf
2-Dehydro-3-deoxy-D-gluconate_exchange                                                                                 :            0            0          inf
2-Dehydro-L-gulonate_reductase_to_gluconate_(NADH)                                                                     :            0            0          inf
2-Dehydro-L-gulonate_reductase_to_gluconate_(NADPH)                                                                    :            0            0          inf
2-Methyl-4-amino-5-hydroxymethylpyrimidine_diphosphatase                                                               :            0            0          inf
2-O-alpha-mannosyl-6-phosphate-D-glycerate_hydrolase                                                                   :            0            0          inf
2-O-alpha-mannosyl-D-glycerate_transport_via_PEP_Pyr_PTS_(periplasm)                                                   :            0            0          inf
2-O-alpha-mannosyl-D-glycerate_transport_via_diffusion_(extracellular_to_periplasm)                                    :            0         -inf          inf
2-Octaprenyl-3-methyl-6-methoxy-1,4-benzoquinol_hydroxylase                                                            :  0.000190607            0          inf
2-Octaprenyl-3-methyl-6-methoxy-1,4-benzoquinol_hydroxylase_(anaerobic)                                                :            0            0          inf
2-Octaprenyl-6-methoxy-benzoquinol_methylase                                                                           :  0.000190607            0          inf
2-Octaprenylphenol_hydroxylase                                                                                         :  0.000190607            0          inf
2-Octaprenylphenol_hydroxylase_(anaerobic)                                                                             :            0            0          inf
2-Oxo-4-methyl-3-carboxypentanoate_decarboxylation                                                                     :     0.374187            0          inf
2-Oxobutanoate_formate_lyase                                                                                           :            0            0            0
2-Oxoglutarate_dehydrogenase                                                                                           :      0.93545            0          inf
2-Oxoglutarate_exchange                                                                                                :            0            0          inf
2-aceto-2-hydroxybutanoate_synthase                                                                                    :     0.241299            0          inf
2-acyl-glycerophospho-ethanolamine_acyltransferase_(n-C12_0)                                                           :            0            0          inf
2-acyl-glycerophospho-ethanolamine_acyltransferase_(n-C14_0)                                                           :            0            0          inf
2-acyl-glycerophospho-ethanolamine_acyltransferase_(n-C14_1)                                                           :            0            0          inf
2-acyl-glycerophospho-ethanolamine_acyltransferase_(n-C16_0)                                                           :            0            0          inf
2-acyl-glycerophospho-ethanolamine_acyltransferase_(n-C16_1)                                                           :            0            0          inf
2-acyl-glycerophospho-ethanolamine_acyltransferase_(n-C18_0)                                                           :            0            0          inf
2-acyl-glycerophospho-ethanolamine_acyltransferase_(n-C18_1)                                                           :            0            0          inf
2-acyl-glycerophospho-glycerol_acyltransferase_(n-C12_0)                                                               :            0            0          inf
2-acyl-glycerophospho-glycerol_acyltransferase_(n-C14_0)                                                               :            0            0          inf
2-acyl-glycerophospho-glycerol_acyltransferase_(n-C14_1)                                                               :            0            0          inf
2-acyl-glycerophospho-glycerol_acyltransferase_(n-C16_0)                                                               :            0            0          inf
2-acyl-glycerophospho-glycerol_acyltransferase_(n-C16_1)                                                               :            0            0          inf
2-acyl-glycerophospho-glycerol_acyltransferase_(n-C18_0)                                                               :            0            0          inf
2-acyl-glycerophospho-glycerol_acyltransferase_(n-C18_1)                                                               :            0            0          inf
2-dehydro-3-deoxy-6-phosphogalactonate_aldolase                                                                        :            0         -inf          inf
2-dehydro-3-deoxy-D-gluconate_transport_via_diffusion_(extracellular_to_periplasm)                                     :            0         -inf          inf
2-dehydro-3-deoxy-D-gluconate_transport_via_proton_symport,_reversible_(periplasm)                                     :            0         -inf          inf
2-dehydro-3-deoxy-phosphogluconate_aldolase                                                                            : -3.15544e-29            0          inf
2-dehydro-3-deoxygalactonokinase                                                                                       :            0            0          inf
2-dehydro-3-deoxygluconokinase                                                                                         :            0            0          inf
2-dehydro-L-gulonate_reductase_(NADH)                                                                                  :            0            0          inf
2-dehydro-L-gulonate_reductase_(NADPH)                                                                                 :            0            0          inf
2-dehydropantoate_2-reductase                                                                                          :  0.000492331            0          inf
2-hydroxy-6-ketonona-2,4-dienedioic_acid_hydrolase                                                                     :            0            0          inf
2-hydroxy-6-ketononotrienedioate_hydrolase                                                                             :            0            0          inf
2-isopropylmalate_hydratase                                                                                            :    -0.374187         -inf          inf
2-isopropylmalate_synthase                                                                                             :     0.374187            0          inf
2-methylcitrate_dehydratase                                                                                            :            0            0          inf
2-methylcitrate_synthase                                                                                               :            0            0          inf
2-methylisocitrate_dehydratase                                                                                         :            0         -inf          inf
2-octaprenyl-6-hydroxyphenol_methylase                                                                                 :  0.000190607            0          inf
2-octaprenyl-6-methoxyphenol_hydroxylase                                                                               :  0.000190607            0          inf
2-octaprenyl-6-methoxyphenol_hydroxylase_(anaerobic)                                                                   :            0            0          inf
2-oxoglutarate_reversible_transport_via_symport_(periplasm)                                                            :            0         -inf          inf
2-oxopent-4-enoate_hydratase                                                                                           :            0            0          inf
2-succinyl-5-enolpyruvyl-6-hydroxy-3-cyclohexene-1-carboxylate_synthase                                                :  0.000381215            0          inf
2-succinyl-6-hydroxy-2,4-cyclohexadiene_1-carboxylate_synthase                                                         :  0.000381215            0          inf
23cAMP_transport_via_diffusion_(extracellular_to_periplasm)                                                            :            0         -inf          inf
23cCMP_transport_via_diffusion_(extracellular_to_periplasm)                                                            :            0         -inf          inf
23cGMP_transport_via_diffusion_(extracellular_to_periplasm)                                                            :            0         -inf          inf
23cUMP_transport_via_diffusion_(extracellular_to_periplasm)                                                            :            0         -inf          inf
2C-methyl-D-erythritol_2,4_cyclodiphosphate_dehydratase                                                                :   0.00566352            0          inf
3',5'-bisphosphate_nucleotidase                                                                                        :     0.211854            0          inf
3',5'-cyclic-nucleotide_phosphodiesterase_001                                                                          :            0            0          inf
3',5'-cyclic-nucleotide_phosphodiesterase_002                                                                          :            0            0          inf
3'-AMP_exchange                                                                                                        :            0            0          inf
3'-GMP_exchange                                                                                                        :            0            0          inf
3'-UMP_exchange                                                                                                        :            0            0          inf
3'-cmp_exchange                                                                                                        :            0            0          inf
3'-nucleotidase_(AMP)_(periplasm)                                                                                      :            0            0          inf
3'-nucleotidase_(CMP)_(periplasm)                                                                                      :            0            0          inf
3'-nucleotidase_(GMP)_(periplasm)                                                                                      :            0            0          inf
3'-nucleotidase_(UMP)_(periplasm)                                                                                      :            0            0          inf
3,4-Dihydroxy-2-butanone-4-phosphate_synthase                                                                          :  0.000762429            0          inf
3,4-Dihydroxyphenylacetaldehyde_exchange                                                                               :            0            0          inf
3-(3-hydroxy-phenyl)propionate_exchange                                                                                :            0            0          inf
3-(3-hydroxy-phenyl)propionate_hydroxylase                                                                             :            0            0          inf
3-(3-hydroxyphenyl)propionate_transport_via_diffusion_(extracellular_to_periplasm)                                     :            0         -inf          inf
3-(3-hydroxyphenyl)propionate_transport_via_proton_symport,_reversible_(periplasm)                                     :            0         -inf          inf
3-Dimethylubiquinonol_3-methyltransferase                                                                              :  0.000190607            0          inf
3-Hydroxypropanoate_exchange                                                                                           :            0            0          inf
3-Oxo-glutaryl-[ACP]_methyl_ester_dehydratase                                                                          :  1.70948e-06            0          inf
3-Oxo-glutaryl-[ACP]_methyl_ester_reductase                                                                            :  1.70948e-06            0          inf
3-Oxo-glutaryl-[ACP]_methyl_ester_synthase                                                                             :  1.70948e-06            0          inf
3-Oxo-pimeloyl-[ACP]_methyl_ester_dehydratase                                                                          :  1.70948e-06            0          inf
3-Oxo-pimeloyl-[ACP]_methyl_ester_reductase                                                                            :  1.70948e-06            0          inf
3-Oxo-pimeloyl-[ACP]_methyl_ester_synthase                                                                             :  1.70948e-06            0          inf
3-aminoacrylate_hydrolase                                                                                              :            0            0          inf
3-cis-2-trans-enoyl-CoA_isomerase_001                                                                                  :            0         -inf          inf
3-cis-2-trans-enoyl-CoA_isomerase_002                                                                                  :            0         -inf          inf
3-cis-2-trans-enoyl-CoA_isomerase_003                                                                                  :            0         -inf          inf
3-dehydroquinate_dehydratase,_irreversible                                                                             :     0.317899            0          inf
3-dehydroquinate_synthase                                                                                              :     0.317899            0          inf
3-deoxy-D-arabino-heptulosonate_7-phosphate_synthetase                                                                 :     0.317899            0          inf
3-deoxy-D-manno-octulosonic_acid_transferase_001                                                                       :     0.006967            0          inf
3-deoxy-D-manno-octulosonic_acid_transferase_002                                                                       :     0.006967            0          inf
3-deoxy-D-manno-octulosonic_acid_transferase_III_(LPS_core_biosynthesis)                                               :     0.006967            0          inf
3-deoxy-manno-octulosonate-8-phosphatase                                                                               :     0.020901            0          inf
3-deoxy-manno-octulosonate_cytidylyltransferase                                                                        :     0.020901            0          inf
3-deoxy_-D-manno-octulosonic_-acid_8-phosphate_synthase                                                                :     0.020901            0          inf
3-hydroxyacyl-CoA_dehydratase_(3-hydroxybutanoyl-CoA)                                                                  :            0            0            0
3-hydroxyacyl-CoA_dehydratase_(3-hydroxydecanoyl-CoA)                                                                  :            0            0            0
3-hydroxyacyl-CoA_dehydratase_(3-hydroxydodecanoyl-CoA)                                                                :            0            0            0
3-hydroxyacyl-CoA_dehydratase_(3-hydroxyhexadecanoyl-CoA)                                                              :            0            0            0
3-hydroxyacyl-CoA_dehydratase_(3-hydroxyhexanoyl-CoA)                                                                  :            0            0            0
3-hydroxyacyl-CoA_dehydratase_(3-hydroxyoctadecanoyl-CoA)                                                              :            0            0            0
3-hydroxyacyl-CoA_dehydratase_(3-hydroxyoctanoyl-CoA)                                                                  :            0            0            0
3-hydroxyacyl-CoA_dehydratase_(3-hydroxytetradecanoyl-CoA)                                                             :            0            0            0
3-hydroxyacyl-CoA_dehydrogenase_(3-oxodecanoyl-CoA)                                                                    :            0            0            0
3-hydroxyacyl-CoA_dehydrogenase_(3-oxododecanoyl-CoA)                                                                  :            0            0            0
3-hydroxyacyl-CoA_dehydrogenase_(3-oxohexadecanoyl-CoA)                                                                :            0            0            0
3-hydroxyacyl-CoA_dehydrogenase_(3-oxohexanoyl-CoA)                                                                    :            0            0            0
3-hydroxyacyl-CoA_dehydrogenase_(3-oxooctadecanoyl-CoA),_peroxisomal                                                   :            0            0            0
3-hydroxyacyl-CoA_dehydrogenase_(3-oxooctanoyl-CoA)                                                                    :            0            0            0
3-hydroxyacyl-CoA_dehydrogenase_(3-oxotetradecanoyl-CoA)                                                               :            0            0            0
3-hydroxyacyl-CoA_dehydrogenase_(acetoacetyl-CoA)                                                                      :            0            0            0
3-hydroxyacyl-[ACP]_dehydratase_(n-C10_0)                                                                              :      0.26769            0          inf
3-hydroxyacyl-[ACP]_dehydratase_(n-C12_0)                                                                              :     0.145484            0          inf
3-hydroxyacyl-[ACP]_dehydratase_(n-C12_1)                                                                              :     0.122206            0          inf
3-hydroxyacyl-[ACP]_dehydratase_(n-C14_0)                                                                              :     0.110649            0          inf
3-hydroxyacyl-[ACP]_dehydratase_(n-C14_1)                                                                              :     0.122206            0          inf
3-hydroxyacyl-[ACP]_dehydratase_(n-C16_0)                                                                              :     0.103682            0          inf
3-hydroxyacyl-[ACP]_dehydratase_(n-C16_1)                                                                              :     0.122206            0          inf
3-hydroxyacyl-[ACP]_dehydratase_(n-C18_0)                                                                              :            0            0          inf
3-hydroxyacyl-[ACP]_dehydratase_(n-C18_1)                                                                              :    0.0415627            0          inf
3-hydroxyacyl-[ACP]_dehydratase_(n-C4_0)                                                                               :     0.267692            0          inf
3-hydroxyacyl-[ACP]_dehydratase_(n-C6_0)                                                                               :     0.267692            0          inf
3-hydroxyacyl-[ACP]_dehydratase_(n-C8_0)                                                                               :     0.267692            0          inf
3-hydroxyadipyl-CoA_dehydrogenase_(NAD+)                                                                               :            0         -inf          inf
3-hydroxycinnamate_hydroxylase                                                                                         :            0            0          inf
3-hydroxycinnamic_acid_exchange                                                                                        :            0            0          inf
3-hydroxycinnamic_acid_transport_via_diffusion_(extracellular_to_periplasm)                                            :            0         -inf          inf
3-hydroxycinnamic_acid_transport_via_proton_symport,_reversible_(periplasm)                                            :            0         -inf          inf
3-hydroxypropionate_transport_via_diffusion_(extracellular_to_periplasm)                                               :            0         -inf          inf
3-hydroxypropionate_transport_via_proton_symport_(periplasm)                                                           :            0            0          inf
3-isopropylmalate_dehydratase                                                                                          :    -0.374187         -inf          inf
3-isopropylmalate_dehydrogenase                                                                                        :     0.374187            0          inf
3-keto-L-gulonate_6-phosphate_decarboxylase                                                                            :            0            0          inf
3-keto-L-gulonate_kinase                                                                                               :            0            0          inf
3-mercaptopyruvate_sulfurtransferase                                                                                   :            0            0          inf
3-methyl-2-oxobutanoate_hydroxymethyltransferase                                                                       :  0.000492331            0          inf
3-oxo-5,6-dehydrosuberyl-CoA_thiolase                                                                                  :            0            0          inf
3-oxoacyl-[ACP]_reductase_(n-C10_0)                                                                                    :      0.26769         -inf          inf
3-oxoacyl-[ACP]_reductase_(n-C12_0)                                                                                    :     0.145484         -inf          inf
3-oxoacyl-[ACP]_reductase_(n-C12_1)                                                                                    :     0.122206            0          inf
3-oxoacyl-[ACP]_reductase_(n-C14_0)                                                                                    :     0.138517         -inf          inf
3-oxoacyl-[ACP]_reductase_(n-C14_1)                                                                                    :     0.122206            0          inf
3-oxoacyl-[ACP]_reductase_(n-C16_0)                                                                                    :     0.103682         -inf          inf
3-oxoacyl-[ACP]_reductase_(n-C16_1)                                                                                    :     0.122206            0          inf
3-oxoacyl-[ACP]_reductase_(n-C18_0)                                                                                    :            0         -inf          inf
3-oxoacyl-[ACP]_reductase_(n-C18_1)                                                                                    :    0.0415627            0          inf
3-oxoacyl-[ACP]_reductase_(n-C4_0)                                                                                     :     0.267692         -inf          inf
3-oxoacyl-[ACP]_reductase_(n-C6_0)                                                                                     :     0.267692         -inf          inf
3-oxoacyl-[ACP]_reductase_(n-C8_0)                                                                                     :     0.267692         -inf          inf
3-oxoacyl-[ACP]_synthase_(n-C10_0)                                                                                     :      0.26769            0          inf
3-oxoacyl-[ACP]_synthase_(n-C12_0)                                                                                     :     0.145484            0          inf
3-oxoacyl-[ACP]_synthase_(n-C12_1)                                                                                     :     0.122206            0          inf
3-oxoacyl-[ACP]_synthase_(n-C14_0)                                                                                     :     0.138517            0          inf
3-oxoacyl-[ACP]_synthase_(n-C14_1)                                                                                     :     0.122206            0          inf
3-oxoacyl-[ACP]_synthase_(n-C16_0)                                                                                     :     0.103682            0          inf
3-oxoacyl-[ACP]_synthase_(n-C16_1)                                                                                     :     0.122206            0          inf
3-oxoacyl-[ACP]_synthase_(n-C18_0)                                                                                     :            0            0          inf
3-oxoacyl-[ACP]_synthase_(n-C18_1)                                                                                     :    0.0415627            0          inf
3-oxoacyl-[ACP]_synthase_(n-C6_0)                                                                                      :     0.267692            0          inf
3-oxoacyl-[ACP]_synthase_(n-C8_0)                                                                                      :     0.267692            0          inf
3-oxoadipyl-CoA_thiolase                                                                                               :            0            0          inf
3-phenylpropionate_transport_via_diffusion_(extracellular_to_periplasm)                                                :            0         -inf          inf
3-phenylpropionate_transport_via_proton_symport,_reversible_(periplasm)                                                :            0         -inf          inf
3-phosphoshikimate_1-carboxyvinyltransferase                                                                           :     0.317899         -inf          inf
3AMP_transport_via_diffusion_(extracellular_to_periplasm)                                                              :            0         -inf          inf
3CMP_transport_via_diffusion_(extracellular_to_periplasm)                                                              :            0         -inf          inf
3GMP_transport_via_diffusion_(extracellular_to_periplasm)                                                              :            0         -inf          inf
3UMP_transport_via_diffusion_(extracellular_to_periplasm)                                                              :            0         -inf          inf
4,5-dihydroxy-2,3-pentanedione_cyclization_(spontaneous)                                                               :   0.00114535            0          inf
4-(2-Aminoethyl)-1,2-benzenediol_oxygen_oxidoreductase(deaminating)(flavin-containing)                                 :            0            0          inf
4-(cytidine_5'-diphospho)-2-C-methyl-D-erythritol_kinase                                                               :   0.00566352            0          inf
4-Amino-4-deoxy-L-arabinose_modified_core_oligosaccharide_lipid_A_exchange                                             :            0            0          inf
4-Aminobutanoate_exchange                                                                                              :            0            0          inf
4-Hydroxy-L-threonine_synthase                                                                                         :            0            0          inf
4-Hydroxyphenylacetaldehyde_exchange                                                                                   :            0            0          inf
4-amino-2-methyl-5-phosphomethylpyrimidine_synthetase                                                                  :  0.000190607            0          inf
4-amino-4-deoxy-L-arabinotransferase_(LPS_lipid_A_modification,_periplasmic_face_of_membrane))                         :            0            0          inf
4-amino-4-deoxychorismate_synthase                                                                                     :  0.000762429            0          inf
4-aminobenzoate_synthase                                                                                               :  0.000762429            0          inf
4-aminobutyrate/glutamate_antiport_(periplasm)                                                                         :            0         -inf          inf
4-aminobutyrate_transaminase                                                                                           :            0            0          inf
4-aminobutyrate_transport_in_via_proton_symport_(periplasm)                                                            :            0            0          inf
4-aminobutyrate_transport_via_diffusion_(extracellular_to_periplasm)                                                   :            0         -inf          inf
4-hydroxy-2-oxopentanoate_aldolase                                                                                     :            0            0          inf
4-hydroxyphenylacetaldehyde_transport_via_diffusion_(extracellular_to_periplasm)                                       :            0         -inf          inf
5'-deoxyadenosine_nuclosidase                                                                                          :  0.000197445            0          inf
5'-nucleotidase_(AMP)_001                                                                                              :            0            0          inf
5'-nucleotidase_(AMP)_002                                                                                              :            0            0          inf
5'-nucleotidase_(CMP)_001                                                                                              :            0            0          inf
5'-nucleotidase_(CMP)_002                                                                                              :            0            0          inf
5'-nucleotidase_(GMP)_001                                                                                              :            0            0          inf
5'-nucleotidase_(GMP)_002                                                                                              :            0            0          inf
5'-nucleotidase_(IMP)_001                                                                                              :            0            0          inf
5'-nucleotidase_(IMP)_002                                                                                              :            0            0          inf
5'-nucleotidase_(UMP)_001                                                                                              :            0            0          inf
5'-nucleotidase_(UMP)_002                                                                                              :            0            0          inf
5'-nucleotidase_(XMP)_001                                                                                              :            0            0          inf
5'-nucleotidase_(XMP)_002                                                                                              :            0            0          inf
5'-nucleotidase_(dAMP)_001                                                                                             :  9.15079e-29            0          inf
5'-nucleotidase_(dAMP)_002                                                                                             :            0            0          inf
5'-nucleotidase_(dCMP)_001                                                                                             :            0            0          inf
5'-nucleotidase_(dCMP)_002                                                                                             :            0            0          inf
5'-nucleotidase_(dGMP)_001                                                                                             :            0            0          inf
5'-nucleotidase_(dGMP)_002                                                                                             :            0            0          inf
5'-nucleotidase_(dIMP)                                                                                                 :            0            0          inf
5'-nucleotidase_(dIMP)_(periplasm)                                                                                     :            0            0          inf
5'-nucleotidase_(dTMP)_001                                                                                             :            0            0          inf
5'-nucleotidase_(dTMP)_002                                                                                             :            0            0          inf
5'-nucleotidase_(dUMP)_001                                                                                             :            0            0          inf
5'-nucleotidase_(dUMP)_002                                                                                             :            0            0          inf
5,10-methylenetetrahydrofolate_reductase_(NADH)                                                                        :     0.134936            0          inf
5-Dehydro-D-gluconate_exchange                                                                                         :            0            0          inf
5-Dehydro-D-gluconate_transport_via_diffusion_(extracellular_to_periplasm)                                             :            0         -inf          inf
5-Dehydro-D-gluconate_transport_via_proton_symport,_reversible_(periplasm)                                             :            0         -inf          inf
5-Methylthio-D-ribose_exchange                                                                                         :   0.00576438            0          inf
5-Methylthio-D-ribose_transport_via_proton_diffusion_(extracellular_to_periplasm)                                      :  -0.00576438         -inf          inf
5-Methylthio-D-ribose_transport_via_proton_symport_(periplasm)                                                         :   0.00576438            0          inf
5-amino-6-(5-phosphoribosylamino)uracil_reductase                                                                      :  0.000381215            0          inf
5-dehydro-4-deoxyglucarate_aldolase                                                                                    :            0            0          inf
5-dehydro-D-gluconate_reductase                                                                                        :            0         -inf          inf
6-carboxy-5,6,7,8-tetrahydropterin_synthase                                                                            :            0            0          inf
6-hydroxymethyl-dihydropterin_pyrophosphokinase                                                                        :  0.000762429            0          inf
6-phosphogluconate_dehydratase                                                                                         :            0            0          inf
6-phosphogluconolactonase                                                                                              :      5.61586            0          inf
7-cyano-7-carbaguanine_synthase                                                                                        :            0            0          inf
7-cyano-7-deazaguanine_reductase                                                                                       :            0            0          inf
7-deaza-7-carboxyguanine_synthase                                                                                      :            0            0          inf
8-amino-7-oxononanoate_synthase                                                                                        :  1.70948e-06            0          inf
ADP-D-glycero-D-manno-heptose_epimerase                                                                                :     0.027868            0          inf
ADPribose_diphosphatase                                                                                                :            0            0          inf
AMP_exchange                                                                                                           :            0            0          inf
AMP_nucleosidase                                                                                                       :            0            0          inf
AMP_transport_via_diffusion_(extracellular_to_periplasm)                                                               :            0         -inf          inf
ATP_amine_hydrolysis_(spontaneous)                                                                                     :            0            0          inf
ATP_maintenance_requirement                                                                                            :         3.15         3.15          inf
ATP_phosphoribosyltransferase                                                                                          :    0.0786841            0          inf
ATP_synthase_(four_protons_for_one_ATP)_(periplasm)                                                                    :      42.7419         -inf          inf
Acetaldehyde_exchange                                                                                                  :            0            0          inf
Acetate_exchange                                                                                                       :          6.4          6.4          inf
Acetate_transport_via_diffusion_(extracellular_to_periplasm)                                                           :         -6.4         -inf          inf
Acetoacetate_exchange                                                                                                  :            0            0          inf
Acetyl-CoA_ACP_transacylase                                                                                            :            0         -inf          inf
Acetyl-CoA_butyrate-CoA_transferase                                                                                    :            0            0          inf
Acetyl-CoA_hexanoate-CoA_transferase                                                                                   :            0            0          inf
Adenine_exchange                                                                                                       :            0            0          inf
Adenosine_deaminase                                                                                                    :            0            0          inf
Adenosine_exchange                                                                                                     :            0            0          inf
Adenosyl_cobinamide_kinase                                                                                             :            0            0          inf
Adenosyl_cobinamide_phosphate_guanyltransferase                                                                        :            0            0          inf
Adenosylcobalamin_5'-phosphate_synthase                                                                                :            0            0          inf
Adenosylcobalamin_exchange                                                                                             :            0            0          inf
Adenosylcobalamin_transport_via_ABC_system_(periplasm)                                                                 :            0            0          inf
Adenosylcobalimin_transport_via_ton_system_(extermal)                                                                  :            0            0          inf
Aerobactin_exchange                                                                                                    :            0            0          inf
Agmatine_exchange                                                                                                      :            0            0          inf
Alanyl-tRNA_synthetase                                                                                                 :            0            0          inf
Allantoin_exchange                                                                                                     :            0            0          inf
Allose_6-phosphate_isomerase                                                                                           :            0         -inf          inf
Allose_kinase                                                                                                          :            0            0          inf
Allose_transport_via_diffusion_(extracellular_to_periplasm)                                                            :            0         -inf          inf
Allulose_6-phosphate_epimerase                                                                                         :            0         -inf          inf
Aminoacetone_oxygen_oxidoreductase(deaminating)(flavin-containing)                                                     :            0            0          inf
Aminobutyraldehyde_dehydrogenase                                                                                       :            0            0          inf
Aminomethyltransferase                                                                                                 :            0            0          inf
Ammonia_exchange                                                                                                       :     -8.98026         -inf          inf
Amylomaltase_(maltohexaose)                                                                                            :            0            0          inf
Amylomaltase_(maltopentaose)                                                                                           :            0            0          inf
Amylomaltase_(maltotetraose)                                                                                           :            0            0          inf
Amylomaltase_(maltotriose)                                                                                             :            0            0          inf
Ap4A_hydrolase                                                                                                         :            0            0          inf
Ap4A_synthetase                                                                                                        :            0            0          inf
Ap5A_hydrolase                                                                                                         :            0            0          inf
Arbutin_6-phosphate_glucohydrolase                                                                                     :            0            0          inf
Arbutin_exchange                                                                                                       :            0            0          inf
Arginine/agmatine_antiport_(periplasm)                                                                                 :            0         -inf          inf
Arginine_succinyltransferase                                                                                           :            0            0          inf
Arginyl-tRNA_synthetase                                                                                                :            0            0          inf
Asparaginyl-tRNA_synthetase                                                                                            :            0            0          inf
Aspartate_transport_via_proton_symport_(2_H)_(periplasm)                                                               :            0            0            0
Aspartyl-tRNA_synthetase                                                                                               :            0            0          inf
Biomass                                                                                                                :     0.854742            0          inf
Biotin_exchange                                                                                                        :            0            0          inf
Biotin_sulfoxide_reductase_001                                                                                         :            0            0          inf
Biotin_sulfoxide_reductase_002                                                                                         :            0            0          inf
Biotin_synthase                                                                                                        :  1.70948e-06            0          inf
Biotin_transport_via_diffusion_(extracellular_to_periplasm)                                                            :            0         -inf          inf
Biotin_transport_via_proton_symport_(periplasm)                                                                        :            0            0          inf
Butyrate_(n-C4_0)_exchange                                                                                             :            0            0          inf
Butyrate_transport_via_diffusion_(extracellular_to_periplasm)                                                          :            0         -inf          inf
Butyrate_transport_via_proton_symport,_reversible_(periplasm)                                                          :            0         -inf          inf
CDP-Diacylglycerol_pyrophostatase_(n-C12_0)                                                                            :            0            0          inf
CDP-Diacylglycerol_pyrophostatase_(n-C14_0)                                                                            :            0            0          inf
CDP-Diacylglycerol_pyrophostatase_(n-C14_1)                                                                            :            0            0          inf
CDP-Diacylglycerol_pyrophostatase_(n-C16_0)                                                                            :            0            0          inf
CDP-Diacylglycerol_pyrophostatase_(n-C16_1)                                                                            :            0            0          inf
CDP-Diacylglycerol_pyrophostatase_(n-C18_0)                                                                            :            0            0          inf
CDP-Diacylglycerol_pyrophostatase_(n-C18_1)                                                                            :            0            0          inf
CDP-diacylglycerol_synthetase_(n-C12_0)                                                                                :            0            0          inf
CDP-diacylglycerol_synthetase_(n-C14_0)                                                                                :            0            0          inf
CDP-diacylglycerol_synthetase_(n-C14_1)                                                                                :            0            0          inf
CDP-diacylglycerol_synthetase_(n-C16_0)                                                                                :    0.0518409            0          inf
CDP-diacylglycerol_synthetase_(n-C16_1)                                                                                :    0.0403216            0          inf
CDP-diacylglycerol_synthetase_(n-C18_0)                                                                                :            0            0          inf
CDP-diacylglycerol_synthetase_(n-C18_1)                                                                                :    0.0207813            0          inf
CMP_exchange                                                                                                           :            0            0          inf
CMP_nucleosidase                                                                                                       :            0            0          inf
CMP_transport_via_diffusion_(extracellular_to_periplasm)                                                               :            0         -inf          inf
CO2_exchange                                                                                                           :      18.2456         -inf          inf
CO2_transport_via_diffusion_(extracellular_to_periplasm)                                                               :     -18.2456         -inf          inf
CO2_transporter_via_diffusion_(periplasm)                                                                              :     -18.2456         -inf          inf
CTP_synthase_(glutamine)                                                                                               :     0.132842            0          inf
Cadmium_(Cd+2)_ABC_transporter_(periplasm)                                                                             :            0            0          inf
Cadmium_exchange                                                                                                       :            0            0          inf
Calcium_exchange                                                                                                       :  -0.00423268         -inf          inf
Carbamate_kinase                                                                                                       :     0.519464         -inf          inf
Carnitine-CoA_Ligase                                                                                                   :            0            0          inf
Carnitine/butyrobetaine_antiporter_(periplasm)                                                                         :            0            0            0
Carnityl-CoA_dehydratse                                                                                                :            0            0            0
Chloramphenicol_exchange                                                                                               :            0            0          inf
Chloramphenicol_transport_via_TolC_system                                                                              :            0            0          inf
Chloramphenicol_transport_via_diffusion_(extracellular_to_periplasm)                                                   :            0         -inf          inf
Chloride_exchange                                                                                                      :  -0.00423268         -inf          inf
Choline_exchange                                                                                                       :            0            0          inf
Chorismate_pyruvate_lyase                                                                                              :  0.000190607            0          inf
Cinnamate_dioxygenase                                                                                                  :            0            0          inf
Citrate_exchange                                                                                                       :            0            0          inf
Citrate_lyase                                                                                                          :            0            0          inf
Citrate_transport_via_succinate_antiport_(periplasm)                                                                   :            0            0          inf
Co2+_exchange                                                                                                          : -2.05138e-05         -inf          inf
Cob(1)alamin_transport_via_ABC_system_(periplasm)                                                                      :  0.000190607            0          inf
Cob(1)alamin_transport_via_ton_system_(extermal)                                                                       :  0.000190607            0          inf
Cob(I)alamin_exchange                                                                                                  : -0.000190607        -0.01          inf
Cobalt_(Co+2)_ABC_transporter_(periplasm)                                                                              :            0            0          inf
Cobinamide_adenyltransferase                                                                                           :            0         -inf          inf
Cobinamide_exchange                                                                                                    :            0            0          inf
Cobinamide_transport_via_ABC_system_(uptake,_periplasm)                                                                :            0            0          inf
Cobinamide_transport_via_ton_system_(extermal)                                                                         :            0            0          inf
Copper_(Cu+2)_ABC_transporter_(periplasm)                                                                              :            0            0          inf
Copper_(Cu_+1)_ABC_transporter_(periplasm)                                                                             :            0            0          inf
Coprogen_transport_via_ton_system_(extracellular)                                                                      :            0            0          inf
Crotonobetaine-CoA_Ligase                                                                                              :            0            0          inf
Cu+_exchange                                                                                                           :            0            0          inf
Cu2+_exchange                                                                                                          : -0.000576096         -inf          inf
Cuprous_Oxidase_(Cu+1)                                                                                                 :            0            0          inf
Cyanate_aminohydrolase                                                                                                 :            0            0          inf
Cyanate_exchange                                                                                                       :            0            0          inf
Cyanate_transport_via_diffusion_(extracellular_to_periplasm)                                                           :            0         -inf          inf
Cyanate_transport_via_proton_symport_(periplasm)                                                                       :            0            0          inf
Cyanide_sulfurtransferase                                                                                              :            0            0            0
Cyanide_sulfurtransferase_(periplasmic)                                                                                :            0            0          inf
Cyanide_transport_via_diffusion_(extracellular_to_periplasm)                                                           :            0         -inf          inf
Cys-Gly_exchange                                                                                                       :            0            0          inf
Cysteine_Desulfhydrase                                                                                                 :            0            0            0
Cysteinyl-tRNA_synthetase                                                                                              :            0            0          inf
Cytidine_exchange                                                                                                      :            0            0          inf
Cytidine_hydrolase                                                                                                     :            0            0          inf
Cytosine_deaminase                                                                                                     :            0            0          inf
Cytosine_exchange                                                                                                      :            0            0          inf
D(-)-tartrate_dehydratase                                                                                              :            0            0          inf
D-Alanine_exchange                                                                                                     :            0            0          inf
D-Alanine_transport_via_diffusion_(extracellular_to_periplasm)                                                         :            0         -inf          inf
D-Alanyl-D-alanine_exchange                                                                                            :            0            0          inf
D-Allose_exchange                                                                                                      :            0            0          inf
D-Amino_acid_dehydrogenase                                                                                             :            0            0            0
D-Carnitine-CoA_Ligase                                                                                                 :            0            0          inf
D-Cysteine_exchange                                                                                                    :            0            0          inf
D-Fructose_exchange                                                                                                    :            0            0          inf
D-Fructuronate_exchange                                                                                                :            0            0          inf
D-Galactarate_exchange                                                                                                 :            0            0          inf
D-Galactonate_exchange                                                                                                 :            0            0          inf
D-Galactose_exchange                                                                                                   :            0            0          inf
D-Galacturonate_exchange                                                                                               :            0            0          inf
D-Glucarate_exchange                                                                                                   :            0            0          inf
D-Gluconate_exchange                                                                                                   :            0            0          inf
D-Glucosamine_6-phosphate_exchange                                                                                     :            0            0          inf
D-Glucosamine_6-phosphate_transport_via_phosphate_antiport_(periplasm)                                                 :            0            0            0
D-Glucosamine_exchange                                                                                                 :            0            0          inf
D-Glucose_1-phosphate_exchange                                                                                         :            0            0          inf
D-Glucose_6-phosphate_exchange                                                                                         :            0            0          inf
D-Glucose_exchange                                                                                                     :          -11          -11          inf
D-Glucuronate_1-phosphate_exchange                                                                                     :            0            0          inf
D-Glucuronate_exchange                                                                                                 :            0            0          inf
D-Glyceraldehyde_exchange                                                                                              :            0            0          inf
D-Lactaldehyde_NAD+_1-oxidoreductase                                                                                   : -3.78653e-29            0          inf
D-Malate_exchange                                                                                                      :            0            0          inf
D-Malate_transport_via_diffusion_(extracellular_to_periplasm)                                                          :            0         -inf          inf
D-Malate_transport_via_proton_symport_(2_H)_(periplasm)                                                                :            0            0            0
D-Mannitol_exchange                                                                                                    :            0            0          inf
D-Mannose_6-phosphate_exchange                                                                                         :            0            0          inf
D-Mannose_exchange                                                                                                     :            0            0          inf
D-Methionine_exchange                                                                                                  :            0            0          inf
D-Ribose_exchange                                                                                                      :            0            0          inf
D-Serine_exchange                                                                                                      :            0            0          inf
D-Sorbitol_exchange                                                                                                    :            0            0          inf
D-Xylose_exchange                                                                                                      :            0            0          inf
D-alanine-D-alanine_dipeptidase                                                                                        :            0            0          inf
D-alanine-D-alanine_ligase_(reversible)                                                                                :    0.0207548         -inf          inf
D-alanine_transaminase                                                                                                 :            0            0          inf
D-alanine_transport_in_via_proton_symport_(periplasm)                                                                  :    0.0207548            0          inf
D-alanyl-D-alanine_(DalaDala)_transport_via_ABC_system_(periplasm)                                                     :   0.00281637            0          inf
D-alanyl-D-alanine_(DalaDala)_transport_via_diffusion_(extracellular_to_periplasm)                                     :            0         -inf          inf
D-allose_transport_via_ABC_system_(periplasm)                                                                          :            0            0          inf
D-carnitine_exchange                                                                                                   :            0            0          inf
D-carnitine_outward_transport_(H+_antiport)                                                                            :            0         -inf          inf
D-carnitine_transport_via_ABC_system_(periplasm)                                                                       :            0            0          inf
D-carnitine_transport_via_diffusion_(extracellular_to_periplasm)                                                       :            0         -inf          inf
D-cysteine_desulfhydrase                                                                                               :            0            0          inf
D-cysteine_transport_via_diffusion_(extracellular_to_periplasm)                                                        :            0         -inf          inf
D-cysteine_uptake_via_ABC_system_(periplasm)                                                                           :            0            0          inf
D-fructose_6-phosphate_exchange                                                                                        :            0            0          inf
D-fructose_6-phosphate_phosphatase                                                                                     :            0            0          inf
D-fructose_transport_via_PEP_Pyr_PTS_(periplasm)                                                                       :            0            0          inf
D-fructose_transport_via_diffusion_(extracellular_to_periplasm)                                                        :            0         -inf          inf
D-fructuronate_transport_via_diffusion_(extracellular)                                                                 :            0         -inf          inf
D-fructuronate_transport_via_proton_symport,_reversible_(periplasm)                                                    :            0            0            0
D-galactarte_transport_via_diffusion_(extracellular_to_periplasm)                                                      :            0         -inf          inf
D-galactarte_transport_via_proton_symport,_reversible_(periplasm)                                                      :            0         -inf          inf
D-galactonate_transport_via_diffusion_(extracellular_to_periplasm)                                                     :            0         -inf          inf
D-galactonate_transport_via_proton_symport_(periplasm)                                                                 :            0            0          inf
D-galactose_1-phosphatase                                                                                              :            0            0          inf
D-galactose_1-phosphate_transport_via_diffusion_(extracellular_to_periplasm)                                           :            0         -inf          inf
D-galactose_transport_in_via_proton_symport_(periplasm)                                                                :            0            0          inf
D-galactose_transport_via_ABC_system_(periplasm)                                                                       :            0            0            0
D-galactose_transport_via_diffusion_(extracellular_to_periplasm)                                                       :            0         -inf          inf
D-galacturonate_transport_via_diffusion_(extracellular_to_periplasm)                                                   :            0         -inf          inf
D-galacturonate_transport_via_proton_symport,_reversible_(periplasm)                                                   :            0         -inf          inf
D-glucarate_transport_via_diffusion_(extracellular_to_periplasm)                                                       :            0         -inf          inf
D-glucarate_transport_via_proton_symport,_reversible_(periplasm)                                                       :            0         -inf          inf
D-gluconate_transport_via_diffusion_(extracellular_to_periplasm)                                                       :            0         -inf          inf
D-gluconate_transport_via_proton_symport,_reversible_(periplasm)                                                       :            0         -inf          inf
D-glucosamine_6-phosphate_transport_via_diffusion_(extracellular_to_periplasm)                                         :            0         -inf          inf
D-glucosamine_transport_via_PEP_Pyr_PTS_(periplasm)                                                                    :            0            0          inf
D-glucosamine_transport_via_diffusion_(extracellular_to_periplasm)                                                     :            0         -inf          inf
D-glucose_1-phosphate_transport_via_diffusion                                                                          :            0         -inf          inf
D-glucose_O-acetyltransferase                                                                                          :            0         -inf          inf
D-glucose_transport_in_via_proton_symport_(periplasm)                                                                  :            0            0          inf
D-glucose_transport_via_ABC_system_(periplasm)                                                                         :            0            0            0
D-glucose_transport_via_PEP_Pyr_PTS_(periplasm)                                                                        :           11            0          inf
D-glucose_transport_via_diffusion_(extracellular_to_periplasm)_irreversible                                            :            0            0            0
D-glucuronat_transport_via_diffusion_(extracellular_to_periplasm)                                                      :            0         -inf          inf
D-glucuronate_1-phosphate_transport_via_diffusion_(extracellular_to_periplasm)                                         :            0         -inf          inf
D-glucuronate_transport_via_proton_symport,_reversible_(periplasm)                                                     :            0         -inf          inf
D-glycerate_transport_via_diffusion_(extracellular_to_periplasm)                                                       :            0         -inf          inf
D-glycerate_transport_via_proton_symport,_reversible_(periplasm)                                                       :            0         -inf          inf
D-glycero-D-manno-hepose_1-phosphate_adenyltransferase                                                                 :     0.027868            0          inf
D-glycero-D-manno-heptose_1,7-bisphosphate_phosphatase                                                                 :     0.027868            0          inf
D-glycero-D-manno-heptose_7-phosphate_kinase                                                                           :     0.027868            0          inf
D-lactate_dehydrogenase_001                                                                                            :  2.66241e-30         -inf          inf
D-lactate_dehydrogenase_002                                                                                            :            0            0          inf
D-lactate_exchange                                                                                                     :            0            0          inf
D-lactate_transport_via_diffusion_(extracellular_to_periplasm)                                                         :            0         -inf          inf
D-lactate_transport_via_proton_symport_(periplasm)                                                                     :            0         -inf          inf
D-mannonate_hydrolyase                                                                                                 :            0            0          inf
D-mannose_transport_via_PEP_Pyr_PTS_(periplasm)                                                                        :            0            0          inf
D-mannose_transport_via_diffusion_(extracellular_to_periplasm)                                                         :            0         -inf          inf
D-methionine_transport_via_ABC_system_(periplasm)                                                                      :            0            0          inf
D-methionine_transport_via_diffusion_(extracellular_to_periplasm)                                                      :            0         -inf          inf
D-ribose_transport_via_ABC_system_(periplasm)                                                                          :            0            0          inf
D-serine_deaminase                                                                                                     :            0            0            0
D-serine_dehydrogenase                                                                                                 :            0         -inf          inf
D-serine_transport_in_via_proton_symport_(periplasm)                                                                   :            0            0          inf
D-serine_transport_via_diffusion_(extracellular_to_periplasm)                                                          :            0         -inf          inf
D-sorbitol_transport_via_PEP_Pyr_PTS_(periplasm)                                                                       :            0            0            0
D-sorbitol_transport_via_diffusion_(extracellular_to_periplasm)                                                        :            0         -inf          inf
D-tartrate_exchange                                                                                                    :            0            0          inf
D-tartrate_transport_via_diffusion_(extracellular_to_periplasm)                                                        :            0         -inf          inf
D-tartrate_transport_via_proton_symport_(3_H)_(periplasm)                                                              :            0            0          inf
D-xylose_transport_in_via_proton_symport_(periplasm)                                                                   :            0            0          inf
D-xylose_transport_via_ABC_system_(periplasm)                                                                          :            0            0            0
D-xylose_transport_via_diffusion_(extracellular_to_periplasm)                                                          :            0         -inf          inf
Decanoate_(n-C10_0)_exchange                                                                                           :            0            0          inf
Decanoate_transport_via_diffusion_(extracellular_to_periplasm)                                                         :            0         -inf          inf
Deoxyadenosine_deaminase                                                                                               :            0            0          inf
Deoxyadenosine_exchange                                                                                                :            0            0          inf
Deoxycytidine_exchange                                                                                                 :            0            0          inf
Deoxyguanosine_exchange                                                                                                :            0            0          inf
Deoxyinosine_exchange                                                                                                  :            0            0          inf
Deoxyuridine_exchange                                                                                                  :            0            0          inf
Dihydromonapterin_reductase                                                                                            :            0            0          inf
Dihydroneopterin_epimerase                                                                                             :            0         -inf          inf
Dihydroneopterin_monophosphate_dephosphorylase                                                                         :  0.000762429            0          inf
Dihydroneopterin_triphosphate_pyrophosphatase                                                                          :  0.000762429            0          inf
Dihydroxy-acid_dehydratase_(2,3-dihydroxy-3-methylpentanoate)                                                          :     0.241299            0          inf
Dihydroxyacetone_exchange                                                                                              :            0            0          inf
Dihydroxyacetone_kinase                                                                                                :       2.1164            0          inf
Dihydroxyacetone_transport_via_diffusion_(extracellular_to_periplasm)                                                  :            0         -inf          inf
Dihydroxyacetone_transport_via_facilitated_diffusion_(periplasm)                                                       :            0         -inf          inf
Dimethyl_sulfide_exchange                                                                                              :            0            0          inf
Dimethyl_sulfide_transport_via_diffusion_(extracellular_to_periplasm)                                                  :            0         -inf          inf
Dimethyl_sulfoxide_exchange                                                                                            :            0            0          inf
Dimethyl_sulfoxide_reductase_(Demethylmenaquinol_8)                                                                    :            0            0            0
Dimethyl_sulfoxide_reductase_(Demethylmenaquinol_8)_(periplasm)                                                        :            0            0          inf
Dimethyl_sulfoxide_reductase_(Menaquinol_8)                                                                            :            0            0            0
Dimethyl_sulfoxide_reductase_(Menaquinol_8)_(periplasm)                                                                :            0            0          inf
Dimethyl_sulfoxide_transport_via_diffusion_(extracellular_to_periplasm)                                                :            0         -inf          inf
Dimethyl_sulfoxide_transport_via_diffusion_(periplasm)                                                                 :            0         -inf          inf
Dodecanoate_(n-C12_0)_exchange                                                                                         :            0            0          inf
Dopamine_exchange                                                                                                      :            0            0          inf
Doxorubicin_transport_via_TolC_system                                                                                  :            0            0          inf
Doxorubicin_transport_via_diffusion_(extracellular_to_periplasm)                                                       :            0         -inf          inf
DsbA_protein_reoxidation_reaction_(aerobic)                                                                            :            0            0          inf
DsbA_protein_reoxidation_reaction_(anaerobic)                                                                          :            0            0          inf
DsbC_glutathione_thiotransferase                                                                                       :            0            0          inf
DsbD_reductase                                                                                                         :            0            0          inf
DsbG_glutathione_thiotransferase                                                                                       :            0            0          inf
E._coli_biomass_objective_function_(iJO1366)_-_core_-_with_53.95_GAM_estimate                                          :            0            0            0
Endotoxin_Synthesis_(lauroyl_transferase)                                                                              :     0.006967            0          inf
Endotoxin_Synthesis_(myristoyl_transferase)_001                                                                        :     0.006967            0          inf
Endotoxin_Synthesis_(myristoyl_transferase)_002                                                                        :            0            0          inf
Endotoxin_Synthesis_(palmitoleoyl_ACP)                                                                                 :            0            0          inf
Enoylglutaryl-[ACP]_methyl_ester_reductase                                                                             :  1.70948e-06            0          inf
Enoylpimeloyl-[ACP]_methyl_ester_reductase                                                                             :  1.70948e-06            0          inf
Enterochelin_Esterase                                                                                                  :            0            0          inf
Enterochelin_Esterase_(Fe_containing)                                                                                  :            0            0          inf
Enterochelin_exchange                                                                                                  :            0            0          inf
Erythronate_4-phosphate_(4per)_dehydrogenase                                                                           :  0.000190607         -inf          inf
Erythrose_4-phosphate_dehydrogenase                                                                                    :  0.000190607         -inf          inf
Ethanol_exchange                                                                                                       :            0            0          inf
Ethanolamine_ammonia-lyase                                                                                             :            0            0          inf
Ethanolamine_exchange                                                                                                  :            0            0          inf
FAD_reductase_001                                                                                                      :  0.000662425            0          inf
FAD_reductase_002                                                                                                      :            0            0          inf
FMNH2-dependent_monooxygenase                                                                                          :            0            0          inf
FMNH2-dependent_monooxygenase_(butanesulfonate)                                                                        :            0            0          inf
FMNH2-dependent_monooxygenase_(ethanesulfonate)                                                                        :            0            0          inf
FMNH2-dependent_monooxygenase_(methanesulfonate)                                                                       :            0            0          inf
FMNH2-dependent_monooxygenase_(sulfoacetate)                                                                           :            0            0          inf
FMN_adenylyltransferase                                                                                                :  0.000190607            0          inf
FMN_reductase_001                                                                                                      :            0            0          inf
FMN_reductase_002                                                                                                      :            0            0          inf
Fatty_acid_(dodecanoate)_transport_via_facilitated_irreversible_diffusion_(extracellular_to_periplasm)                 :            0            0          inf
Fe(III)_hydroxamate_Fe-loading_reaction_(spontaneaous)                                                                 :            0            0          inf
Fe(III)_reduction                                                                                                      :            0            0          inf
Fe(III)dicitrate_exchange                                                                                              :            0            0          inf
Fe(III)hydoxamate,_unloaded_exchange                                                                                   :            0            0          inf
Fe(III)hydroxamate_exchange                                                                                            :            0            0          inf
Fe(III)hydroxamate_reductase_001                                                                                       :            0            0          inf
Fe(III)hydroxamate_reductase_002                                                                                       :            0            0          inf
Fe(III)hydroxamate_reductase_003                                                                                       :            0            0          inf
Fe(III)hydroxamate_unloaded_secretion                                                                                  :            0            0          inf
Fe(III)hydroxamate_unloaded_secretion_(extracellular)                                                                  :            0            0          inf
Fe(III)hydroxamine_transport_via_ton_system_(extracellular)                                                            :            0            0          inf
Fe-enterobactin_exchange                                                                                               :            0            0          inf
Fe-enterobactin_reduction_(Fe(III)-unloading)_001                                                                      :            0            0          inf
Fe-enterobactin_reduction_(Fe(III)-unloading)_002                                                                      :            0            0          inf
Fe-enterobactin_reduction_(Fe(III)-unloading)_003                                                                      :            0            0          inf
Fe-enterobactin_transport_via_ABC_system_(periplasm)                                                                   :            0            0          inf
Fe-enterobactin_transport_via_ton_system_(extracellular)                                                               :            0            0          inf
Fe2+_exchange                                                                                                          :   -0.0132716         -inf          inf
Fe3+_exchange                                                                                                          :            0         -inf          inf
Ferrichrome_exchange                                                                                                   :            0            0          inf
Ferrichrome_minus_Fe(III)_exchange                                                                                     :            0            0          inf
Ferrichrome_reductase_001                                                                                              :            0            0          inf
Ferrichrome_reductase_002                                                                                              :            0            0          inf
Ferrichrome_reductase_003                                                                                              :            0            0          inf
Ferrochelatase                                                                                                         :  0.000381215            0          inf
Formaldehyde_exchange                                                                                                  :            0            0          inf
Formate-hydrogen_lyase                                                                                                 :            0            0            0
Formate_Dehydrogenase_(menaquinone-8)_(periplasm)                                                                      :            0            0          inf
Formate_exchange                                                                                                       :            0            0          inf
Formyl-CoA_Transferase                                                                                                 :            0         -inf          inf
Fructose-6-phosphate_transport_via_phosphate_antiport_(periplasm)                                                      :            0            0            0
Fructose_transport_via_PEP_Pyr_PTS_(f6p_generating)_(periplasm)                                                        :            0            0          inf
Fructoselysine_Kinase                                                                                                  :            0            0          inf
Fructoselysine_phosphate_deglycase                                                                                     :            0         -inf          inf
Fructoselysine_transport_via_proton_symport_(periplasm)                                                                :            0            0          inf
Fumarate_dependent_DHORD                                                                                               :            0            0          inf
Fumarate_exchange                                                                                                      :            0            0          inf
Fumarate_transport_via_diffusion_(extracellular_to_periplasm)                                                          :            0         -inf          inf
Fumarate_transport_via_proton_symport_(2_H)_(periplasm)                                                                :            0            0            0
Fumarate_transport_via_proton_symport_(3_H)_(periplasm)                                                                :            0            0          inf
Fusidic_acid_transport_via_TolC_system                                                                                 :            0            0          inf
Fusidic_acid_transport_via_diffusion_(extracellular_to_periplasm)                                                      :            0         -inf          inf
GAR_transformylase-T                                                                                                   :            0            0          inf
GDP-4-dehydro-6-deoxy-D-mannose_epimerase                                                                              :            0            0          inf
GDP-4-oxo-L-fucose_reductase                                                                                           :            0            0          inf
GDP-D-mannose_dehydratase                                                                                              :            0            0          inf
GDP-mannose_mannosyl_hydrolase                                                                                         :            0            0          inf
GDP-mannose_phyrophosphatase                                                                                           :            0            0          inf
GDP_diphosphokinase                                                                                                    :            0            0          inf
GDP_exchange                                                                                                           :            0            0          inf
GDP_transport_via_diffusion_(extracellular_to_periplasm)                                                               :            0         -inf          inf
GMP_exchange                                                                                                           :            0            0          inf
GMP_reductase                                                                                                          :            0            0          inf
GMP_synthase                                                                                                           :     0.202194            0          inf
GMP_transport_via_diffusion_(extracellular_to_periplasm)                                                               :            0         -inf          inf
GTP_amine_hydrolysis_(spontaneous)                                                                                     :            0            0          inf
GTP_cyclohydrolase_I                                                                                                   :  0.000762429            0          inf
GTP_cyclohydrolase_II_(25drapp)                                                                                        :  0.000381215            0          inf
GTP_diphosphokinase                                                                                                    :            0            0          inf
GTP_exchange                                                                                                           :            0            0          inf
GTP_transport_via_diffusion_(extracellular_to_periplasm)                                                               :            0         -inf          inf
Galactitol-1-phosphate_dehydrogenase                                                                                   :            0         -inf          inf
Galactitol_exchange                                                                                                    :            0            0          inf
Galactitol_transport_via_PEP_Pyr_PTS_(periplasm)                                                                       :            0            0          inf
Galactitol_transport_via_diffusion_(extracellular_to_periplasm)                                                        :            0         -inf          inf
GlcNAc-anhMurNAc_tetrapeptide_transport_in_via_proton_symport_(periplasm)                                              :            0            0          inf
GlcNAc-anhMurNAc_transport_in_via_proton_symport_(periplasm)                                                           :            0            0          inf
GlcNAc-anhMurNAc_transport_via_diffusion_(extracellular_to_periplasm)                                                  :            0         -inf          inf
GlcNAc-anhMurNAc_tripeptide_transport_in_via_proton_symport_(periplasm)                                                :            0            0          inf
Glucose-1-phosphatase                                                                                                  :            0            0          inf
Glucose-6-phosphate_transport_via_phosphate_antiport_(periplasm)                                                       :            0            0            0
Glucose_dehydrogenase_(ubiquinone-8_as_acceptor)_(periplasm)                                                           :            0            0          inf
Glucuronate_1-phosphate_phosphatase_(periplasm)                                                                        :            0            0          inf
Glutamate_Decarboxylase                                                                                                :            0            0          inf
Glutaminyl-tRNA_synthetase                                                                                             :            0            0          inf
Glutamyl-tRNA_synthetase                                                                                               :   0.00457458            0          inf
Glutathionylspermidine_amidase                                                                                         :            0            0          inf
Glutathionylspermidine_synthetase                                                                                      :            0            0          inf
Glyceraldehyde_facilitated_diffusion_(periplasm)                                                                       :            0         -inf          inf
Glyceraldehyde_transport_via_diffusion_(extracellular_to_periplasm)                                                    :            0         -inf          inf
Glycerol-2-phosphate_transport_via_diffusion_(extracellular_to_periplasm)                                              :            0         -inf          inf
Glycerol-3-phosphate___phosphate_antiporter_(periplasm)                                                                :            0            0            0
Glycerol-3-phosphate_transport_via_diffusion_(extracellular_to_periplasm)                                              :            0         -inf          inf
Glycerol_2-phosphate_exchange                                                                                          :            0            0          inf
Glycerol_3-phosphate_exchange                                                                                          :            0            0          inf
Glycerol_dehydrogenase                                                                                                 :   0.00548231            0          inf
Glycerol_exchange                                                                                                      :            0            0          inf
Glycerophosphodiester_phosphodiesterase_(Glycerophosphocholine)_001                                                    :            0            0          inf
Glycerophosphodiester_phosphodiesterase_(Glycerophosphocholine)_002                                                    :            0            0            0
Glycerophosphodiester_phosphodiesterase_(Glycerophosphoethanolamine)_001                                               :            0            0          inf
Glycerophosphodiester_phosphodiesterase_(Glycerophosphoethanolamine)_002                                               :            0            0            0
Glycerophosphodiester_phosphodiesterase_(Glycerophosphoglycerol)_001                                                   :            0            0          inf
Glycerophosphodiester_phosphodiesterase_(Glycerophosphoglycerol)_002                                                   :            0            0            0
Glycerophosphodiester_phosphodiesterase_(Glycerophosphoinositol)_001                                                   :            0            0          inf
Glycerophosphodiester_phosphodiesterase_(Glycerophosphoinositol)_002                                                   :            0            0            0
Glycerophosphodiester_phosphodiesterase_(Glycerophosphoserine)_001                                                     :            0            0          inf
Glycerophosphodiester_phosphodiesterase_(Glycerophosphoserine)_002                                                     :            0            0            0
Glycerophosphoglycerol_exchange                                                                                        :            0            0          inf
Glycerophosphoserine_exchange                                                                                          :            0            0          inf
Glycine_Cleavage_System                                                                                                :    0.0480544            0          inf
Glycine_betaine_exchange                                                                                               :            0            0          inf
Glycine_betaine_transport_via_ABC_system_(periplasm)                                                                   :            0            0          inf
Glycine_betaine_transport_via_diffusion_(extracellular_to_periplasm)                                                   :            0         -inf          inf
Glycine_betaine_transport_via_proton_symport_(periplasm)                                                               :            0            0          inf
Glycine_exchange                                                                                                       :            0            0          inf
Glycine_transport_via_diffusion_(extracellular_to_periplasm)                                                           :            0         -inf          inf
Glycolaldehyde_dehydrogenase                                                                                           :  0.000762429            0          inf
Glycolate_dehydrogenase_(NAD)                                                                                          :            0            0          inf
Glycolate_dehydrogenase_(NADP)                                                                                         :            0            0          inf
Glycolate_exchange                                                                                                     :            0            0          inf
Glycolate_oxidase_001                                                                                                  :  0.000762429            0          inf
Glycolate_oxidase_002                                                                                                  :            0            0          inf
Glycolate_oxidase_003                                                                                                  :            0            0          inf
Glycyl-tRNA_synthetase                                                                                                 :            0            0          inf
Gp4G_hydrolase                                                                                                         :            0            0          inf
Guanine_exchange                                                                                                       :            0            0          inf
Guanine_transport_via_diffusion_(extracellular_to_periplasm)                                                           :            0         -inf          inf
Guanine_transport_via_diffusion_(periplasm)                                                                            :            0         -inf          inf
Guanosine_exchange                                                                                                     :            0            0          inf
H+_exchange                                                                                                            :      13.9839         -inf          inf
H2O_exchange                                                                                                           :      40.2874         -inf          inf
H2O_transport_via_diffusion_(extracellular_to_periplasm)                                                               :     -40.2874         -inf          inf
H2O_transport_via_diffusion_(periplasm)                                                                                :     -40.3047         -inf          inf
H2_exchange                                                                                                            :            0            0          inf
HCO3_equilibration_reaction                                                                                            :      2.23838         -inf          inf
Heme_O_synthase                                                                                                        :  0.000190607            0          inf
Hexadecanoate_(n-C16_0)_exchange                                                                                       :            0            0          inf
Hexadecanoate_transport_via_facilitated_irreversible_diffusion_(extracellular_to_periplasm)                            :            0            0          inf
Hexadecenoate_transport_via_facilitated_irreversible_diffusion_(extracellular_to_periplasm)                            :            0            0          inf
Hexanoate_(n-C6_0)_exchange                                                                                            :            0            0          inf
Hexanoate_transport_via_diffusion_(extracellular_to_periplasm)                                                         :            0         -inf          inf
Hg2+_exchange                                                                                                          :            0            0          inf
Histidyl-tRNA_synthetase                                                                                               :            0            0          inf
Homocysteine_Methyltransferase                                                                                         :            0            0          inf
Hydrogen_cyanide_exchange                                                                                              :            0            0          inf
Hydrogen_peroxide_exchange                                                                                             :            0            0          inf
Hydrogen_sulfide_exchange                                                                                              :            0            0          inf
Hydrogen_sulfide_oxidation                                                                                             :            0            0          inf
Hydrogenase_(Demethylmenaquinone-8__2_protons)_(periplasm)                                                             :            0            0            0
Hydrogenase_(menaquinone8__2_protons)_(periplasm)                                                                      :            0            0            0
Hydroxybenzoate_octaprenyltransferase                                                                                  :  0.000190607            0          inf
Hydroxypyruvate_reductase_(NADH)                                                                                       :  0.000381215            0          inf
Hydroxypyruvate_reductase_(NADPH)                                                                                      :            0            0          inf
Hypoxanthine_exchange                                                                                                  :            0            0          inf
Hypoxanthine_transport_(periplasm)                                                                                     :            0         -inf          inf
Hypoxanthine_transport_via_diffusion_(extracellular_to_periplasm)                                                      :            0         -inf          inf
IMP_cyclohydrolase                                                                                                     :      -0.4504         -inf          inf
IMP_dehydrogenase                                                                                                      :     0.202194            0          inf
IMP_exchange                                                                                                           :            0            0          inf
IMP_transport_via_diffusion_(extracellular_to_periplasm)                                                               :            0         -inf          inf
ISC_Cysteine_desulfuration                                                                                             :   0.00150862            0          inf
ISC_[2Fe-2S]_Synthesis                                                                                                 :  0.000233344            0          inf
ISC_[2Fe-2S]_Synthesis_II                                                                                              :   0.00021454            0          inf
ISC_[2Fe-2S]_Transfer                                                                                                  :  2.05138e-05            0          inf
ISC_[2Fe-2S]_regeneration                                                                                              :  1.70948e-06            0          inf
ISC_[4Fe-4S]_Reduction                                                                                                 :   0.00021454            0          inf
ISC_[4Fe-4S]_Transfer                                                                                                  :   0.00021454            0          inf
Imidazole-glycerol-3-phosphate_synthase                                                                                :    0.0786841            0          inf
Indole_exchange                                                                                                        :            0            0          inf
Indole_transport_via_diffusion_(extracellular_to_periplasm)                                                            :            0         -inf          inf
Indole_transport_via_proton_symport,_irreversible_(periplasm)                                                          :            0            0          inf
Indole_transport_via_proton_symport,_reversible_(periplasm)                                                            :            0         -inf          inf
Inosine_exchange                                                                                                       :            0            0          inf
Inosine_hydrolase                                                                                                      :            0            0          inf
Isethionic_acid_exchange                                                                                               :            0            0          inf
Isochorismate_Synthase                                                                                                 :            0            0          inf
Isocitrate_lyase                                                                                                       :            0            0            0
Isoleucyl-tRNA_synthetase                                                                                              :            0            0          inf
K+_exchange                                                                                                            :    -0.158717         -inf          inf
KDO(2)-lipid_(A)_exchange                                                                                              :            0            0          inf
KDO(2)-lipid_IV(A)_exchange                                                                                            :            0            0          inf
KDO(2)-lipid_IV_A_transport_via_ABC_system_(periplasm)                                                                 :            0            0          inf
KDO(2)-lipid_IV_A_transport_via_ABC_system_(periplasm_to_extracellular)                                                :            0            0          inf
L(+)-tartrate_dehydratase                                                                                              :            0            0          inf
L-2-amino-3-oxobutanoate_decarboxylation_(spontaneous)                                                                 :            0            0          inf
L-Alanine_exchange                                                                                                     :            0            0          inf
L-Arabinose_exchange                                                                                                   :            0            0          inf
L-Arginine_exchange                                                                                                    :            0            0          inf
L-Ascorbate_exchange                                                                                                   :            0            0          inf
L-Asparagine_exchange                                                                                                  :            0            0          inf
L-Aspartate_exchange                                                                                                   :            0            0          inf
L-Carnitine_exchange                                                                                                   :            0            0          inf
L-Cysteine_exchange                                                                                                    :            0            0          inf
L-Cysteinylglycine_(Cys-Gly)_transport_via_ABC_system_(periplasm)                                                      :  4.89094e-29            0          inf
L-Cysteinylglycine_transport_via_diffusion_(extracellular_to_periplasm)                                                :            0         -inf          inf
L-Fucose_exchange                                                                                                      :            0            0          inf
L-Galactonate_exchange                                                                                                 :            0            0          inf
L-Glutamate_exchange                                                                                                   :            0            0          inf
L-Glutamine_exchange                                                                                                   :            0            0          inf
L-Histidine_exchange                                                                                                   :            0            0          inf
L-Homoserine_exchange                                                                                                  :            0            0          inf
L-Idonate_exchange                                                                                                     :            0            0          inf
L-Isoleucine_exchange                                                                                                  :            0            0          inf
L-Lactaldehyde_NADP+_1-oxidoreductase                                                                                  :            0            0          inf
L-Lactate_dehydrogenase_(menaquinone)                                                                                  :            0            0          inf
L-Lactate_dehydrogenase_(ubiquinone)                                                                                   :            0            0          inf
L-Lactate_exchange                                                                                                     :            0            0          inf
L-Leucine_exchange                                                                                                     :            0            0          inf
L-Lysine_exchange                                                                                                      :            0            0          inf
L-Lyxose_exchange                                                                                                      :            0            0          inf
L-Lyxose_transport_via_diffusion_(extracellular_to_periplasm)                                                          :            0         -inf          inf
L-Lyxose_transport_via_proton_symport_(periplasm)                                                                      :            0            0            0
L-Malate_exchange                                                                                                      :            0            0          inf
L-Methionine_S-oxide_exchange                                                                                          :            0            0          inf
L-Methionine_exchange                                                                                                  :            0            0          inf
L-Phenylalanine_exchange                                                                                               :            0            0          inf
L-Proline_exchange                                                                                                     :            0            0          inf
L-Prolinylglycine_(Pro-Gly)_transport_via_ABC_system_(periplasm)                                                       :            0            0          inf
L-Prolinylglycine_exchange                                                                                             :            0            0          inf
L-Prolinylglycine_transport_via_diffusion_(extracellular_to_periplasm)                                                 :            0         -inf          inf
L-Rhamnose_exchange                                                                                                    :            0            0          inf
L-Serine_exchange                                                                                                      :            0            0          inf
L-Threonine_O-3-phosphate_exchange                                                                                     :            0            0          inf
L-Threonine_exchange                                                                                                   :            0            0          inf
L-Tryptophan_exchange                                                                                                  :            0            0          inf
L-Tyrosine_exchange                                                                                                    :            0            0          inf
L-Valine_exchange                                                                                                      :            0            0          inf
L-Xylulose_exchange                                                                                                    :            0            0          inf
L-alanine-D-glutamate-meso-2,6-diaminoheptanedioate-D-alanine_exchange                                                 :            0            0          inf
L-alanine-D-glutamate-meso-2,6-diaminoheptanedioate_exchange                                                           :            0            0          inf
L-alanine-D-glutamate_exchange                                                                                         :            0            0          inf
L-alanine-L-glutamate_exchange                                                                                         :            0            0          inf
L-alanine_reversible_transport_via_proton_symport_(periplasm)                                                          :            0         -inf          inf
L-alanine_transaminase                                                                                                 :    -0.469463         -inf          inf
L-alanine_transport_in_via_proton_symport_(periplasm)                                                                  :            0            0          inf
L-alanine_transport_in_via_sodium_symport_(periplasm)                                                                  :            0            0          inf
L-alanine_transport_via_ABC_system_(periplasm)                                                                         :            0            0          inf
L-alanine_transport_via_diffusion_(extracellular_to_periplasm)                                                         :            0         -inf          inf
L-alanyl-D-glutamate_transport_in_via_proton_symport_(periplasm)                                                       :            0            0          inf
L-alanyl-D-glutamate_transport_via_diffusion_(extracellular_to_periplasm)                                              :            0         -inf          inf
L-alanyl-L-glutamate_transport_in_via_proton_symport_(periplasm)                                                       :            0            0          inf
L-alanyl-L-glutamate_transport_via_diffusion_(extracellular_to_periplasm)                                              :            0         -inf          inf
L-alanyl-gamma-D-glutamyl-meso-diaminopimelate_hydrolase                                                               :            0            0          inf
L-alanyl-gamma-L-glutamate_peptidase                                                                                   :            0            0          inf
L-alanyl-gamma-glutamate_epimerase                                                                                     :            0         -inf          inf
L-allo-Threonine_Aldolase                                                                                              :            0            0          inf
L-allo-threonine_dehydrogenase                                                                                         :            0         -inf          inf
L-arabinose_isomerase                                                                                                  :            0            0            0
L-arabinose_transport_via_ABC_system_(periplasm)                                                                       :            0            0            0
L-arabinose_transport_via_diffusion_(extracellular_to_periplasm)                                                       :            0         -inf          inf
L-arabinose_transport_via_proton_antiport_(periplasm)                                                                  :            0            0          inf
L-arabinose_transport_via_proton_symport_(periplasm)                                                                   :            0            0            0
L-arginine_transport_out_via_proton_antiport_(cytoplasm_to_periplasm)                                                  :            0            0          inf
L-arginine_transport_via_ABC_system_(periplasm)                                                                        :            0            0          inf
L-arginine_transport_via_diffusion_(extracellular_to_periplasm)                                                        :            0         -inf          inf
L-ascorbate_6-phosphate_lactonase                                                                                      :            0            0          inf
L-ascorbate_transport_via_PEP_Pyr_PTS_(periplasm)                                                                      :            0            0          inf
L-ascorbate_transport_via_diffusion_(extracellular_to_periplasm)                                                       :            0         -inf          inf
L-asparaginase_001                                                                                                     :            0            0          inf
L-asparaginase_002                                                                                                     :            0            0            0
L-asparagine_reversible_transport_via_proton_symport_(periplasm)                                                       :            0         -inf          inf
L-asparagine_transport_via_ABC_system_(periplasm)                                                                      :            0            0          inf
L-asparagine_transport_via_diffusion_(extracellular_to_periplasm)                                                      :            0         -inf          inf
L-asparate_transport_via_proton_symport_(3_H)_(periplasm)                                                              :            0            0          inf
L-aspartase                                                                                                            :            0            0            0
L-aspartate_oxidase_001                                                                                                :            0            0          inf
L-aspartate_oxidase_002                                                                                                :            0            0          inf
L-aspartate_oxidase_003                                                                                                :            0            0          inf
L-aspartate_oxidase_004                                                                                                :   0.00194796            0          inf
L-aspartate_transport_in_via_proton_symport_(periplasm)                                                                :            0            0          inf
L-aspartate_transport_in_via_proton_symport_(periplasm)_reversible                                                     :            0         -inf          inf
L-aspartate_transport_via_ABC_system_(periplasm)                                                                       :            0            0          inf
L-aspartate_transport_via_diffusion_(extracellular_to_periplasm)                                                       :            0         -inf          inf
L-carnitine/D-carnitine_antiporter_(periplasm)                                                                         :            0            0            0
L-carnitine_outward_transport_(H+_antiport)                                                                            :            0         -inf          inf
L-carnitine_transport_via_ABC_system_(periplasm)                                                                       :            0            0          inf
L-carnitine_transport_via_diffusion_(extracellular_to_periplasm)                                                       :            0         -inf          inf
L-cysteine_export_via_ABC_system_(cytoplasm_to_periplasm)                                                              :            0            0          inf
L-cysteine_export_via_facilitated_transport                                                                            :            0            0          inf
L-cysteine_sulfinic_acid_desulfurase                                                                                   :            0            0          inf
L-cysteine_transport_via_diffusion_(extracellular_to_periplasm)                                                        :            0         -inf          inf
L-cysteine_uptake_via_ABC_system_(periplasm)                                                                           :            0            0          inf
L-fucose_isomerase                                                                                                     :            0            0            0
L-fucose_transport_via_diffusion_(extracellular_to_periplasm)                                                          :            0         -inf          inf
L-fucose_transport_via_proton_symport_(periplasm)                                                                      :            0            0            0
L-fuculokinase                                                                                                         :            0            0            0
L-fuculose_1-phosphate_aldolase                                                                                        :            0         -inf          inf
L-galactonate_oxidoreductase                                                                                           :            0            0          inf
L-galactonate_transport_via_diffusion_(extracellular_to_periplasm)                                                     :            0         -inf          inf
L-galactonate_transport_via_proton_symport_(periplasm)                                                                 :            0            0          inf
L-glutamate_5-semialdehyde_dehydratase_(spontaneous)                                                                   :     0.183597            0          inf
L-glutamate_transport_via_ABC_system_(periplasm)                                                                       :            0            0          inf
L-glutamate_transport_via_diffusion_(extracellular_to_periplasm)                                                       :            0         -inf          inf
L-glutamate_transport_via_proton_symport,_reversible_(periplasm)                                                       :  4.89094e-29         -inf          inf
L-glutamine_transport_via_ABC_system_(periplasm)                                                                       :            0            0          inf
L-glutamine_transport_via_diffusion_(extracellular_to_periplasm)                                                       :            0         -inf          inf
L-histidine_reversible_transport_via_proton_symport_(periplasm)                                                        :            0         -inf          inf
L-histidine_transport_via_ABC_system_(periplasm)                                                                       :            0            0          inf
L-histidine_transport_via_diffusion_(extracellular_to_periplasm)                                                       :            0         -inf          inf
L-homoserine_transport_via_diffusion_(extracellular_to_periplasm)                                                      :            0         -inf          inf
L-homoserineserine_efflux_via_proton_symport                                                                           :            0            0          inf
L-idonate_5-dehydrogenase                                                                                              :            0         -inf          inf
L-idonate_transport_via_diffusion_(extracellular_to_periplasm)                                                         :            0         -inf          inf
L-idonate_transport_via_proton_symport,_reversible_(periplasm)                                                         :            0         -inf          inf
L-indonate_5-dehydrogenase_(NADP)                                                                                      :            0            0          inf
L-isoleucine_reversible_transport_via_proton_symport_(periplasm)                                                       :            0         -inf          inf
L-isoleucine_transport_via_ABC_system_(periplasm)                                                                      :            0            0          inf
L-isoleucine_transport_via_diffusion_(extracellular_to_periplasm)                                                      :            0         -inf          inf
L-lactate_reversible_transport_via_proton_symport_(periplasm)                                                          :            0         -inf          inf
L-lactate_transport_via_diffusion_(extracellular_to_periplasm)                                                         :            0         -inf          inf
L-leucine_reversible_transport_via_proton_symport_(periplasm)                                                          :            0         -inf          inf
L-leucine_transport_via_ABC_system_(periplasm)                                                                         :            0            0          inf
L-leucine_transport_via_diffusion_(extracellular_to_periplasm)                                                         :            0         -inf          inf
L-lysine_transport_in_via_proton_symport_(periplasm)                                                                   :            0            0          inf
L-lysine_transport_out_via_proton_antiport_(cytoplasm_to_periplasm)                                                    :            0            0          inf
L-lysine_transport_via_ABC_system_(periplasm)                                                                          :            0            0          inf
L-lysine_transport_via_diffusion_(extracellular_to_periplasm)                                                          :            0         -inf          inf
L-malate_transport_out_via_proton_antiport_(periplasm)                                                                 :            0            0          inf
L-methionine-R-sulfoxide_exchange                                                                                      :            0            0          inf
L-methionine-R-sulfoxide_reductase                                                                                     :            0            0          inf
L-methionine-S-oxide_reductase                                                                                         :            0            0          inf
L-methionine_R-oxide_diffusion_(extracellular)                                                                         :            0         -inf          inf
L-methionine_R-oxide_transport_via_ABC_system_(periplasm)                                                              :            0            0          inf
L-methionine_S-oxide_diffusion_(extracellular)                                                                         :            0         -inf          inf
L-methionine_S-oxide_transport_via_ABC_system_(periplasm)                                                              :            0            0          inf
L-methionine_transport_via_ABC_system_(periplasm)                                                                      :            0            0          inf
L-methionine_transport_via_diffusion_(extracellular_to_periplasm)                                                      :            0         -inf          inf
L-phenylalanine_reversible_transport_via_proton_symport_(periplasm)                                                    :            0         -inf          inf
L-phenylalanine_transport_via_diffusion_(extracellular_to_periplasm)                                                   :            0         -inf          inf
L-proline_reversible_transport_via_proton_symport_(periplasm)                                                          :            0         -inf          inf
L-proline_transport_via_ABC_system_(periplasm)                                                                         :            0            0          inf
L-proline_transport_via_diffusion_(extracellular_to_periplasm)                                                         :            0         -inf          inf
L-rhamnose_isomerase                                                                                                   :            0            0            0
L-rhamnose_transport_via_diffusion_(extracellular_to_periplasm)                                                        :            0         -inf          inf
L-rhamnose_transport_via_proton_symport_(periplasm)                                                                    :            0            0            0
L-ribulokinase_(L-ribulose)                                                                                            :            0            0            0
L-ribulose-phosphate_4-epimerase                                                                                       :            0            0            0
L-serine_deaminase                                                                                                     :            0            0          inf
L-serine_dehydrogenase                                                                                                 :            0         -inf          inf
L-serine_reversible_transport_via_proton_symport_(periplasm)                                                           :            0         -inf          inf
L-serine_transport_via_diffusion_(extracellular_to_periplasm)                                                          :            0         -inf          inf
L-serine_via_sodium_symport_(periplasm)                                                                                :            0            0          inf
L-tartrate_exchange                                                                                                    :            0            0          inf
L-threonine__via_sodium_symport_(periplasm)                                                                            :            0            0          inf
L-threonine_deaminase                                                                                                  :     0.241299            0          inf
L-threonine_dehydrogenase                                                                                              :            0            0          inf
L-threonine_efflux_transport_via_proton_antiport_(periplasm)                                                           :            0            0          inf
L-threonine_reversible_transport_via_proton_symport_(periplasm)                                                        :            0         -inf          inf
L-threonine_transport_via_ABC_system_(periplasm)                                                                       :            0            0          inf
L-threonine_transport_via_diffusion_(extracellular_to_periplasm)                                                       :            0         -inf          inf
L-tryptophan_reversible_transport_via_proton_symport_(periplasm)                                                       :            0            0            0
L-tryptophan_transport_via_diffusion_(extracellular_to_periplasm)                                                      :            0         -inf          inf
L-tyrosine_reversible_transport_via_proton_symport_(periplasm)                                                         :            0         -inf          inf
L-tyrosine_transport_via_diffusion_(extracellular_to_periplasm)                                                        :            0         -inf          inf
L-valine_reversible_transport_via_proton_symport_(periplasm)                                                           :            0         -inf          inf
L-valine_transport_via_ABC_system_(periplasm)                                                                          :            0            0          inf
L-valine_transport_via_diffusion_(extracellular_to_periplasm)                                                          :            0         -inf          inf
L-xylulokinase                                                                                                         :            0            0          inf
L-xylulose_5-phosphate_3-epimerase                                                                                     :            0            0          inf
L-xylulose_transport_in_via_proton_symport_(periplasm)                                                                 :            0            0          inf
L-xylulose_transport_via_diffusion_(extracellular_to_periplasm)                                                        :            0         -inf          inf
LPS_heptose_kinase_II_(LPS_core_synthesis)                                                                             :     0.006967            0          inf
LPS_heptose_kinase_I_(LPS_core_synthesis)                                                                              :     0.006967            0          inf
Lactose_exchange                                                                                                       :            0            0          inf
Lactose_transport_via_diffusion_(extracellular_to_periplasm)                                                           :            0         -inf          inf
Lactose_transport_via_proton_aniport_(periplasm)                                                                       :            0            0          inf
Lactose_transport_via_proton_symport_(periplasm)                                                                       :            0            0            0
LalaDgluMdapDala_(pentapeptide)_transport_via_diffusion_(extracellular_to_periplasm)                                   :            0         -inf          inf
LalaDgluMdap_(tripeptide)_transport_via_diffusion_(extracellular_to_periplasm)                                         :            0         -inf          inf
Leucyl-tRNA_synthetase                                                                                                 :            0            0          inf
Lipid_A_core_kinase_(periplasm)                                                                                        :            0            0          inf
Lipid_A_disaccaride_synthase                                                                                           :     0.006967            0          inf
Lipid_A_hexadecanoate_transferase_(n-C16_0)_(extracellular_membrane)                                                   :            0            0          inf
Lipoate-ATP_adenylate_transferase                                                                                      :            0            0          inf
Lipoate_exchange                                                                                                       :            0            0          inf
Lipoate_synthase                                                                                                       :  2.56422e-06            0          inf
Lipoate_transport_via_proton_symport_(periplasm)                                                                       :            0            0          inf
Lipoyl(octanoyl)_transferase                                                                                           :  2.56422e-06            0          inf
Lipoyl-adenylate_protein_ligase                                                                                        :            0            0          inf
Lysine/Cadaverine_antiporter_(periplasm)                                                                               :            0            0            0
Lysophospholipase_L1_(2-acylglycerophosphoethanolamine,_n-C12_0)_(periplasm)                                           :            0            0          inf
Lysophospholipase_L1_(2-acylglycerophosphoethanolamine,_n-C14_0)_(periplasm)                                           :            0            0          inf
Lysophospholipase_L1_(2-acylglycerophosphoethanolamine,_n-C14_1)_(periplasm)                                           :            0            0          inf
Lysophospholipase_L1_(2-acylglycerophosphoethanolamine,_n-C16_0)_(periplasm)                                           :            0            0          inf
Lysophospholipase_L1_(2-acylglycerophosphoethanolamine,_n-C16_1)_(periplasm)                                           :            0            0          inf
Lysophospholipase_L1_(2-acylglycerophosphoethanolamine,_n-C18_0)_(periplasm)                                           :            0            0          inf
Lysophospholipase_L1_(2-acylglycerophosphoethanolamine,_n-C18_1)_(periplasm)                                           :            0            0          inf
Lysophospholipase_L1_(2-acylglycerophosphoglycerol,_n-C12_0)_(periplasm)                                               :            0            0          inf
Lysophospholipase_L1_(2-acylglycerophosphoglycerol,_n-C14_0)_(periplasm)                                               :            0            0          inf
Lysophospholipase_L1_(2-acylglycerophosphoglycerol,_n-C14_1)_(periplasm)                                               :            0            0          inf
Lysophospholipase_L1_(2-acylglycerophosphoglycerol,_n-C16_0)_(periplasm)                                               :            0            0          inf
Lysophospholipase_L1_(2-acylglycerophosphoglycerol,_n-C16_1)_(periplasm)                                               :            0            0          inf
Lysophospholipase_L1_(2-acylglycerophosphoglycerol,_n-C18_0)_(periplasm)                                               :            0            0          inf
Lysophospholipase_L1_(2-acylglycerophosphoglycerol,_n-C18_1)_(periplasm)                                               :            0            0          inf
Lysophospholipase_L1_(2-acylglycerophosphotidate,_n-C12_0)_(periplasm)                                                 :            0            0          inf
Lysophospholipase_L1_(2-acylglycerophosphotidate,_n-C14_0)_(periplasm)                                                 :            0            0          inf
Lysophospholipase_L1_(2-acylglycerophosphotidate,_n-C14_1)_(periplasm)                                                 :            0            0          inf
Lysophospholipase_L1_(2-acylglycerophosphotidate,_n-C16_0)_(periplasm)                                                 :            0            0          inf
Lysophospholipase_L1_(2-acylglycerophosphotidate,_n-C16_1)_(periplasm)                                                 :            0            0          inf
Lysophospholipase_L1_(2-acylglycerophosphotidate,_n-C18_0)_(periplasm)                                                 :            0            0          inf
Lysophospholipase_L1_(2-acylglycerophosphotidate,_n-C18_1)_(periplasm)                                                 :            0            0          inf
Lysophospholipase_L2_(2-acylglycerophosphoethanolamine,_n-C12_0)                                                       :            0            0          inf
Lysophospholipase_L2_(2-acylglycerophosphoethanolamine,_n-C14_0)                                                       :            0            0          inf
Lysophospholipase_L2_(2-acylglycerophosphoethanolamine,_n-C14_1)                                                       :            0            0          inf
Lysophospholipase_L2_(2-acylglycerophosphoethanolamine,_n-C16_0)                                                       :            0            0          inf
Lysophospholipase_L2_(2-acylglycerophosphoethanolamine,_n-C16_1)                                                       :            0            0          inf
Lysophospholipase_L2_(2-acylglycerophosphoethanolamine,_n-C18_0)                                                       :            0            0          inf
Lysophospholipase_L2_(2-acylglycerophosphoethanolamine,_n-C18_1)                                                       :            0            0          inf
Lysophospholipase_L2_(2-acylglycerophosphoglycerol,_n-C12_0)                                                           :            0            0          inf
Lysophospholipase_L2_(2-acylglycerophosphoglycerol,_n-C14_0)                                                           :            0            0          inf
Lysophospholipase_L2_(2-acylglycerophosphoglycerol,_n-C14_1)                                                           :            0            0          inf
Lysophospholipase_L2_(2-acylglycerophosphoglycerol,_n-C16_0)                                                           :            0            0          inf
Lysophospholipase_L2_(2-acylglycerophosphoglycerol,_n-C16_1)                                                           :            0            0          inf
Lysophospholipase_L2_(2-acylglycerophosphoglycerol,_n-C18_0)                                                           :            0            0          inf
Lysophospholipase_L2_(2-acylglycerophosphoglycerol,_n-C18_1)                                                           :            0            0          inf
Lysophospholipase_L2_(2-acylglycerophosphotidate,_n-C12_0)                                                             :            0            0          inf
Lysophospholipase_L2_(2-acylglycerophosphotidate,_n-C14_0)                                                             :            0            0          inf
Lysophospholipase_L2_(2-acylglycerophosphotidate,_n-C14_1)                                                             :            0            0          inf
Lysophospholipase_L2_(2-acylglycerophosphotidate,_n-C16_0)                                                             :            0            0          inf
Lysophospholipase_L2_(2-acylglycerophosphotidate,_n-C16_1)                                                             :            0            0          inf
Lysophospholipase_L2_(2-acylglycerophosphotidate,_n-C18_0)                                                             :            0            0          inf
Lysophospholipase_L2_(2-acylglycerophosphotidate,_n-C18_1)                                                             :            0            0          inf
Lysophospholipase_L2_(acyltransferase,_2-acyl-glycerophosphoethanolamine,_n-C12_0)                                     :            0            0          inf
Lysophospholipase_L2_(acyltransferase,_2-acyl-glycerophosphoethanolamine,_n-C14_0)                                     :            0            0          inf
Lysophospholipase_L2_(acyltransferase,_2-acyl-glycerophosphoethanolamine,_n-C14_1)                                     :            0            0          inf
Lysophospholipase_L2_(acyltransferase,_2-acyl-glycerophosphoethanolamine,_n-C16_0)                                     :            0            0          inf
Lysophospholipase_L2_(acyltransferase,_2-acyl-glycerophosphoethanolamine,_n-C16_1)                                     :            0            0          inf
Lysophospholipase_L2_(acyltransferase,_2-acyl-glycerophosphoethanolamine,_n-C18_0)                                     :            0            0          inf
Lysophospholipase_L2_(acyltransferase,_2-acyl-glycerophosphoethanolamine,_n-C18_1)                                     :            0            0          inf
Lysophospholipase_L2_(acyltransferase,_2-acyl-glycerophosphoglycerol,_n-C12_0)                                         :            0            0          inf
Lysophospholipase_L2_(acyltransferase,_2-acyl-glycerophosphoglycerol,_n-C14_0)                                         :            0            0          inf
Lysophospholipase_L2_(acyltransferase,_2-acyl-glycerophosphoglycerol,_n-C14_1)                                         :            0            0          inf
Lysophospholipase_L2_(acyltransferase,_2-acyl-glycerophosphoglycerol,_n-C16_0)                                         :            0            0          inf
Lysophospholipase_L2_(acyltransferase,_2-acyl-glycerophosphoglycerol,_n-C16_1)                                         :            0            0          inf
Lysophospholipase_L2_(acyltransferase,_2-acyl-glycerophosphoglycerol,_n-C18_0)                                         :            0            0          inf
Lysophospholipase_L2_(acyltransferase,_2-acyl-glycerophosphoglycerol,_n-C18_1)                                         :            0            0          inf
Lysyl-tRNA_synthetase                                                                                                  :            0            0          inf
Lyxose_isomerase                                                                                                       :            0            0            0
M-diaminopimelic_acid_ABC_transport_(periplasm)                                                                        :            0            0          inf
Magnesium_(Mg+2)_ABC_transporter_(ubtake,_periplasm)                                                                   :            0            0          inf
Malate_dehydrogenase_(menaquinone_8_as_acceptor)                                                                       :            0            0          inf
Malate_dehydrogenase_(ubiquinone_8_as_acceptor)                                                                        :            0            0          inf
Malate_transport_via_diffusion_(extracellular_to_periplasm)                                                            :            0         -inf          inf
Malate_transport_via_proton_symport_(2_H)_(periplasm)                                                                  :            0            0            0
Malate_transport_via_proton_symport_(3_H)_(periplasm)                                                                  :            0            0          inf
Malonyl-ACP_decarboxylase                                                                                              :            0            0          inf
Malonyl-CoA-ACP_transacylase                                                                                           :      1.86663         -inf          inf
Malonyl-CoA_methyltransferase                                                                                          :  1.70948e-06            0          inf
Maltodextrin_glucosidase_(maltoheptaose)                                                                               :            0            0          inf
Maltodextrin_glucosidase_(maltohexaose)                                                                                :            0            0          inf
Maltodextrin_glucosidase_(maltopentaose)                                                                               :            0            0          inf
Maltodextrin_glucosidase_(maltotetraose)                                                                               :            0            0          inf
Maltodextrin_glucosidase_(maltotriose)                                                                                 :            0            0          inf
Maltodextrin_phosphorylase_(maltoheptaose)                                                                             :            0         -inf          inf
Maltodextrin_phosphorylase_(maltohexaose)                                                                              :            0         -inf          inf
Maltodextrin_phosphorylase_(maltopentaose)                                                                             :            0         -inf          inf
Maltohexaose_exchange                                                                                                  :            0            0          inf
Maltopentaose_exchange                                                                                                 :            0            0          inf
Maltose_exchange                                                                                                       :            0            0          inf
Maltotetraose_exchange                                                                                                 :            0            0          inf
Maltotriose_exchange                                                                                                   :            0            0          inf
Maltotriose_transport_via_ABC_system_(periplasm)                                                                       :            0            0            0
Maltotriose_transport_via_diffusion_(extracellular_to_periplasm)_irreversible                                          :            0            0            0
Manganese_(Mn+2)_transport_via_diffusion_(extracellular_to_periplasm)                                                  :   0.00056242         -inf          inf
Mannonate_oxidoreductase                                                                                               :            0         -inf          inf
Mannose-6-phosphate_transport_via_phosphate_antiport_(periplasm)                                                       :            0            0            0
Mannose_6-phosphate_transport_via_diffusion_(extracellular_to_periplasm)                                               :            0         -inf          inf
Melibiose_exchange                                                                                                     :            0            0          inf
Mercury_(Hg+2)_ABC_transporter_(periplasm)                                                                             :            0            0          inf
Methanol_reversible_transport_via_diffusion_(periplasm)                                                                : -1.70948e-06         -inf          inf
Methanol_transport_via_diffusion_(extracellular_to_periplasm)                                                          : -1.70948e-06         -inf          inf
Methionyl-tRNA_formyltransferase                                                                                       :            0            0          inf
Methionyl-tRNA_synthetase                                                                                              :            0            0          inf
Methylmalonyl-CoA_decarboxylase                                                                                        :            0            0          inf
Methylmalonyl-CoA_mutase                                                                                               :            0            0          inf
Mg_exchange                                                                                                            :  -0.00705418         -inf          inf
Minocycline_transport_via_TolC_system                                                                                  :            0            0          inf
Minocycline_transport_via_diffusion_(extracellular_to_periplasm)                                                       :            0         -inf          inf
Mn2+_exchange                                                                                                          :  -0.00056242         -inf          inf
MoaD_sulfuration_(nadh,_assumed)                                                                                       :  0.000420533            0          inf
Molybdate_exchange                                                                                                     :   -0.0001171         -inf          inf
N-Acetyl-D-galactosamine_1-phosphate_exchange                                                                          :            0            0          inf
N-Acetyl-D-galactosamine_exchange                                                                                      :            0            0          inf
N-Acetyl-D-glucosamine(anhydrous)N-Acetylmuramic_acid_exchange                                                         :            0            0          inf
N-Acetyl-D-glucosamine(anhydrous)N-Acetylmuramyl-tetrapeptide_L,D-carboxypeptidase                                     :            0            0          inf
N-Acetyl-D-glucosamine(anhydrous)N-Acetylmuramyl-tetrapeptide_L,D-carboxypeptidase_(periplasmic)                       :            0            0          inf
N-Acetyl-D-glucosamine(anhydrous)N-Acetylmuramyl-tetrapeptide_amidase                                                  :            0            0          inf
N-Acetyl-D-glucosamine(anhydrous)N-Acetylmuramyl-tetrapeptide_amidase_(periplasm)                                      :            0            0          inf
N-Acetyl-D-glucosamine(anhydrous)N-Acetylmuramyl-tetrapeptide_beta_-1,4-N-acetylglucosaminidase                        :            0            0          inf
N-Acetyl-D-glucosamine(anhydrous)N-Acetylmuramyl-tripeptide_amidase                                                    :            0            0          inf
N-Acetyl-D-glucosamine(anhydrous)N-Acetylmuramyl-tripeptide_amidase_(periplasm)                                        :            0            0          inf
N-Acetyl-D-glucosamine(anhydrous)N-Acetylmuramyl-tripeptide_beta_-1,4-N-acetylglucosaminidase                          :            0            0          inf
N-Acetyl-D-glucosamine(anhydrous)N-Acetylmuramyl_beta_-1,4-N-acetylglucosaminidase                                     :            0            0          inf
N-Acetyl-D-glucosamine_1-phosphate_exchange                                                                            :            0            0          inf
N-Acetyl-D-glucosamine_exchange                                                                                        :            0            0          inf
N-Acetyl-D-glucosamine_transport_via_PEP_Pyr_PTS__(periplasm)                                                          :            0            0          inf
N-Acetyl-D-glucosamine_transport_via_diffusion_(extracellular_to_periplasm)                                            :            0         -inf          inf
N-Acetyl-D-mannosamine_exchange                                                                                        :            0            0          inf
N-Acetylmuramate_exchange                                                                                              :            0            0          inf
N-Acetylneuraminate_exchange                                                                                           :            0            0          inf
N-Acetylneuraminate_lyase                                                                                              :            0            0          inf
N-acetyl-D-galactosamine_1-phosphatase_(periplasm)                                                                     :            0            0          inf
N-acetyl-D-galactosamine_1-phosphate_transport_via_diffusion_(extracellular_to_periplasm)                              :            0         -inf          inf
N-acetyl-D-galactosamine_transport_via_diffusion_(extracellular_to_periplasm)                                          :            0         -inf          inf
N-acetyl-D-glucosamine_1-phosphatase_(periplasm)                                                                       :            0            0          inf
N-acetyl-D-glucosamine_1-phosphate_transport_via_diffusion_(extracellular_to_periplasm)                                :            0         -inf          inf
N-acetyl-D-mannosamine_kinase                                                                                          :            0            0          inf
N-acetyl-D-mannosamine_transport_via_PTS__(periplasm)                                                                  :            0            0          inf
N-acetyl-D-mannosamine_transport_via_diffusion_(extracellular_to_periplasm)                                            :            0         -inf          inf
N-acetyl-g-glutamyl-phosphate_reductase                                                                                :    -0.279871         -inf          inf
N-acetylglucosamine-6-phosphate_deacetylase                                                                            :            0            0          inf
N-acetylglucosamine_kinase                                                                                             :            0            0          inf
N-acetylglutamate_synthase                                                                                             :     0.279871            0          inf
N-acetylmannosamine_6-phosphate_epimerase                                                                              :            0         -inf          inf
N-acetylmuramate_6-phosphate_hydrolase                                                                                 :            0            0          inf
N-acetylmuramate_transport_via_PEP_Pyr_PTS_(periplasm)                                                                 :            0            0          inf
N-acetylmuramate_transport_via_diffusion_(extracellular_to_periplasm)                                                  :            0            0          inf
N-acetylneuraminate_proton_symport_(periplasm)                                                                         :            0            0          inf
N-acetylneuraminate_transport_via_diffusion_(extracellular_to_periplasm)                                               :            0         -inf          inf
N-acetylornithine_deacetylase                                                                                          :            0            0          inf
N-methyltryptophan_oxidase                                                                                             :            0            0          inf
NAD(P)_transhydrogenase_(periplasm)                                                                                    :            0            0          inf
NADH_dehydrogenase_(demethylmenaquinone-8_&_0_protons)                                                                 :            0            0          inf
NADH_dehydrogenase_(demethylmenaquinone-8_&_3_protons)_(periplasm)                                                     :            0            0          inf
NADH_dehydrogenase_(menaquinone-8_&_0_protons)                                                                         :            0            0          inf
NADH_dehydrogenase_(menaquinone-8_&_3_protons)_(periplasm)                                                             :            0            0          inf
NADH_dehydrogenase_(ubiquinone-8_&_3_protons)_(periplasm)                                                              :      31.7942            0          inf
NADH_dehydrogenase_(ubiquinone-8_)                                                                                     :            0            0          inf
NADH_flavorubredoxin_oxidoreductase                                                                                    :            0            0          inf
NADPH_Quinone_Reductase_(2-Demethylmenaquinone-8)                                                                      :            0            0          inf
NADPH_Quinone_Reductase_(Menaquinone-8)                                                                                :            0            0          inf
NADPH_Quinone_Reductase_(Ubiquinone-8)                                                                                 :            0            0          inf
NADP_phosphatase                                                                                                       :            0            0          inf
NAD_diphosphatase                                                                                                      :            0            0          inf
NAD_kinase                                                                                                             :  0.000382069            0          inf
NAD_nucleosidase                                                                                                       :            0            0          inf
NAD_synthase_(nh3)                                                                                                     :   0.00194796            0          inf
NAD_transhydrogenase                                                                                                   :            0            0          inf
NMN_exchange                                                                                                           :            0            0          inf
NMN_nucleosidase                                                                                                       :            0            0          inf
NMN_permease_(periplasm)                                                                                               :            0            0          inf
NMN_transport_via_NMN_glycohydrolase_(periplasm)                                                                       :            0            0          inf
NMN_transport_via_diffusion_(extracellular_to_periplasm)                                                               :            0         -inf          inf
NO_transport_(diffusion)                                                                                               :            0         -inf          inf
Na+/Acetate_symport_(periplasm)                                                                                        :            0            0            0
Na+/Proline-L_symporter_(periplasm)                                                                                    :            0            0            0
Na+/Propionate_symporter_(periplasm)                                                                                   :            0            0            0
Na+/glutamate_symport_(periplasm)                                                                                      :            0            0          inf
Na+/myo-inositol_symporter_(periplasm)                                                                                 :            0            0          inf
Ni2+_exchange                                                                                                          : -0.000262406         -inf          inf
Nickle_(Ni+2)_ABC_transporter_(periplasm)                                                                              :            0            0          inf
Nicotinate-nucleotide_dimethylbenzimidazole_phosphoribosyltransferase                                                  :            0            0          inf
Nicotinate_exchange                                                                                                    :            0            0          inf
Nicotinic_acid_transport_via_diffusion_(extracellular_to_periplasm)                                                    :            0         -inf          inf
Nicotinic_acid_uptake_(periplasm)                                                                                      :            0            0          inf
Nitrate_exchange                                                                                                       :            0            0          inf
Nitrate_reductase_(Menaquinol-8)_(periplasm)_001                                                                       :            0            0          inf
Nitrate_reductase_(Menaquinol-8)_(periplasm)_002                                                                       :            0            0          inf
Nitrate_reductase_(Ubiquinol-8)                                                                                        :            0            0          inf
Nitrate_reductase_(Ubiquinol-8)_(periplasm)                                                                            :            0            0          inf
Nitric_oxide_exchange                                                                                                  :            0            0          inf
Nitrite_exchange                                                                                                       :            0            0          inf
Nitrous_oxide_exchange                                                                                                 :            0            0          inf
Novobiocin_transport_via_TolC_system                                                                                   :            0            0          inf
Novobiocin_transport_via_diffusion_(extracellular_to_periplasm)                                                        :            0         -inf          inf
Nucleoside_triphosphate_pyrophosphorylase_(atp)                                                                        :            0            0          inf
Nucleoside_triphosphate_pyrophosphorylase_(ctp)                                                                        :            0            0          inf
Nucleoside_triphosphate_pyrophosphorylase_(datp)                                                                       :            0            0          inf
Nucleoside_triphosphate_pyrophosphorylase_(dctp)                                                                       :            0            0          inf
Nucleoside_triphosphate_pyrophosphorylase_(dgtp)                                                                       :            0            0          inf
Nucleoside_triphosphate_pyrophosphorylase_(ditp)                                                                       :            0            0          inf
Nucleoside_triphosphate_pyrophosphorylase_(dttp)                                                                       :            0            0          inf
Nucleoside_triphosphate_pyrophosphorylase_(gtp)                                                                        :            0            0          inf
Nucleoside_triphosphate_pyrophosphorylase_(itp)                                                                        :            0            0          inf
Nucleoside_triphosphate_pyrophosphorylase_(utp)                                                                        :            0            0          inf
Nucleoside_triphosphate_pyrophosphorylase_(xtp)                                                                        :            0            0          inf
Nucleoside_triphosphate_tripolyhydrolase_001                                                                           :            0            0          inf
Nucleoside_triphosphate_tripolyhydrolase_002                                                                           :            0            0          inf
O-Acetyl-L-serine_exchange                                                                                             :            0            0          inf
O-Acetyl-L-serine_export_via_facilitated_transport                                                                     :            0            0          inf
O-Acetyl-L-serine_transport_via_diffusion_(extracellular_to_periplasm)                                                 :            0         -inf          inf
O-Phospho-4-hydroxy-L-threonine_2-oxoglutarate_aminotransferase                                                        :  0.000190607         -inf          inf
O-Phospho-L-serine_exchange                                                                                            :            0            0          inf
O-succinylbenzoate-CoA_synthase                                                                                        :  0.000381215            0          inf
O-succinylhomoserine_lyase_(L-cysteine)                                                                                :       0.1336            0          inf
O16_anitgen_(x4)_ligase_(periplasm)                                                                                    :            0            0          inf
O16_antigen_(flippase,_cytoplasm_to_periplasm)                                                                         :            0            0          inf
O16_antigen_(x4)_core_oligosaccharide_lipid_A_transport_via_ABC_system_(periplasm_to_extracellular)                    :            0            0          inf
O16_antigen_polymerase_(periplasm)_001                                                                                 :            0            0          inf
O16_antigen_polymerase_(periplasm)_002                                                                                 :            0            0          inf
O16_antigen_polymerase_(periplasm)_003                                                                                 :            0            0          inf
O2_exchange                                                                                                            :     -16.5065         -inf          inf
Octadecanoate_transport_via_facilitated_irreversible_diffusion_(extracellular_to_periplasm)                            :            0            0          inf
Octadecenoate_(n-C18_1)_transport_via_facilitated_irreversible_diffusion_(extracellular_to_periplasm)                  :            0            0          inf
Octanoate_non-lipoylated_apo_domain_ligase                                                                             :            0            0          inf
Octanoate_transport_via_diffusion_(extracellular_to_periplasm)                                                         :            0         -inf          inf
Octaprenyl-hydroxybenzoate_decarboxylase                                                                               :  0.000190607            0          inf
Octaprenyl_pyrophosphate_synthase                                                                                      :  0.000571822            0          inf
Ornithine_Decarboxylase                                                                                                :    0.0342016            0          inf
Ornithine_exchange                                                                                                     :            0            0          inf
Orotate_exchange                                                                                                       :            0            0          inf
Orotate_transport_via_diffusion_(extracellular_to_periplasm)                                                           :            0         -inf          inf
Orotate_transport_via_proton_symport_(2_H)_(periplasm)                                                                 :            0            0            0
Oxalyl-CoA_decarboxylase                                                                                               :            0            0          inf
Oxidized_glutathione_exchange                                                                                          :            0            0          inf
Oxygen_Independent_coproporphyrinogen-III_oxidase                                                                      :            0            0          inf
Pantothenate_sodium_symporter_(periplasm)                                                                              :            0            0          inf
Pantothenate_transport_via_diffusion_(extracellular_to_periplasm)                                                      :            0         -inf          inf
Phenethylamine_exchange                                                                                                :            0            0          inf
Phenethylamine_oxidase                                                                                                 :            0            0          inf
Phenylacetaldehyde_exchange                                                                                            :            0            0          inf
Phenylalanyl-tRNA_synthetase                                                                                           :            0            0          inf
Phenylpropanoate_Dioxygenase                                                                                           :            0            0          inf
Phenylpropanoate_exchange                                                                                              :            0            0          inf
Phosphate_acetyltransferase                                                                                            :            0            0          inf
Phosphate_exchange                                                                                                     :    -0.792512         -inf          inf
Phosphatidate_phosphatase_(n-C12_0)                                                                                    :            0            0          inf
Phosphatidate_phosphatase_(n-C14_0)                                                                                    :            0            0          inf
Phosphatidate_phosphatase_(n-C14_1)                                                                                    :            0            0          inf
Phosphatidate_phosphatase_(n-C16_0)                                                                                    :            0            0          inf
Phosphatidate_phosphatase_(n-C16_1)                                                                                    :            0            0          inf
Phosphatidate_phosphatase_(n-C18_0)                                                                                    :            0            0          inf
Phosphatidate_phosphatase_(n-C18_1)                                                                                    :            0            0          inf
Phosphatidate_phosphatase_(periplasmic,_n-C12_0)                                                                       :            0            0          inf
Phosphatidate_phosphatase_(periplasmic,_n-C14_0)                                                                       :            0            0          inf
Phosphatidate_phosphatase_(periplasmic,_n-C14_1)                                                                       :            0            0          inf
Phosphatidate_phosphatase_(periplasmic,_n-C16_0)                                                                       :            0            0          inf
Phosphatidate_phosphatase_(periplasmic,_n-C16_1)                                                                       :            0            0          inf
Phosphatidate_phosphatase_(periplasmic,_n-C18_0)                                                                       :            0            0          inf
Phosphatidate_phosphatase_(periplasmic,_n-C18_1)                                                                       :            0            0          inf
Phosphatidylglycerol_synthase_(n-C12_0)                                                                                :            0            0          inf
Phosphatidylglycerol_synthase_(n-C14_0)                                                                                :            0            0          inf
Phosphatidylglycerol_synthase_(n-C14_1)                                                                                :            0            0          inf
Phosphatidylglycerol_synthase_(n-C16_0)                                                                                :    0.0140921            0          inf
Phosphatidylglycerol_synthase_(n-C16_1)                                                                                :    0.0109612            0          inf
Phosphatidylglycerol_synthase_(n-C18_0)                                                                                :            0            0          inf
Phosphatidylglycerol_synthase_(n-C18_1)                                                                                :   0.00564899            0          inf
Phosphatidylserine_decarboxylase_(n-C12_0)                                                                             :            0            0          inf
Phosphatidylserine_decarboxylase_(n-C14_0)                                                                             :            0            0          inf
Phosphatidylserine_decarboxylase_(n-C14_1)                                                                             :            0            0          inf
Phosphatidylserine_decarboxylase_(n-C16_0)                                                                             :    0.0377488            0          inf
Phosphatidylserine_decarboxylase_(n-C16_1)                                                                             :    0.0293604            0          inf
Phosphatidylserine_decarboxylase_(n-C18_0)                                                                             :            0            0          inf
Phosphatidylserine_decarboxylase_(n-C18_1)                                                                             :    0.0151323            0          inf
Phosphatidylserine_syntase_(n-C12_0)                                                                                   :            0            0          inf
Phosphatidylserine_syntase_(n-C14_0)                                                                                   :            0            0          inf
Phosphatidylserine_syntase_(n-C14_1)                                                                                   :            0            0          inf
Phosphatidylserine_syntase_(n-C16_0)                                                                                   :    0.0377488            0          inf
Phosphatidylserine_syntase_(n-C16_1)                                                                                   :    0.0293604            0          inf
Phosphatidylserine_syntase_(n-C18_0)                                                                                   :            0            0          inf
Phosphatidylserine_syntase_(n-C18_1)                                                                                   :    0.0151323            0          inf
Phosphofructokinase                                                                                                    :            0            0          inf
Phosphoglycolate_phosphatase                                                                                           :            0            0          inf
Phospholipase_A1_(phosphatidate,_n-C12_0)_(periplasm)                                                                  :            0            0          inf
Phospholipase_A1_(phosphatidate,_n-C14_0)_(periplasm)                                                                  :            0            0          inf
Phospholipase_A1_(phosphatidate,_n-C14_1)_(periplasm)                                                                  :            0            0          inf
Phospholipase_A1_(phosphatidate,_n-C16_0)_(periplasm)                                                                  :            0            0          inf
Phospholipase_A1_(phosphatidate,_n-C16_1)_(periplasm)                                                                  :            0            0          inf
Phospholipase_A1_(phosphatidate,_n-C18_0)_(periplasm)                                                                  :            0            0          inf
Phospholipase_A1_(phosphatidate,_n-C18_1)_(periplasm)                                                                  :            0            0          inf
Phospholipase_A1_(phosphatidylethanolamine,_n-C12_0)_(periplasm)                                                       :            0            0          inf
Phospholipase_A1_(phosphatidylethanolamine,_n-C14_0)_(periplasm)                                                       :            0            0          inf
Phospholipase_A1_(phosphatidylethanolamine,_n-C14_1)_(periplasm)                                                       :            0            0          inf
Phospholipase_A1_(phosphatidylethanolamine,_n-C16_0)_(periplasm)                                                       :            0            0          inf
Phospholipase_A1_(phosphatidylethanolamine,_n-C16_1)_(periplasm)                                                       :            0            0          inf
Phospholipase_A1_(phosphatidylethanolamine,_n-C18_0)_(periplasm)                                                       :            0            0          inf
Phospholipase_A1_(phosphatidylethanolamine,_n-C18_1)_(periplasm)                                                       :            0            0          inf
Phospholipase_A1_(phosphatidylglycerol,_n-C12_0)_(periplasm)                                                           :            0            0          inf
Phospholipase_A1_(phosphatidylglycerol,_n-C14_0)_(periplasm)                                                           :            0            0          inf
Phospholipase_A1_(phosphatidylglycerol,_n-C14_1)_(periplasm)                                                           :            0            0          inf
Phospholipase_A1_(phosphatidylglycerol,_n-C16_0)_(periplasm)                                                           :            0            0          inf
Phospholipase_A1_(phosphatidylglycerol,_n-C16_1)_(periplasm)                                                           :            0            0          inf
Phospholipase_A1_(phosphatidylglycerol,_n-C18_0)_(periplasm)                                                           :            0            0          inf
Phospholipase_A1_(phosphatidylglycerol,_n-C18_1)_(periplasm)                                                           :            0            0          inf
Phospholipase_A2_(phosphatidate,_n-C12_0)_(periplasm)                                                                  :            0            0          inf
Phospholipase_A2_(phosphatidate,_n-C14_0)_(periplasm)                                                                  :            0            0          inf
Phospholipase_A2_(phosphatidate,_n-C14_1)_(periplasm)                                                                  :            0            0          inf
Phospholipase_A2_(phosphatidate,_n-C16_0)_(periplasm)                                                                  :            0            0          inf
Phospholipase_A2_(phosphatidate,_n-C16_1)_(periplasm)                                                                  :            0            0          inf
Phospholipase_A2_(phosphatidate,_n-C18_0)_(periplasm)                                                                  :            0            0          inf
Phospholipase_A2_(phosphatidate,_n-C18_1)_(periplasm)                                                                  :            0            0          inf
Phospholipase_A2_(phosphatidylethanolamine,_n-C12_0)_(periplasm)                                                       :            0            0          inf
Phospholipase_A2_(phosphatidylethanolamine,_n-C14_0)_(periplasm)                                                       :            0            0          inf
Phospholipase_A2_(phosphatidylethanolamine,_n-C14_1)_(periplasm)                                                       :            0            0          inf
Phospholipase_A2_(phosphatidylethanolamine,_n-C16_0)_(periplasm)                                                       :            0            0          inf
Phospholipase_A2_(phosphatidylethanolamine,_n-C16_1)_(periplasm)                                                       :            0            0          inf
Phospholipase_A2_(phosphatidylethanolamine,_n-C18_0)_(periplasm)                                                       :            0            0          inf
Phospholipase_A2_(phosphatidylethanolamine,_n-C18_1)_(periplasm)                                                       :            0            0          inf
Phospholipase_A2_(phosphatidylglycerol,_n-C12_0)_(periplasm)                                                           :            0            0          inf
Phospholipase_A2_(phosphatidylglycerol,_n-C14_0)_(periplasm)                                                           :            0            0          inf
Phospholipase_A2_(phosphatidylglycerol,_n-C14_1)_(periplasm)                                                           :            0            0          inf
Phospholipase_A2_(phosphatidylglycerol,_n-C16_0)_(periplasm)                                                           :            0            0          inf
Phospholipase_A2_(phosphatidylglycerol,_n-C16_1)_(periplasm)                                                           :            0            0          inf
Phospholipase_A2_(phosphatidylglycerol,_n-C18_0)_(periplasm)                                                           :            0            0          inf
Phospholipase_A2_(phosphatidylglycerol,_n-C18_1)_(periplasm)                                                           :            0            0          inf
Phosphonate_exchange                                                                                                   :            0            0          inf
Phosphonate_hydrogenase_(periplasm)                                                                                    :            0            0          inf
Phosphonate_transport_via_diffusion_(extracellular_to_periplasm)                                                       :            0         -inf          inf
Phosphotyrosine_exchange                                                                                               :            0            0          inf
Phytase_(periplasm)                                                                                                    :            0            0          inf
Pimeloyl-[ACP]_methyl_ester_esterase                                                                                   :  1.70948e-06            0          inf
Potassium_ABC_transporter_(periplasm)                                                                                  :            0            0          inf
Proline_dehydrogenase                                                                                                  :            0            0            0
Prolyl-tRNA_synthetase                                                                                                 :            0            0          inf
Propanal_exchange                                                                                                      :            0            0          inf
Propanoyl-CoA__succinate_CoA-transferase                                                                               :            0            0          inf
Propionate_exchange                                                                                                    :            0            0          inf
Propionate_kinase                                                                                                      :            0         -inf          inf
Protoheme_exchange                                                                                                     :            0            0          inf
Putrescine_Transaminase                                                                                                :            0            0          inf
Putrescine_exchange                                                                                                    :            0            0          inf
Pyridoxal_5-phosphate_phosphatase                                                                                      :            0            0          inf
Pyridoxal_exchange                                                                                                     :            0            0          inf
Pyridoxamine_exchange                                                                                                  :            0            0          inf
Pyridoxine_5'-phosphate_synthase                                                                                       :  0.000190607            0          inf
Pyridoxine_5-phosphate_phosphatase                                                                                     :            0            0          inf
Pyridoxine_exchange                                                                                                    :            0            0          inf
Pyruvate_exchange                                                                                                      :            0            0          inf
Quinate_dehydrogenase                                                                                                  :            0         -inf          inf
Quinate_exchange                                                                                                       :            0            0          inf
Quinate_transport_(periplasm)                                                                                          :            0         -inf          inf
Quinate_transport_via_diffusion_(extracellular_to_periplasm)                                                           :            0         -inf          inf
Reduced_glutathione_exchange                                                                                           :            0            0          inf
Reduced_glutathione_via_ABC_system_(periplasm)                                                                         :            0            0          inf
Rhamnulose-1-phosphate_aldolase                                                                                        :            0            0            0
Ribose_5-phosphate_transport_via_diffusion_(extracellular_to_periplasm)                                                :            0         -inf          inf
Rifampin_transport_via_TolC_system                                                                                     :            0            0          inf
Rifampin_transport_via_diffusion_(extracellular_to_periplasm)                                                          :            0         -inf          inf
S-Formylglutathione_hydralase                                                                                          :            0            0          inf
S-Methyl-L-methionine_exchange                                                                                         :            0            0          inf
S-adenosylhomocysteine_nucleosidase                                                                                    :   0.00114535            0          inf
S-adenosylmethione_2-demthylmenaquinole_methyltransferase_(menaquinone_8)                                              :  0.000190607            0          inf
S-methyl-L-methionine_transport_via_diffusion_(extracellular_to_periplasm)                                             :            0         -inf          inf
S-methylmethionine_permease_(periplasm)                                                                                :            0            0          inf
S-ribosylhomocysteine_cleavage_enzyme                                                                                  :   0.00114535            0          inf
SO2_transport_via_diffusion_(extracellular_to_periplasm)                                                               :            0         -inf          inf
SO2_transport_via_diffusion_(periplasm)                                                                                :            0         -inf          inf
SUF_Cysteine_desulfuration                                                                                             :            0            0          inf
SUF_[2Fe-2S]_Synthesis                                                                                                 :            0            0          inf
SUF_[2Fe-2S]_Synthesis_II                                                                                              :            0            0          inf
SUF_[2Fe-2S]_Transfer                                                                                                  :            0            0          inf
SUF_[2Fe-2S]_regeneration                                                                                              :            0            0          inf
SUF_[4Fe-4S]_Reduction                                                                                                 :            0            0          inf
SUF_[4Fe-4S]_Transfer                                                                                                  :            0            0          inf
Sedoheptulose_1,7-bisphosphate_D-glyceraldehyde-3-phosphate-lyase                                                      :            0         -inf            0
Selenate_exchange                                                                                                      :            0         -inf          inf
Selenophosphate_synthase                                                                                               :            0            0          inf
Seryl-tRNA_synthetase                                                                                                  :            0            0          inf
Seryl-tRNA_synthetase_(selenocystein)                                                                                  :            0            0          inf
Shikimate_exchange                                                                                                     :            0            0          inf
Sink_needed_to_allow_(2R,4S)-2-methyl-2,3,3,4-tetrahydroxytetrahydrofuran_to_leave_system                              :   0.00114535            0          inf
Sink_needed_to_allow_5'-deoxyribose_to_leave_system                                                                    :  0.000197445            0          inf
Sink_needed_to_allow_S-Adenosyl-4-methylthio-2-oxobutanoate_to_leave_system                                            :  1.70948e-06            0          inf
Sink_needed_to_allow_aminoacetaldehyde_to_leave_system                                                                 :            0            0          inf
Sink_needed_to_allow_oxamate_to_leave_system                                                                           :            0            0          inf
Sink_needed_to_allow_p-Cresol_to_leave_system                                                                          :  0.000190607            0          inf
Sodium_exchange                                                                                                        :            0         -inf          inf
Spermidine_acetyltransferase                                                                                           :            0            0          inf
Spermidine_acetyltransferase_(N8)                                                                                      :            0            0          inf
Spermidine_exchange                                                                                                    :            0            0          inf
Succinate_exchange                                                                                                     :            0            0          inf
Succintate_transport_via_proton_symport_(3_H)_(periplasm)                                                              :            0            0          inf
Succinylarginine_dihydrolase                                                                                           :            0            0          inf
Succinylglutamate_desuccinylase                                                                                        :            0            0          inf
Succinylglutamic_semialdehyde_dehydrogenase                                                                            :            0            0          inf
Succinylornithine_transaminase                                                                                         :            0            0          inf
Sucrose_exchange                                                                                                       :            0            0          inf
Sulfate_adenyltransferase                                                                                              :     0.211854            0          inf
Sulfate_exchange                                                                                                       :     -0.21538         -inf          inf
Sulfite_exchange                                                                                                       :            0            0          inf
Superoxide_anion_exchange                                                                                              :            0            0          inf
Tagatose-bisphosphate_aldolase                                                                                         :            0         -inf          inf
Tartrate/succinate_antiporter_(periplasm)                                                                              :            0         -inf          inf
Tartrate_transport_via_diffusion_(extracellular_to_periplasm)                                                          :            0         -inf          inf
Taurine_dioxygenase                                                                                                    :            0            0          inf
Taurine_exchange                                                                                                       :            0            0          inf
Tetraacyldisaccharide_4'kinase                                                                                         :     0.006967            0          inf
Tetracycline_transport_via_TolC_system                                                                                 :            0            0          inf
Tetracycline_transport_via_diffusion_(extracellular_to_periplasm)                                                      :            0         -inf          inf
Tetradecanoate_transport_via_facilitated_irreversible_diffusion_(extracellular_to_periplasm)                           :            0            0          inf
Tetradecenoate_transport_via_facilitated_irreversible_diffusion_(extracellular_to_periplasm)                           :            0            0          inf
Tetrahydrofolate_aminomethyltransferase                                                                                :            0            0          inf
ThDP_adenylyl_transferase                                                                                              :            0            0          inf
Thiamin_exchange                                                                                                       :            0            0          inf
Thiamine_transport_via_diffusion_(extracellular_to_periplasm)                                                          :            0         -inf          inf
Thiocyanate_exchange                                                                                                   :            0            0          inf
Thiocyanate_transport_via_diffusion_(extracellular_to_periplasm)                                                       :            0         -inf          inf
Thiosulfate_exchange                                                                                                   :            0            0          inf
Threonine_aldolase                                                                                                     :            0            0          inf
Threonyl-tRNA_synthetase                                                                                               :            0            0          inf
Thymidine_exchange                                                                                                     :            0            0          inf
Thymine_exchange                                                                                                       :            0            0          inf
Trans-aconitate_methyltransferase                                                                                      :            0            0          inf
Trehalose_exchange                                                                                                     :            0            0          inf
Trimethylamine_N-oxide_exchange                                                                                        :            0            0          inf
Trimethylamine_N-oxide_reductase_(demethylmenaquinol_8)                                                                :            0            0            0
Trimethylamine_N-oxide_reductase_(demethylmenaquinol_8)_(periplasm)                                                    :            0            0          inf
Trimethylamine_N-oxide_reductase_(menaquinol_8)                                                                        :            0            0            0
Trimethylamine_N-oxide_reductase_(menaquinol_8)_(periplasm)                                                            :            0            0          inf
Trimethylamine_N-oxide_transport_via_diffusion_(extracellular_to_periplasm)                                            :            0         -inf          inf
Trimethylamine_exchange                                                                                                :            0            0          inf
Trimethylamine_transport_via_diffusion_(extracellular_to_periplasm)                                                    :            0         -inf          inf
Tryptophanase_(L-tryptophan)                                                                                           :            0            0            0
Tryptophanyl-tRNA_synthetase                                                                                           :            0            0          inf
Tyramine_exchange                                                                                                      :            0            0          inf
Tyramine_oxygen_oxidoreductase(deaminating)(flavin-containing)_(periplasm)                                             :            0            0          inf
UDP-3-O-(3-hydroxymyristoyl)glucosamine_acyltransferase                                                                :     0.013934            0          inf
UDP-3-O-acetylglucosamine_deacetylase                                                                                  :     0.013934            0          inf
UDP-4''-ketopentose_UDP-4-amino-4-deoxy-L-arabinose_aminotransferase                                                   :            0         -inf          inf
UDP-D-glucuronate_exchange                                                                                             :            0            0          inf
UDP-D-glucuronate_pyrophosphohydrolase_(periplasm)                                                                     :            0            0          inf
UDP-D-glucuronate_transport_via_diffusion_(extracellular_to_periplasm)                                                 :            0         -inf          inf
UDP-L-Ara4N_formyltransferase                                                                                          :            0            0          inf
UDP-N-acetyl-D-galactosamine_exchange                                                                                  :            0            0          inf
UDP-N-acetyl-D-galactosamine_pyrophosphohydrolase_(periplasm)                                                          :            0            0          inf
UDP-N-acetyl-D-galactosamine_transport_via_diffusion_(extracellular_to_periplasm)                                      :            0         -inf          inf
UDP-N-acetyl-D-glucosamine_exchange                                                                                    :            0            0          inf
UDP-N-acetyl-D-glucosamine_pyrophosphohydrolase_(periplasm)                                                            :            0            0          inf
UDP-N-acetyl-D-glucosamine_transport_via_diffusion_(extracellular_to_periplasm)                                        :            0         -inf          inf
UDP-N-acetyl-D-mannosamine_oxidoreductase                                                                              :            0            0          inf
UDP-N-acetyl-D-mannosaminuronic_acid_transferase                                                                       :            0            0          inf
UDP-N-acetylenolpyruvoylglucosamine_reductase                                                                          :    0.0235712            0          inf
UDP-N-acetylglucosamine-N-acetylmuramyl-(pentapeptide)pyrophosphoryl-undecaprenol_N-acetylglucosamine_transferase      :    0.0235712            0          inf
UDP-N-acetylglucosamine_1-carboxyvinyltransferase                                                                      :    0.0235712            0          inf
UDP-N-acetylglucosamine_2-epimerase                                                                                    :            0         -inf          inf
UDP-N-acetylglucosamine_acyltransferase                                                                                :     0.013934         -inf          inf
UDP-N-acetylglucosamine_diphosphorylase                                                                                :    0.0610764            0          inf
UDP-N-acetylglucosamine_undecaprenylphosphate_N-acetylglucosamine_-1-phosphate_transferase                             :            0            0          inf
UDP-N-acetylmuramate_L-alanyl-gamma-D-glutamyl-meso-diaminopimelate-D-alanine_ligase                                   :            0            0          inf
UDP-N-acetylmuramate_L-alanyl-gamma-D-glutamyl-meso-diaminopimelate_ligase                                             :            0            0          inf
UDP-N-acetylmuramoyl-L-alanine_synthetase                                                                              :    0.0235712            0          inf
UDP-N-acetylmuramoyl-L-alanyl-D-gamma-glutamyl-meso-2,6-diaminopimelate-D-alanine_L,D-carboxypeptidase                 :            0            0          inf
UDP-N-acetylmuramoyl-L-alanyl-D-glutamate_synthetase                                                                   :    0.0235712            0          inf
UDP-N-acetylmuramoyl-L-alanyl-D-glutamyl-meso-2,6-diaminopimelate_synthetase                                           :    0.0235712            0          inf
UDP-N-acetylmuramoyl-L-alanyl-D-glutamyl-meso-2,6-diaminopimeloyl-D-alanyl-D-alanine_synthetase                        :    0.0235712            0          inf
UDP-glucuronate_C-4''_decarboxylase                                                                                    :            0            0          inf
UDP-sugar_hydrolase                                                                                                    :     0.006967            0          inf
UDPgalactopyranose_mutase                                                                                              :            0            0          inf
UDPgalactose_exchange                                                                                                  :            0            0          inf
UDPgalactose_pyrophosphohydrolase                                                                                      :            0            0          inf
UDPgalactose_transport_via_diffusion_(extracellular_to_periplasm)                                                      :            0         -inf          inf
UDPglucose--hexose-1-phosphate_uridylyltransferase                                                                     :            0         -inf          inf
UDPglucose_4-epimerase                                                                                                 :            0         -inf          inf
UDPglucose_6-dehydrogenase                                                                                             :            0            0          inf
UDPglucose_exchange                                                                                                    :            0            0          inf
UDPglucose_pyrophosphohydrolase                                                                                        :            0            0          inf
UDPglucose_transport_via_diffusion_(extracellular_to_periplasm)                                                        :            0         -inf          inf
UMP_exchange                                                                                                           :            0            0          inf
UMP_kinase                                                                                                             :     0.304332         -inf          inf
UMP_transport_via_diffusion_(extracellular_to_periplasm)                                                               :            0         -inf          inf
UTP-glucose-1-phosphate_uridylyltransferase_(irreversible)                                                             :     0.027868            0          inf
Undecaprenyl_diphosphate_synthase                                                                                      :  4.70108e-05            0          inf
Uracil_exchange                                                                                                        :            0            0          inf
Urea_exchange                                                                                                          :            0            0          inf
Urea_transport_via_diffusion_(extracellular_to_periplasm)                                                              :            0         -inf          inf
Urea_transport_via_facilitate_diffusion_(periplasm)                                                                    :            0         -inf          inf
Ureidoglycolate_hydrolase                                                                                              :            0            0          inf
Uridine_exchange                                                                                                       :            0            0          inf
Uridine_hydrolase                                                                                                      :            0            0          inf
Valine-pyruvate_aminotransferase                                                                                       :            0         -inf          inf
Valyl-tRNA_synthetase                                                                                                  :            0            0          inf
XMP_transport_via_diffusion_(extracellular_to_periplasm)                                                               :            0         -inf          inf
Xanthine_exchange                                                                                                      :            0            0          inf
Xanthosine_5'-phosphate_exchange                                                                                       :            0            0          inf
Xanthosine_exchange                                                                                                    :            0            0          inf
Xanthosine_hydrolase                                                                                                   :            0            0          inf
Xanthosine_transport_via_proton_symport_(periplasm)                                                                    :            0         -inf          inf
Zinc_(Zn+2)_ABC_transporter,_efflux_(periplasm)                                                                        :            0            0          inf
Zinc_exchange                                                                                                          : -0.000276936         -inf          inf
a-galactosidase_(melibiose)                                                                                            :            0            0            0
acetaldehyde_dehydrogenase_(acetylating)                                                                               :  3.47099e-29         -inf          inf
acetaldehyde_reversible_transport_(periplasm)                                                                          :            0         -inf          inf
acetaldehyde_transport_via_diffusion_(extracellular_to_periplasm)                                                      :            0         -inf          inf
acetate-CoA_ligase_(ADP-forming)                                                                                       :            0            0          inf
acetate_kinase                                                                                                         :     -5.89434         -inf          inf
acetate_reversible_transport_via_proton_symport_(periplasm)                                                            :         -6.4         -inf          inf
acetoacetate_transport_via_diffusion_(extracellular_to_periplasm)                                                      :            0         -inf          inf
acetoacetate_transport_via_proton_symport__(periplasm)                                                                 :            0         -inf          inf
acetolactate_synthase                                                                                                  :     0.726135            0          inf
acetyl-CoA_C-acetyltransferase                                                                                         :            0         -inf          inf
acetyl-CoA_C-acyltransferase_(butanoyl-CoA)_(r)                                                                        :            0         -inf          inf
acetyl-CoA_C-acyltransferase_(decanoyl-CoA)_(r)                                                                        :            0         -inf          inf
acetyl-CoA_C-acyltransferase_(dodecanoyl-CoA)_(r)                                                                      :            0         -inf          inf
acetyl-CoA_C-acyltransferase_(hexanoyl-CoA)_(r)                                                                        :            0         -inf          inf
acetyl-CoA_C-acyltransferase_(octanoyl-CoA)_(r)                                                                        :            0         -inf          inf
acetyl-CoA_C-acyltransferase_(tetradecanoyl-CoA)_(r)                                                                   :            0         -inf          inf
acetyl-CoA_acetoacetyl-CoA_transferase                                                                                 :            0            0          inf
acetyl-CoA_acyltransferase_(hexadecanoyl-CoA),_(r)                                                                     :            0         -inf          inf
acetyl-CoA_anthranilate_acetyltransferase                                                                              :            0            0          inf
acetyl-CoA_carboxylase                                                                                                 :      1.86666            0          inf
acetyl-CoA_synthetase                                                                                                  :            0            0            0
acetylglutamate_kinase                                                                                                 :     0.279871            0          inf
acetylornithine_deacetylase                                                                                            :     0.279871            0          inf
acetylornithine_transaminase                                                                                           :    -0.279871         -inf          inf
aconitase_(half-reaction_A,_Citrate_hydro-lyase)                                                                       :      1.86553         -inf          inf
aconitase_(half-reaction_B,_Isocitrate_hydro-lyase)                                                                    :      1.86553         -inf          inf
aconitate_isomerase_(spontaneous)                                                                                      :            0         -inf          inf
acyl-(acyl_carrier_protein)_phosphate_acyltransferase_(C12_0)                                                          :            0            0          inf
acyl-(acyl_carrier_protein)_phosphate_acyltransferase_(C14_0)                                                          :            0            0          inf
acyl-(acyl_carrier_protein)_phosphate_acyltransferase_(C14_1)                                                          :            0            0          inf
acyl-(acyl_carrier_protein)_phosphate_acyltransferase_(C16_0)                                                          :            0            0          inf
acyl-(acyl_carrier_protein)_phosphate_acyltransferase_(C16_1)                                                          :            0            0          inf
acyl-(acyl_carrier_protein)_phosphate_acyltransferase_(C18_0)                                                          :            0            0          inf
acyl-(acyl_carrier_protein)_phosphate_acyltransferase_(C18_1)                                                          :            0            0          inf
acyl-CoA_dehydrogenase_(butanoyl-CoA)                                                                                  :            0            0            0
acyl-CoA_dehydrogenase_(decanoyl-CoA)                                                                                  :            0            0            0
acyl-CoA_dehydrogenase_(dodecanoyl-CoA)                                                                                :            0            0            0
acyl-CoA_dehydrogenase_(hexadecanoyl-CoA)                                                                              :            0            0            0
acyl-CoA_dehydrogenase_(hexanoyl-CoA)                                                                                  :            0            0            0
acyl-CoA_dehydrogenase_(octadecanoyl-CoA)                                                                              :            0            0            0
acyl-CoA_dehydrogenase_(octanoyl-CoA)                                                                                  :            0            0            0
acyl-CoA_dehydrogenase_(tetradecanoyl-CoA)                                                                             :            0            0            0
acyl-[ACP]_synthetase_(n-C14_0)                                                                                        :            0            0          inf
acyl-[ACP]_synthetase__(n-C10_0)                                                                                       :            0            0          inf
acyl-[ACP]_synthetase__(n-C12_0)                                                                                       :            0            0          inf
acyl-[ACP]_synthetase__(n-C14_1)                                                                                       :            0            0          inf
acyl-[ACP]_synthetase__(n-C16_0)                                                                                       :            0            0          inf
acyl-[ACP]_synthetase__(n-C16_1)                                                                                       :            0            0          inf
acyl-[ACP]_synthetase__(n-C18_0)                                                                                       :            0            0          inf
acyl-[ACP]_synthetase__(n-C18_1)                                                                                       :            0            0          inf
acyl-[ACP]_synthetase__(n-C8_0)                                                                                        :            0            0          inf
acyl-carrier_protein_synthase                                                                                          :            0            0          inf
acyl-phosphate_glycerol-3-phosphate_acyltransferase_(C12_0)                                                            :            0            0          inf
acyl-phosphate_glycerol-3-phosphate_acyltransferase_(C14_0)                                                            :            0            0          inf
acyl-phosphate_glycerol-3-phosphate_acyltransferase_(C14_1)                                                            :            0            0          inf
acyl-phosphate_glycerol-3-phosphate_acyltransferase_(C16_0)                                                            :            0            0          inf
acyl-phosphate_glycerol-3-phosphate_acyltransferase_(C16_1)                                                            :            0            0          inf
acyl-phosphate_glycerol-3-phosphate_acyltransferase_(C18_0)                                                            :            0            0          inf
acyl-phosphate_glycerol-3-phosphate_acyltransferase_(C18_1)                                                            :            0            0          inf
acylphosphatase_(C12_0)                                                                                                :            0            0          inf
acylphosphatase_(C14_0)                                                                                                :            0            0          inf
acylphosphatase_(C14_1)                                                                                                :            0            0          inf
acylphosphatase_(C16_0)                                                                                                :            0            0          inf
acylphosphatase_(C16_1)                                                                                                :            0            0          inf
acylphosphatase_(C18_0)                                                                                                :            0            0          inf
acylphosphatase_(C18_1)                                                                                                :            0            0          inf
adenine_deaminase                                                                                                      :            0            0          inf
adenine_phosphoribosyltransferase                                                                                      :            0            0          inf
adenine_transport_via_diffusion_(extracellular_to_periplasm)                                                           :            0         -inf          inf
adenine_transport_via_proton_symport_(reversible)_(periplasm)                                                          :            0         -inf          inf
adenosine_hydrolase                                                                                                    :            0            0          inf
adenosine_kinase                                                                                                       :   0.00710718            0          inf
adenosine_transport_in_via_proton_symport,_reversible_(periplasm)                                                      :            0         -inf          inf
adenosine_transport_in_via_proton_symport_(periplasm)                                                                  :            0            0          inf
adenosine_transport_via_diffusion_(extracellular_to_periplasm)                                                         :            0         -inf          inf
adenosylmethionine-8-amino-7-oxononanoate_transaminase                                                                 :  1.70948e-06         -inf          inf
adenosylmethionine_decarboxylase                                                                                       :   0.00576438            0          inf
adentylate_kinase_(GTP)                                                                                                :            0         -inf          inf
adentylate_kinase_(ITP)                                                                                                :            0         -inf          inf
adenylate_cyclase                                                                                                      :            0            0          inf
adenylate_kinase                                                                                                       :      1.89891         -inf          inf
adenylosuccinate_lyase                                                                                                 :     0.371716         -inf          inf
adenylosuccinate_synthase                                                                                              :     0.248206            0          inf
adenylsuccinate_lyase                                                                                                  :     0.248206         -inf          inf
adenylyl-sulfate_kinase                                                                                                :     0.211854            0          inf
aerobactin_Fe-loading_reaction_(spontaneous)                                                                           :            0            0          inf
aerobactin_minus_Fe3_exchange                                                                                          :            0            0          inf
aerobactin_reductase_001                                                                                               :            0            0          inf
aerobactin_reductase_002                                                                                               :            0            0          inf
aerobactin_reductase_003                                                                                               :            0            0          inf
aerobactin_secretion_(to_extracellular)                                                                                :            0            0          inf
aerobactin_secretion_(to_periplasm)                                                                                    :            0            0          inf
aerobactin_transport_via_ABC_system_(periplasm)                                                                        :            0            0          inf
aerobactin_transport_via_ton_system_(extracellular)                                                                    :            0            0          inf
agmatinase                                                                                                             :            0            0          inf
agmatine_transport_via_diffusion_(extracellular_to_periplasm)                                                          :            0         -inf          inf
alanine_racemase                                                                                                       :    0.0207548         -inf          inf
alanine_transaminase                                                                                                   :            0            0          inf
alanyl_aminopeptidase_(cys-gly)                                                                                        :            0            0          inf
alcohol_dehydrogenase_(ethanol)                                                                                        :            0         -inf          inf
alcohol_dehydrogenase_(glycerol)                                                                                       :            0         -inf          inf
aldehyde_dehydrogenase_(acetaldehyde,_NAD)                                                                             :            0            0          inf
aldehyde_dehydrogenase_(acetaldehyde,_NADP)                                                                            :            0            0            0
aldehyde_dehydrogenase_(butanal,_NAD)                                                                                  :            0            0          inf
aldehyde_dehydrogenase_(phenylacetaldehyde,_NAD)                                                                       :            0         -inf          inf
aldehyde_dehydrogenase_(propanal,_NADP)                                                                                :            0            0            0
aldose-1-epimerase                                                                                                     :            0            0          inf
aldose_reductase_(acetol)                                                                                              :            0            0          inf
aldose_reductase_(methylglyoxal)                                                                                       :            0            0          inf
allantoate_amidohydrolase                                                                                              :            0            0          inf
allantoin_transport_in_via_proton_symport_(periplasm)                                                                  :            0         -inf          inf
allantoin_transport_via_diffusion_(extracellular_to_periplasm)                                                         :            0         -inf          inf
allantoinase                                                                                                           :            0            0          inf
alpha,alpha-trehalase                                                                                                  :            0            0          inf
alpha,alpha-trehalase_(periplasm)                                                                                      :            0            0          inf
alpha,alpha-trehalose-phosphate_synthase_(UDP-forming)                                                                 :            0            0          inf
alpha-D-Galactose_1-phosphate_exchange                                                                                 :            0            0          inf
alpha-D-Ribose_5-phosphate_exchange                                                                                    :            0            0          inf
alpha-amylase                                                                                                          :            0            0          inf
alpha-amylase_(periplasm)                                                                                              :            0            0          inf
alpha-ketoglutarate_transport_via_diffusion_(extracellular_to_periplasm)                                               :            0         -inf          inf
alpha-ribazole_5-phosphate_phosphatase                                                                                 :            0            0          inf
altronate_hydrolase                                                                                                    :            0            0          inf
aminopeptidase_(pro-gly)                                                                                               :            0            0          inf
aminopropanol_dehydrogenase_reversible                                                                                 :            0         -inf          inf
aminopropylcadaverine_synthase                                                                                         :            0            0          inf
ammonia_reversible_transport_(periplasm)                                                                               :      8.98026         -inf          inf
ammonia_transport_via_diffusion_(extracellular_to_periplasm)                                                           :      8.98026         -inf          inf
anhydrous-N-Acetylmuramyl-tetrapeptide_L,D-carboxypeptidase                                                            :            0            0          inf
anhydrous-N-Acetylmuramyl-tetrapeptide_amidase                                                                         :            0            0          inf
anhydrous-N-Acetylmuramyl-tripeptide_amidase                                                                           :            0            0          inf
anthranilate_phosphoribosyltransferase                                                                                 :    0.0472108            0          inf
anthranilate_synthase                                                                                                  :    0.0472108            0          inf
apolipoprotein_N-acyltransferase_(phosphatidylethanolamine,_periplasm)                                                 :            0            0          inf
apolipoprotein_N-acyltransferase_(phosphatidylglycerol,_periplasm)                                                     :            0            0          inf
arabinose-5-phosphate_isomerase                                                                                        :     0.020901         -inf          inf
arabinose_modified_core_oligosaccharide_lipid_A_transport_via_ABC_system_(periplasm_to_extracellular)                  :            0            0          inf
arbutin_transport_via_PEP_Pyr_PTS_(periplasm)                                                                          :            0            0          inf
arbutin_transport_via_diffusion_(extracellular_to_periplasm)                                                           :            0            0          inf
arginine/ornithine_antiporter_(periplasm)                                                                              :            0         -inf          inf
arginine_decarboxylase_001                                                                                             :            0            0          inf
arginine_decarboxylase_002                                                                                             :            0            0          inf
argininosuccinate_lyase                                                                                                :      0.24567         -inf          inf
argininosuccinate_synthase                                                                                             :      0.24567            0          inf
arsenate_reductase                                                                                                     :            0            0          inf
arsenite_efflux_via_ATP_hydrolysis_(periplasm)                                                                         :            0            0          inf
arsenite_exchange                                                                                                      :            0            0          inf
arsenite_transport_via_diffusion_(extracellular_to_periplasm)                                                          :            0         -inf          inf
asparagine_synthase_(glutamine-hydrolysing)                                                                            :            0            0          inf
asparagine_synthetase                                                                                                  :     0.200208            0          inf
aspartate-semialdehyde_dehydrogenase                                                                                   :    -0.894181         -inf          inf
aspartate_1-decarboxylase                                                                                              :  0.000492331            0          inf
aspartate_carbamoyltransferase                                                                                         :     0.273794            0          inf
aspartate_kinase                                                                                                       :     0.894181         -inf          inf
aspartate_transaminase                                                                                                 :     -2.43642         -inf          inf
b-galactosidase_001                                                                                                    :            0            0            0
b-galactosidase_002                                                                                                    :            0            0          inf
beta-Alanine_exchange                                                                                                  :            0            0          inf
beta-alanine_transport_in_via_proton_symport_(periplasm)                                                               :            0            0          inf
beta-alanine_transport_via_diffusion_(extracellular_to_periplasm)                                                      :            0         -inf          inf
beta-fructofuranosidase                                                                                                :            0            0          inf
beta-ketoacyl-ACP_synthase                                                                                             :            0            0          inf
beta-ketoacyl-ACP_synthase_(2)                                                                                         :     0.267692            0          inf
beta_D-Galactose_exchange                                                                                              :            0            0          inf
beta_D-galactose_transport_via_diffusion_(extracellular_to_periplasm)                                                  :            0         -inf          inf
betaine-aldehyde_dehydrogenase_001                                                                                     :            0            0          inf
betaine-aldehyde_dehydrogenase_002                                                                                     :            0            0          inf
bis-molybdenum_cofactor_synthase                                                                                       :    9.915e-05            0          inf
bis-molybdopterin_guanine_dinucleotide_synthase                                                                        :    9.915e-05            0          inf
bis-molybdopterin_guanine_dinucleotide_synthase_(single_GDP)                                                           :    9.915e-05            0          inf
butanesulfonate_exchange                                                                                               :            0            0          inf
butanesulfonate_transport_via_ABC_system_(periplasm)                                                                   :            0            0          inf
butanesulfonate_transport_via_diffusion_(extracellular_to_periplasm)                                                   :            0         -inf          inf
cadmium_(+2)_transport_in_via_permease_(no_H+)                                                                         :            0            0          inf
cadmium_(Cd+2)_transport_out_via_proton_antiport_(periplasm)                                                           :            0            0          inf
cadmium_(Cd+2)_transport_via_diffusion_(extracellular_to_periplasm)                                                    :            0         -inf          inf
calcium_(Ca+2)_transport_out_via_proton_antiport_(periplasm)                                                           :            0            0          inf
calcium_(Ca+2)_transport_via_diffusion_(extracellular_to_periplasm)                                                    :   0.00423268         -inf          inf
calcium_/_sodium_antiporter_(1_1)                                                                                      :  -0.00423268         -inf          inf
carbamate_deaminase                                                                                                    :            0            0          inf
carbamoyl-phosphate_synthase_(glutamine-hydrolysing)                                                                   :            0            0          inf
cardiolipin_hydrolase_(periplasm,_n-C12_0)                                                                             :            0            0          inf
cardiolipin_hydrolase_(periplasm,_n-C14_0)                                                                             :            0            0          inf
cardiolipin_hydrolase_(periplasm,_n-C14_1)                                                                             :            0            0          inf
cardiolipin_hydrolase_(periplasm,_n-C16_0)                                                                             :            0            0          inf
cardiolipin_hydrolase_(periplasm,_n-C16_1)                                                                             :            0            0          inf
cardiolipin_hydrolase_(periplasm,_n-C18_0)                                                                             :            0            0          inf
cardiolipin_hydrolase_(periplasm,_n-C18_1)                                                                             :            0            0          inf
cardiolipin_synthase_(periplasmic,_n-C12_0)                                                                            :            0         -inf          inf
cardiolipin_synthase_(periplasmic,_n-C14_0)                                                                            :            0         -inf          inf
cardiolipin_synthase_(periplasmic,_n-C14_1)                                                                            :            0         -inf          inf
cardiolipin_synthase_(periplasmic,_n-C16_0)                                                                            :   0.00251636         -inf          inf
cardiolipin_synthase_(periplasmic,_n-C16_1)                                                                            :   0.00195736         -inf          inf
cardiolipin_synthase_(periplasmic,_n-C18_0)                                                                            :            0         -inf          inf
cardiolipin_synthase_(periplasmic,_n-C18_1)                                                                            :    0.0010086         -inf          inf
carnitine-CoA_racemase                                                                                                 :            0            0            0
catalase                                                                                                               :            0            0            0
chitobiose_exchange                                                                                                    :            0            0          inf
chitobiose_transport_via_PEP_Pyr_PTS_(periplasm)                                                                       :            0            0          inf
chitobiose_transport_via_diffusion_(extracellular_to_periplasm)                                                        :            0         -inf          inf
chloride_(Cl-1)_transport_via_diffusion_(extracellular_to_periplasm)                                                   :   0.00423268         -inf          inf
chloride_transport_out_via_proton_antiport_(2_1)_(periplasm)                                                           :   0.00211634            0          inf
choline_dehydrogenase                                                                                                  :            0            0          inf
choline_transport_via_ABC_system_(periplasm)                                                                           :            0            0          inf
choline_transport_via_diffusion_(extracellular_to_periplasm)                                                           :            0         -inf          inf
choline_transport_via_proton_symport_(periplasm)                                                                       :            0            0          inf
chorismate_mutase                                                                                                      :     0.268591            0          inf
chorismate_synthase                                                                                                    :     0.317899            0          inf
citrate_synthase                                                                                                       :      1.86553            0          inf
citrate_transport_out_via_proton_antiport_(periplasm)                                                                  :            0            0          inf
citrate_transport_via_diffusion_(extracellular_to_periplasm)                                                           :            0         -inf          inf
cob(I)alamin_adenosyltransferase                                                                                       :  0.000190607         -inf          inf
cobalt_(Co+2)_transport_out_via_proton_antiport_(periplasm)                                                            :            0            0          inf
cobalt_(Co+2)_transport_via_diffusion_(extracellular_to_periplasm)                                                     :  2.05138e-05         -inf          inf
cobalt_transport_in_via_permease_(no_H+)                                                                               :  2.05138e-05            0          inf
cold_adapted_KDO(2)-lipid_(A)_exchange                                                                                 :            0            0          inf
cold_lipid_A_transport_via_ABC_system_(periplasm_to_extracellular)                                                     :            0            0          inf
copper_(Cu+1)_transport_via_diffusion_(extracellular_to_periplasm)                                                     :            0         -inf          inf
copper_(Cu+2)_transport_via_diffusion_(extracellular_to_periplasm)                                                     :  0.000576096         -inf          inf
copper_transport_in_via_permease_(no_H+)                                                                               :  0.000576096            0          inf
copper_transport_out_via_proton_antiport                                                                               :            0            0          inf
coprogen(Fe(III))_reductase_001                                                                                        :            0            0          inf
coprogen(Fe(III))_reductase_002                                                                                        :            0            0          inf
coprogen(Fe(III))_reductase_003                                                                                        :            0            0          inf
coprogen_Fe-loading_reaction_(spontaneaous)                                                                            :            0            0          inf
coprogen_exchange                                                                                                      :            0            0          inf
coprogen_transport_via_ABC_system_(periplasm)                                                                          :            0            0          inf
coprogen_unloaded_(no_Fe(III))_exchange                                                                                :            0            0          inf
coprogen_unloaded_secretion                                                                                            :            0            0          inf
coprogen_unloaded_secretion_(extracellular)                                                                            :            0            0          inf
coproporphyrinogen_oxidase_(O2_required)                                                                               :  0.000381215            0          inf
core_oligosaccharide_lipid_A_diphosphate_exchange                                                                      :            0            0          inf
core_oligosaccharide_lipid_A_diphosphate_transport_via_ABC_system_(periplasm_to_extracellular)                         :            0            0          inf
core_oligosaccharide_lipid_A_exchange                                                                                  :            0            0          inf
core_oligosaccharide_lipid_A_hexadecanoate_transferase_(n-C16_0)_(extracellular_membrane)                              :            0            0          inf
core_oligosaccharide_lipid_A_transport_via_ABC_system_(periplasm)                                                      :     0.006967            0          inf
core_oligosaccharide_lipid_A_transport_via_ABC_system_(periplasm_to_extracellular)                                     :     0.006967            0          inf
cronobetaine_outward_transport_(H+_antiport)                                                                           :            0         -inf          inf
crotonobetaine_transport_via_ABC_system_(periplasm)                                                                    :            0            0          inf
crotonobetainyl-CoA__carnitine_CoA_transferase                                                                         :            0            0            0
cyclic_pyranopterin_monophosphate_synthase                                                                             :  0.000210266            0          inf
cyclopropane_fatty_acid_synthase_(Phosphatidylethanolamine,_n-C16_0)                                                   :            0            0          inf
cyclopropane_fatty_acid_synthase_(Phosphatidylethanolamine,_n-C18_0)                                                   :            0            0          inf
cyclopropane_fatty_acid_synthase_(Phosphatidylglycerol,_n-C16_0)                                                       :            0            0          inf
cyclopropane_fatty_acid_synthase_(Phosphatidylglycerol,_n-C18_0)                                                       :            0            0          inf
cystathionine_b-lyase                                                                                                  :       0.1336            0          inf
cysteine_synthase                                                                                                      :     0.211854            0          inf
cytidine_deaminase                                                                                                     :            0            0            0
cytidine_kinase_(GTP)                                                                                                  :            0            0          inf
cytidine_transport_in_via_proton_symport,_reversible_(periplasm)                                                       :            0         -inf          inf
cytidine_transport_in_via_proton_symport_(periplasm)                                                                   :            0            0          inf
cytidine_transport_via_diffusion_(extracellular_to_periplasm)                                                          :            0         -inf          inf
cytidylate_kinase_(CMP)                                                                                                :     0.140001         -inf          inf
cytidylate_kinase_(dCMP)                                                                                               :            0         -inf          inf
cytochrome_oxidase_bd_(menaquinol-8__2_protons)_(periplasm)                                                            :            0            0          inf
cytochrome_oxidase_bd_(ubiquinol-8__2_protons)_(periplasm)                                                             :            0            0          inf
cytochrome_oxidase_bo3_(ubiquinol-8__4_protons)_(periplasm)                                                            :      33.0053            0          inf
cytosine_transport_in_via_proton_symport_(periplasm)                                                                   :            0            0          inf
cytosine_transport_via_diffusion_(extracellular_to_periplasm)                                                          :            0         -inf          inf
dAMP_exchange                                                                                                          :            0            0          inf
dAMP_transport_via_diffusion_(extracellular_to_periplasm)                                                              :            0         -inf          inf
dATP_amine_hydrolysis_(spontaneous)                                                                                    :            0            0          inf
dCMP_exchange                                                                                                          :            0            0          inf
dCMP_transport_via_diffusion_(extracellular_to_periplasm)                                                              :            0         -inf          inf
dCTP_deaminase                                                                                                         :            0            0          inf
dGMP_exchange                                                                                                          :            0            0          inf
dGMP_transport_via_diffusion_(extracellular_to_periplasm)                                                              :            0         -inf          inf
dIMP_exchange                                                                                                          :            0            0          inf
dIMP_transport_via_diffusion_(extracellular_to_periplasm)                                                              :            0         -inf          inf
dTDP-4-amino-4,6-dideoxy-D-glucose_acetyltransferase                                                                   :            0            0          inf
dTDP-4-amino-4,6-dideoxy-D-glucose_transaminase                                                                        :            0            0          inf
dTDP-4-dehydrorhamnose_3,5-epimerase                                                                                   :     0.006967            0          inf
dTDP-4-dehydrorhamnose_reductase                                                                                       :     0.006967            0          inf
dTDP-N-4-acetamido-4,6-dideoxy-D-galactose_transferase                                                                 :            0            0          inf
dTDPglucose_4,6-dehydratase                                                                                            :     0.006967            0          inf
dTMP_exchange                                                                                                          :            0            0          inf
dTMP_kinase                                                                                                            :    0.0212019         -inf          inf
dTMP_transport_via_diffusion_(extracellular_to_periplasm)                                                              :            0         -inf          inf
dUMP_exchange                                                                                                          :            0            0          inf
dUMP_transport_via_diffusion_(extracellular_to_periplasm)                                                              :            0         -inf          inf
dUTP_diphosphatase                                                                                                     :    0.0212019            0          inf
deoxyadenosine_transport_in_via_proton_symport_(periplasm)                                                             :            0            0          inf
deoxyadenosine_transport_via_diffusion_(extracellular_to_periplasm)                                                    :            0         -inf          inf
deoxyadenylate_kinase                                                                                                  : -9.15079e-29         -inf          inf
deoxycytidine_deaminase                                                                                                :            0            0            0
deoxycytidine_transport_in_via_proton_symport_(periplasm)                                                              :            0            0          inf
deoxycytidine_transport_via_diffusion_(extracellular_to_periplasm)                                                     :            0         -inf          inf
deoxyguanosine_transport_in_via_proton_symport_(periplasm)                                                             :            0            0          inf
deoxyguanosine_transport_via_diffusion_(extracellular_to_periplasm)                                                    :            0         -inf          inf
deoxyguanylate_kinase_(dGMP_ATP)                                                                                       :            0         -inf          inf
deoxyinosine_transport_in_via_proton_symport_(periplasm)                                                               :            0            0          inf
deoxyinosine_transport_via_diffusion_(extracellular_to_periplasm)                                                      :            0         -inf          inf
deoxyribose-phosphate_aldolase                                                                                         :            0            0          inf
deoxyuridine_kinase_(ATP_Deoxyuridine)                                                                                 :            0            0          inf
deoxyuridine_phosphorylase                                                                                             :            0         -inf          inf
deoxyuridine_transport_in_via_proton_symport_(periplasm)                                                               :            0            0          inf
deoxyuridine_transport_via_diffusion_(extracellular_to_periplasm)                                                      :            0         -inf          inf
dephospho-CoA_kinase                                                                                                   :  0.000492331            0          inf
dethiobiotin_synthase                                                                                                  :  1.70948e-06            0          inf
diacetylchitobiose-6-phosphate_hydrolase                                                                               :            0            0          inf
diacylglycerol_kinase_(n-C12_0)                                                                                        :            0            0          inf
diacylglycerol_kinase_(n-C14_0)                                                                                        :            0            0          inf
diacylglycerol_kinase_(n-C14_1)                                                                                        :            0            0          inf
diacylglycerol_kinase_(n-C16_0)                                                                                        :            0            0          inf
diacylglycerol_kinase_(n-C16_1)                                                                                        :            0            0          inf
diacylglycerol_kinase_(n-C18_0)                                                                                        :            0            0          inf
diacylglycerol_kinase_(n-C18_1)                                                                                        :            0            0          inf
diaminohydroxyphosphoribosylaminopryrimidine_deaminase_(25drapp)                                                       :  0.000381215            0          inf
diaminopimelate_decarboxylase                                                                                          :     0.285012            0          inf
diaminopimelate_epimerase                                                                                              :     0.308583         -inf          inf
dihydoorotic_acid_dehydrogenase_(quinone8)                                                                             :     0.273794            0          inf
dihydrodipicolinate_reductase_(NADPH)                                                                                  :     0.308583            0          inf
dihydrodipicolinate_synthase                                                                                           :     0.308583            0          inf
dihydrofolate_reductase                                                                                                :    0.0219643         -inf          inf
dihydrofolate_synthase                                                                                                 :  0.000762429            0          inf
dihydroneopterin_aldolase_reversible                                                                                   :  0.000762429         -inf          inf
dihydroneopterin_triphosphate_2'-epimerase                                                                             :            0         -inf          inf
dihydroorotase                                                                                                         :    -0.273794         -inf          inf
dihydroorotic_acid_(menaquinone-8)                                                                                     :            0            0          inf
dihydropteridine_reductase                                                                                             :            0            0            0
dihydropteridine_reductase_(NADH)                                                                                      :            0            0            0
dihydropteroate_synthase                                                                                               :  0.000762429            0          inf
dihydrouracil_dehydrogenase_(NAD)                                                                                      :            0         -inf          inf
dihydroxy-acid_dehydratase_(2,3-dihydroxy-3-methylbutanoate)                                                           :     0.726135            0          inf
dihydroxyphenylacetaldehyde_transport_via_diffusion_(extracellular_to_periplasm)                                       :            0         -inf          inf
dimethylallyltranstransferase                                                                                          :   0.00080944            0          inf
dopamine_transport_via_diffusion_(extracellular_to_periplasm)                                                          :            0         -inf          inf
doxorubicin_exchange                                                                                                   :            0            0          inf
enolase                                                                                                                :      16.2977         -inf          inf
enoyl-[ACP]_reductase_(NADH)_(n-C10_0)                                                                                 :     0.145484            0          inf
enoyl-[ACP]_reductase_(NADH)_(n-C12_0)                                                                                 :     0.145484            0          inf
enoyl-[ACP]_reductase_(NADH)_(n-C12_1)                                                                                 :     0.122206            0          inf
enoyl-[ACP]_reductase_(NADH)_(n-C14_0)                                                                                 :     0.110649            0          inf
enoyl-[ACP]_reductase_(NADH)_(n-C14_1)                                                                                 :     0.122206            0          inf
enoyl-[ACP]_reductase_(NADH)_(n-C16_0)                                                                                 :     0.103682            0          inf
enoyl-[ACP]_reductase_(NADH)_(n-C16_1)                                                                                 :     0.122206            0          inf
enoyl-[ACP]_reductase_(NADH)_(n-C18_0)                                                                                 :            0            0          inf
enoyl-[ACP]_reductase_(NADH)_(n-C18_1)                                                                                 :    0.0415627            0          inf
enoyl-[ACP]_reductase_(NADH)_(n-C4_0)                                                                                  :     0.267692            0          inf
enoyl-[ACP]_reductase_(NADH)_(n-C6_0)                                                                                  :     0.267692            0          inf
enoyl-[ACP]_reductase_(NADH)_(n-C8_0)                                                                                  :     0.267692            0          inf
enoyl-[ACP]_reductase_(NADPH)_(n-C10_0)                                                                                :            0            0          inf
enoyl-[ACP]_reductase_(NADPH)_(n-C12_0)                                                                                :            0            0          inf
enoyl-[ACP]_reductase_(NADPH)_(n-C12_1)                                                                                :            0            0          inf
enoyl-[ACP]_reductase_(NADPH)_(n-C14_0)                                                                                :            0            0          inf
enoyl-[ACP]_reductase_(NADPH)_(n-C14_1)                                                                                :            0            0          inf
enoyl-[ACP]_reductase_(NADPH)_(n-C16_0)                                                                                :            0            0          inf
enoyl-[ACP]_reductase_(NADPH)_(n-C16_1)                                                                                :            0            0          inf
enoyl-[ACP]_reductase_(NADPH)_(n-C18_0)                                                                                :            0            0          inf
enoyl-[ACP]_reductase_(NADPH)_(n-C18_1)                                                                                :            0            0          inf
enoyl-[ACP]_reductase_(NADPH)_(n-C4_0)                                                                                 :            0            0          inf
enoyl-[ACP]_reductase_(NADPH)_(n-C6_0)                                                                                 :            0            0          inf
enoyl-[ACP]_reductase_(NADPH)_(n-C8_0)                                                                                 :            0            0          inf
enterobacterial_common_antigen_(x4)_O-antigen_ligase_(periplasm)                                                       :            0            0          inf
enterobacterial_common_antigen_(x4)_core_oligosaccharide_lipid_A_transport_via_ABC_system_(periplasm_to_extracellular) :            0            0          inf
enterobacterial_common_antigen_polymerase_(periplasm)_001                                                              :            0            0          inf
enterobacterial_common_antigen_polymerase_(periplasm)_002                                                              :            0            0          inf
enterobacterial_common_antigen_polymerase_(periplasm)_003                                                              :            0            0          inf
enterobacterial_common_antigen_transferase_(flippase,_cytoplasm_to_periplasm)                                          :            0            0          inf
enterobactin_Fe(III)_binding_(spontaneous)                                                                             :            0            0          inf
enterochelin_synthase                                                                                                  :  0.000190607            0          inf
enterochelin_transport_(secretion)                                                                                     :            0            0          inf
enterochelin_transport_(secretion_periplasm)                                                                           :            0            0          inf
ethanesulfonate_exchange                                                                                               :            0            0          inf
ethanesulfonate_transport_via_ABC_system_(periplasm)                                                                   :            0            0          inf
ethanesulfonate_transport_via_diffusion_(extracellular_to_periplasm)                                                   :            0         -inf          inf
ethanol_reversible_transport_via_diffusion_(periplasm)                                                                 :            0         -inf          inf
ethanol_transport_via_diffusion_(extracellular_to_periplasm)                                                           :            0         -inf          inf
ethanolamine_transport_in_via_proton_symport                                                                           :            0            0          inf
ethanolamine_transport_via_diffusion_(extracellular)                                                                   :            0         -inf          inf
fatty-acid-CoA_ligase_(decanoate_transport_via_vectoral_Co-A_coupling)                                                 :            0            0          inf
fatty-acid-CoA_ligase_(dodecanoate_transport_via_vectoral_Co-A_coupling)                                               :            0            0          inf
fatty-acid-CoA_ligase_(hexadecanoate_transport_via_vectoral_Co-A_coupling)                                             :            0            0          inf
fatty-acid-CoA_ligase_(hexadecenoate_transport_via_vectoral_Co-A_coupling)                                             :            0            0          inf
fatty-acid-CoA_ligase_(hexanoate_transport_via_vectoral_Co-A_coupling)                                                 :            0            0          inf
fatty-acid-CoA_ligase_(octadecanoate_transport_via_vectoral_Co-A_coupling)                                             :            0            0          inf
fatty-acid-CoA_ligase_(octadecenoate_transport_via_vectoral_Co-A_coupling)                                             :            0            0          inf
fatty-acid-CoA_ligase_(octanoate_transport_via_vectoral_Co-A_coupling)                                                 :            0            0          inf
fatty-acid-CoA_ligase_(tetradecanoate_transport_via_vectoral_Co-A_coupling)                                            :            0            0          inf
fatty-acid-CoA_ligase_(tetradecenoate_transport_via_vectoral_Co-A_coupling)                                            :            0            0          inf
fatty-acid-CoA_thioesterase_(decanoate)                                                                                :            0            0          inf
fatty-acid-CoA_thioesterase_(dodecanoate)                                                                              :            0            0          inf
fatty-acid-CoA_thioesterase_(hexadecanoate)                                                                            :            0            0          inf
fatty-acid-CoA_thioesterase_(hexadecenoate)                                                                            :            0            0          inf
fatty-acid-CoA_thioesterase_(hexanoate)                                                                                :            0            0          inf
fatty-acid-CoA_thioesterase_(octadecanoate)                                                                            :            0            0          inf
fatty-acid-CoA_thioesterase_(octadecenoate)                                                                            :            0            0          inf
fatty-acid-CoA_thioesterase_(octanoate)                                                                                :            0            0          inf
fatty-acid-CoA_thioesterase_(tetradecanoate)                                                                           :            0            0          inf
fatty-acid-CoA_thioesterase_(tetradecenoate)                                                                           :            0            0          inf
fatty-acyl-ACP_hydrolase_001                                                                                           :            0            0          inf
fatty-acyl-ACP_hydrolase_002                                                                                           :            0            0          inf
fatty-acyl-ACP_hydrolase_003                                                                                           :            0            0          inf
fatty-acyl-ACP_hydrolase_004                                                                                           :            0            0          inf
fatty-acyl-ACP_hydrolase_005                                                                                           :            0            0          inf
fatty-acyl-ACP_hydrolase_006                                                                                           :            0            0          inf
fatty-acyl-ACP_hydrolase_007                                                                                           :            0            0          inf
ferric-dicitrate_transport_via_ABC_system_(periplasm)                                                                  :            0            0          inf
ferric-dicitrate_transport_via_ton_system_(extracellular)                                                              :            0            0          inf
ferric_2,3-dihydroxybenzoylserine_exchange                                                                             :            0            0          inf
ferric_2,3-dihydroxybenzoylserine_transport_via_ABC_system_(periplasm)                                                 :            0            0          inf
ferric_2,3-dihydroxybenzoylserine_transport_via_ton_system_(extracellular)                                             :            0            0          inf
ferrichrome_(minus_Fe)_secretion_(to_extracellular)                                                                    :            0            0          inf
ferrichrome_(minus_Fe)_secretion_(to_periplasm)                                                                        :            0            0          inf
ferrichrome_Fe(III)-loading_reaction_(spontaneous)                                                                     :            0            0          inf
ferrichrome_transport_via_ABC_system_(periplasm)                                                                       :            0            0          inf
ferrichrome_transport_via_ton_system_(extracellular)                                                                   :            0            0          inf
ferroxamine_(minus_Fe3)_secretion_(to_extracellular)                                                                   :            0            0          inf
ferroxamine_(minus_Fe3)_secretion_(to_periplasm)                                                                       :            0            0          inf
ferroxamine_Fe3-loading_reaction_(spontaneous)                                                                         :            0            0          inf
ferroxamine_exchange                                                                                                   :            0            0          inf
ferroxamine_minus_Fe(3)_exchange                                                                                       :            0            0          inf
ferroxamine_reductase_001                                                                                              :            0            0          inf
ferroxamine_reductase_002                                                                                              :            0            0          inf
ferroxamine_reductase_003                                                                                              :            0            0          inf
ferroxamine_transport_via_ABC_system_(periplasm)                                                                       :            0            0          inf
ferroxamine_transport_via_ton_system_(extracellular)                                                                   :            0            0          inf
ferroxidase                                                                                                            :            0            0          inf
flavin_reductase                                                                                                       :            0            0          inf
flavin_reductase_(NAD)                                                                                                 :            0            0          inf
flavodoxin_reductase_(NADPH)                                                                                           :            0            0          inf
formaldehyde_dehydrogenase                                                                                             :            0         -inf          inf
formaldehyde_glutathione_ligase_(spontaneous)                                                                          :            0         -inf          inf
formaldehyde_transport_via_diffusion_(extracellular_to_periplasm)                                                      :            0         -inf          inf
formaldehyde_transport_via_diffusion_(periplasm)                                                                       :            0         -inf          inf
formate-tetrahydrofolate_ligase                                                                                        :   0.00228729            0          inf
formate_dehydrogenase_(quinone-8)_(periplasm)                                                                          :            0            0          inf
formate_transport_via_diffusion_(cytoplasm_to_periplasm)                                                               :            0            0            0
formate_transport_via_diffusion_(extracellular_to_periplasm)                                                           :            0         -inf          inf
formate_transport_via_proton_symport_(uptake_only,_periplasm)                                                          :            0            0            0
formyltetrahydrofolate_deformylase                                                                                     :            0            0          inf
fructose-1-phosphate_kinase                                                                                            :            0            0          inf
fructose-bisphosphatase                                                                                                :            0            0          inf
fructose-bisphosphate_aldolase                                                                                         :      6.11137         -inf          inf
fructose_6-phosphate_aldolase                                                                                          :      2.11091         -inf          inf
fructose_6-phosphate_transport_via_diffusion_(extracellular_to_periplasm)                                              :            0         -inf          inf
fructoselysine_3-epimerase                                                                                             :            0         -inf          inf
fructoselysine_exchange                                                                                                :            0            0          inf
fructoselysine_transporter_via_diffusion_(extracellular)                                                               :            0         -inf          inf
fumarase                                                                                                               :      1.80096         -inf          inf
fumarate_reductase_001                                                                                                 :            0            0            0
fumarate_reductase_002                                                                                                 :            0            0            0
fusidic_acid_exchange                                                                                                  :            0            0          inf
galactarate_dehydratase                                                                                                :            0            0          inf
galactofuranosyltransferase_(LPS_O16_antigen_biosynthesis)                                                             :            0            0          inf
galactokinase                                                                                                          :            0         -inf          inf
galactonate_dehydratase                                                                                                :            0            0          inf
galactosyltransferase_I_(LPS_core_synthesis)                                                                           :     0.006967            0          inf
gamma-butyrobetaine_exchange                                                                                           :            0            0          inf
gamma-butyrobetaine_transport_via_diffusion_(extracellular_to_periplasm)                                               :            0         -inf          inf
gamma-butyrobetainyl-CoA__carnitine_CoA_transferase                                                                    :            0            0            0
gamma-glutamyl-gamma-aminobutyric_acid_hydrolase                                                                       :            0            0          inf
gamma-glutamyl-gamma_aminobutyric_acid_dehydrogenase                                                                   :            0         -inf          inf
gamma-glutamylcysteine_synthetase                                                                                      :  0.000190607            0          inf
gamma-hydroxybutyrate_dehydrogenase_(NADH)                                                                             :            0         -inf          inf
gamma_glutamyl_putrescine_oxidase                                                                                      :            0            0          inf
gamma_glutamyl_putrescine_synthase                                                                                     :            0            0          inf
geranyltranstransferase                                                                                                :   0.00080944            0          inf
glucarate_dehydratase                                                                                                  :            0            0          inf
gluconokinase                                                                                                          :            0            0          inf
glucosamine-1-phosphate_N-acetyltransferase                                                                            :    0.0610764            0          inf
glucosamine-6-phosphate_deaminase                                                                                      :            0            0          inf
glucose-1-phosphate_adenylyltransferase                                                                                :      0.13179            0          inf
glucose-1-phosphate_thymidylyltransferase                                                                              :     0.006967            0          inf
glucose-6-phosphate_isomerase                                                                                          :      5.21752         -inf          inf
glucose-6-phosphate_phosphatase                                                                                        :            0            0          inf
glucose_6-phosphate_dehydrogenase                                                                                      :      5.61586         -inf          inf
glucose_6-phosphate_transport_via_diffusion_(extracellular_to_periplasm)                                               :            0         -inf          inf
glucose_transport_via_diffusion_(extracellular_to_periplasm)                                                           :           11         -inf          inf
glucosyltransferase_III_(LPS_core_synthesis)                                                                           :     0.006967            0          inf
glucosyltransferase_II_(LPS_O16_antigen_biosynthesis)                                                                  :            0            0          inf
glucosyltransferase_II_(LPS_core_synthesis)                                                                            :     0.006967            0          inf
glucosyltransferase_I_(LPS_O16_antigen_biosynthesis)                                                                   :            0            0          inf
glucosyltransferase_I_(LPS_core_synthesis)                                                                             :     0.006967            0          inf
glucuronate_isomerase_(D-galacturonate)                                                                                :            0         -inf          inf
glucuronate_isomerase_(D-glucuronate)                                                                                  :            0         -inf          inf
glutamate-1-semialdehyde_aminotransferase                                                                              :   0.00457458         -inf          inf
glutamate-5-semialdehyde_dehydrogenase                                                                                 :     0.183597            0          inf
glutamate_5-kinase                                                                                                     :     0.183597            0          inf
glutamate_dehydrogenase_(NADP)                                                                                         :     -7.18853         -inf          inf
glutamate_racemase                                                                                                     :   -0.0235712         -inf          inf
glutamate_synthase_(NADPH)                                                                                             :            0            0          inf
glutaminase_001                                                                                                        :            0            0          inf
glutaminase_002                                                                                                        :            0            0            0
glutamine-fructose-6-phosphate_transaminase                                                                            :    0.0610764            0          inf
glutamine_phosphoribosyldiphosphate_amidotransferase                                                                   :     0.371907            0          inf
glutamine_synthetase                                                                                                   :      1.48515            0          inf
glutamyl-tRNA_reductase                                                                                                :   0.00457458            0          inf
glutaredoxin_reductase                                                                                                 :            0            0          inf
glutathione_(ox)_transport_via_diffusion_(extracellular_to_periplasm)                                                  :            0         -inf          inf
glutathione_export_via_ABC_system_(cytoplasm_to_periplasm)                                                             :  4.89094e-29            0          inf
glutathione_hydralase_(periplasmic)                                                                                    :  4.89094e-29            0          inf
glutathione_oxidoreductase                                                                                             :            0         -inf          inf
glutathione_peridoxase                                                                                                 :            0            0          inf
glutathione_synthetase                                                                                                 :  0.000190607            0          inf
glutathione_transport_via_diffusion_(extracellular_to_periplasm)                                                       :            0         -inf          inf
glyceraldehyde-3-phosphate_dehydrogenase                                                                               :      17.7474         -inf          inf
glycerate_kinase_001                                                                                                   :            0            0          inf
glycerate_kinase_002                                                                                                   :  0.000381215            0          inf
glycero-3-phospho-1-inositol_transport_via_diffusion_(extracellular_to_periplasm)                                      :            0         -inf          inf
glycero-3-phosphocholine_transport_via_diffusion_(extracellular_to_periplasm)                                          :            0         -inf          inf
glycero-3-phosphoethanolamine_transport_via_diffusion_(extracellular_to_periplasm)                                     :            0         -inf          inf
glycerol-2-phosphate_phosphatase                                                                                       :            0            0          inf
glycerol-3-phosphatase                                                                                                 :            0            0          inf
glycerol-3-phosphate_acyltransferase_(C12_0)                                                                           :            0            0          inf
glycerol-3-phosphate_acyltransferase_(C14_0)                                                                           :            0            0          inf
glycerol-3-phosphate_acyltransferase_(C14_1)                                                                           :            0            0          inf
glycerol-3-phosphate_acyltransferase_(C16_0)                                                                           :    0.0518409            0          inf
glycerol-3-phosphate_acyltransferase_(C16_1)                                                                           :    0.0403216            0          inf
glycerol-3-phosphate_acyltransferase_(C18_0)                                                                           :            0            0          inf
glycerol-3-phosphate_acyltransferase_(C18_1)                                                                           :    0.0207813            0          inf
glycerol-3-phosphate_dehydrogenase_(NADP)                                                                              :    -0.143646         -inf          inf
glycerol-3-phosphate_dehydrogenase_(demethylmenaquinone-8)                                                             :            0            0            0
glycerol-3-phosphate_dehydrogenase_(menaquinone-8)                                                                     :            0            0            0
glycerol-3-phosphate_dehydrogenase_(ubiquinone-8)                                                                      :            0            0            0
glycerol_2-phosphate_phosphatase_(periplasmic)                                                                         :            0            0          inf
glycerol_kinase                                                                                                        :            0            0            0
glycerol_transport_via_channel_(periplasm)                                                                             :  -0.00548231         -inf          inf
glycerol_transport_via_diffusion_(extracellular_to_periplasm)                                                          :            0         -inf          inf
glycerophoglycerol_transport_via_diffusion_(extracellular_to_periplasm)                                                :            0         -inf          inf
glycerophosphserine_transport_via_diffusion_(extracellular_to_periplasm)                                               :            0         -inf          inf
glycine_C-acetyltransferase                                                                                            :            0         -inf          inf
glycine_hydroxymethyltransferase,_reversible                                                                           :     0.928977         -inf          inf
glycine_reversible_transport_via_proton_symport_(periplasm)                                                            :  -0.00423268         -inf          inf
glycine_transport_in_via_proton_symport_(periplasm)                                                                    :            0            0          inf
glycine_transport_in_via_sodium_symport_(periplasm)                                                                    :   0.00423268            0          inf
glycogen_debranching_enzyme_(bglycogen_->_glycogen)                                                                    :            0            0          inf
glycogen_phosphorylase_001                                                                                             :            0            0          inf
glycogen_phosphorylase_002                                                                                             :            0            0          inf
glycogen_synthase_(ADPGlc)                                                                                             :      0.13179            0          inf
glycolate_transport_via_diffusion_(extracellular_to_periplasm)                                                         :            0         -inf          inf
glycolate_transport_via_proton_symport,_reversible_(periplasm)                                                         : -6.16298e-33         -inf          inf
glycolate_transport_via_sodium_symport_(periplasm)                                                                     :            0            0          inf
glyoxalase_III                                                                                                         :            0            0          inf
glyoxalate_carboligase                                                                                                 :  0.000381215            0          inf
guanine_deaminase                                                                                                      :            0            0          inf
guanine_phosphoribosyltransferase                                                                                      :            0            0          inf
guanine_transport_in_via_proton_symport_(periplasm)                                                                    :            0            0          inf
guanosine-3',5'-bis(diphosphate)_3'-diphosphatase                                                                      :            0            0          inf
guanosine-5'-triphosphate,3'-diphosphate_diphosphatase                                                                 :            0            0          inf
guanosine_3'-diphosphate_5'-triphosphate_3'-diphosphatase                                                              :            0            0          inf
guanosine_kinase                                                                                                       :            0            0          inf
guanosine_transport_in_via_proton_symport_(periplasm)                                                                  :            0            0          inf
guanosine_transport_via_diffusion_(extracellular_to_periplasm)                                                         :            0         -inf          inf
guanylate_cyclase                                                                                                      :            0            0          inf
guanylate_kinase_(GMP_ATP)                                                                                             :     0.202194         -inf          inf
h2s_transport_(periplasm)                                                                                              :            0            0          inf
h2s_transport_via_diffusion_(extracellular_to_periplasm)                                                               :            0         -inf          inf
hepta-acylated_KDO(2)-lipid_(A)_exchange                                                                               :            0            0          inf
hepta-acylated_core_oligosaccharide_lipid_A_(E._coli)_exchange                                                         :            0            0          inf
heptosyltransferase_III_(LPS_core_synthesis)                                                                           :     0.006967            0          inf
heptosyltransferase_II_(LPS_core_synthesis)                                                                            :     0.006967            0          inf
heptosyltransferase_IV_(LPS_core_synthesis)                                                                            :     0.006967            0          inf
heptosyltransferase_I_(LPS_core_synthesis)                                                                             :     0.006967            0          inf
hexadecenoate_(n-C16_1)_exchange                                                                                       :            0            0          inf
hexanoate_transport_via_proton_symport,_reversible_(periplasm)                                                         :            0         -inf          inf
hexokinase_(D-fructose_ATP)                                                                                            :            0            0          inf
hexokinase_(D-glucose_ATP)                                                                                             :  -2.8399e-29            0          inf
hexokinase_(D-mannose_ATP)                                                                                             :            0            0          inf
histidinol-phosphatase                                                                                                 :    0.0786841            0          inf
histidinol-phosphate_transaminase                                                                                      :    0.0786841            0          inf
histidinol_dehydrogenase                                                                                               :    0.0786841            0          inf
homocysteine_S-methyltransferase                                                                                       :            0            0          inf
homoserine_O-succinyltransferase                                                                                       :       0.1336            0          inf
homoserine_dehydrogenase_(NADPH)                                                                                       :    -0.585598         -inf          inf
homoserine_kinase                                                                                                      :     0.451998            0          inf
hydrogen_peroxide_reductase_(thioredoxin)                                                                              :            0            0          inf
hydrogen_peroxide_transport_via_diffusion_(external)                                                                   :            0         -inf          inf
hydrogen_transport_diffusion_(periplasm)                                                                               :            0         -inf          inf
hydrogen_transport_via_diffusion_(extracellular_to_periplasm)                                                          :            0         -inf          inf
hydrogenase_(ubiquinone-8__2_protons)_(periplasm)                                                                      :            0            0            0
hydroxyacylglutathione_hydrolase                                                                                       :  2.66241e-30            0          inf
hydroxyethylthiazole_kinase                                                                                            :            0            0          inf
hydroxymethylbilane_synthase                                                                                           :  0.000571822            0          inf
hydroxymethylpyrimidine_kinase_(ATP)                                                                                   :            0            0          inf
hydroxypyruvate_isomerase                                                                                              : -0.000381215         -inf          inf
hypothetical_enyme                                                                                                     :            0            0          inf
hypoxanthine_dehydrogenase                                                                                             :            0            0          inf
hypoxanthine_phosphoribosyltransferase_(Hypoxanthine)                                                                  :            0            0          inf
imidazoleglycerol-phosphate_dehydratase                                                                                :    0.0786841            0          inf
indole-3-glycerol-phosphate_synthase                                                                                   :    0.0472108            0          inf
inorganic_diphosphatase                                                                                                :            0            0          inf
inorganic_triphosphatase                                                                                               :            0            0          inf
inosine_transport_in_via_proton_symport,_reversible_(periplasm)                                                        :            0         -inf          inf
inosine_transport_in_via_proton_symport_(periplasm)                                                                    :            0            0          inf
inosine_transport_via_diffusion_(extracellular_to_periplasm)                                                           :            0         -inf          inf
inositol_transport_via_diffusion_(extracellular_to_periplasm)                                                          :            0         -inf          inf
insosine_kinase                                                                                                        :            0            0          inf
iron-sulfur_cluster_damage_(nitrous_oxide,_spontaneous)                                                                :            0            0          inf
iron-sulfur_cluster_damage_(peroxide,_spontaneous)                                                                     :   0.00317451            0          inf
iron-sulfur_cluster_repair                                                                                             :   0.00634902            0          inf
iron_(+2)_transport_in_via_permease_(no_H+)                                                                            :    0.0132716            0          inf
iron_(Fe+2)_transport_out_via_proton_antiport_(periplasm)                                                              :            0            0          inf
iron_(II)_transport_in_via_proton_symport_(periplasm)                                                                  :            0            0          inf
iron_(II)_transport_via_ABC_system_(periplasm)                                                                         :            0            0          inf
iron_(II)_transport_via_diffusion_(extracellular_to_periplasm)                                                         :    0.0132716         -inf          inf
iron_(III)_transport_via_ABC_system_(periplasm_to_cytoplasm)                                                           :            0            0          inf
iron_(III)_transport_via_diffusion_(extracellular_to_periplasm)                                                        :            0         -inf          inf
iron_transport_from_ferric-dicitrate_via_ABC_system_(periplasm)                                                        :            0            0          inf
isethionate_transport_via_ABC_system_(periplasm)                                                                       :            0            0          inf
isethionate_transport_via_diffusion_(extracellular_to_periplasm)                                                       :            0         -inf          inf
isochorismatase                                                                                                        :  0.000571822            0          inf
isochorismate_synthase                                                                                                 :  0.000953037         -inf          inf
isocitrate_dehydrogenase_(NADP)                                                                                        :      1.86553         -inf          inf
isoleucine_transaminase                                                                                                :    -0.241299         -inf          inf
isopentenyl-diphosphate_D-isomerase                                                                                    :            0         -inf          inf
ketol-acid_reductoisomerase_(2,3-dihydroxy-3-methylbutanoate)                                                          :    -0.726135         -inf          inf
ketol-acid_reductoisomerase_(2-Acetolactate)                                                                           :     0.241299         -inf          inf
lacaldehyde_reductase_(R-propane-1,2-diol_forming)                                                                     : -3.78653e-29         -inf          inf
lacaldehyde_reductase_(S-propane-1,2-diol_forming)                                                                     :            0            0            0
lactaldehyde_dehydrogenase                                                                                             :            0            0          inf
lactoylglutathione_lyase                                                                                               :  2.66241e-30            0          inf
leucine_transaminase_(irreversible)                                                                                    :     0.374187            0          inf
lipid_(cold)_A_transport_via_ABC_system_(periplasm)                                                                    :            0            0          inf
lipid_A_transport_via_ABC_system_(periplasm)                                                                           :            0            0          inf
lipid_A_transport_via_ABC_system_(periplasm_to_extracellular)                                                          :            0            0          inf
lipoate_transport_via_diffusion_(extracellular_to_periplasm)                                                           :            0         -inf          inf
lysine_decarboxylase                                                                                                   :            0            0          inf
magnesium_(+2)_transport_in_via_diffusion                                                                              :            0            0          inf
magnesium_(Mg+2)_transport_in/out_via_proton_antiport_(periplasm)                                                      :   0.00705418         -inf          inf
magnesium_(Mg+2)_transport_via_diffusion_(extracellular_to_periplasm)                                                  :   0.00705418         -inf          inf
malate_decarboxylating_oxidoreductase_(decarboxylating)                                                                :            0            0          inf
malate_dehydrogenase                                                                                                   :      1.79992         -inf          inf
malate_oxidase                                                                                                         :   0.00103595         -inf          inf
malate_synthase                                                                                                        :            0            0            0
malic_enzyme_(NAD)                                                                                                     :            0            0          inf
malic_enzyme_(NADP)                                                                                                    :            0            0          inf
malonic_semialdehyde_reductase                                                                                         :            0            0          inf
maltohexaose_transport_via_ABC_system_(periplasm)                                                                      :            0            0            0
maltohexaose_transport_via_diffusion_(extracellular_to_periplasm)_irreversible                                         :            0            0            0
maltopentaoseMaltotriose_transport_via_diffusion_(extracellular_to_periplasm)_irreversible                             :            0            0            0
maltopentaose_transport_via_ABC_system_(periplasm)                                                                     :            0            0            0
maltoseMaltotriose_transport_via_diffusion_(extracellular_to_periplasm)_irreversible                                   :            0            0            0
maltose_O-acetyltransferase                                                                                            :            0         -inf          inf
maltose_transport_via_ABC_system_(periplasm)                                                                           :            0            0            0
maltose_transport_via_PEP_Pyr_PTS_(periplasm)                                                                          :            0            0            0
maltotetraoseMaltotriose_transport_via_diffusion_(extracellular_to_periplasm)_irreversible                             :            0            0            0
maltotetraose_transport_via_ABC_system_(periplasm)                                                                     :            0            0            0
manganese_(Mn+2)_transport_in_via_proton_symport_(periplasm)                                                           :            0            0          inf
manganese_(Mn+2)_transport_out_via_proton_antiport_(periplasm)                                                         :            0            0          inf
manganese_transport_in_via_permease_(no_H+)                                                                            :   0.00056242            0          inf
mannitol-1-phosphate_5-dehydrogenase                                                                                   :            0         -inf          inf
mannitol_transport_via_PEP_Pyr_PTS_(periplasm)                                                                         :            0            0          inf
mannitol_transport_via_diffusion_(extracellular_to_periplasm)                                                          :            0         -inf          inf
mannose-1-phosphate_guanylyltransferase_(GDP)                                                                          :            0            0          inf
mannose-6-phosphate_isomerase                                                                                          :            0         -inf          inf
mannose_6-phosphate_phosphatase                                                                                        :            0            0          inf
melibiose_transport_in_via_antiport_(periplasm)                                                                        :            0            0          inf
melibiose_transport_in_via_symport_(periplasm)                                                                         :            0            0            0
melibiose_transport_via_diffusion_(extracellular_to_periplasm)                                                         :            0         -inf          inf
mercury_(Hg+2)_transport_out_via_proton_antiport_(periplasm)                                                           :            0            0          inf
mercury_(Hg+2)_transport_via_diffusion_(extracellular_to_periplasm)                                                    :            0         -inf          inf
meso-2,6-Diaminoheptanedioate_exchange                                                                                 :            0            0          inf
meso-2,6-Diaminoheptanedioate_transport_via_diffusion_(extracellular_to_periplasm)                                     :            0         -inf          inf
methanesulfonate_exchange                                                                                              :            0            0          inf
methanesulfonate_transport_via_ABC_system_(periplasm)                                                                  :            0            0          inf
methanesulfonate_transport_via_diffusion_(extracellular_to_periplasm)                                                  :            0         -inf          inf
methanol_exchange                                                                                                      :  1.70948e-06            0          inf
methenyltetrahydrofolate_cyclohydrolase                                                                                :      0.82021         -inf          inf
methionine_adenosyltransferase                                                                                         :   0.00729949            0          inf
methionine_oxidation_(spontaneous)                                                                                     :            0            0          inf
methionine_oxidation_2_(spontaneous)                                                                                   :            0            0          inf
methionine_synthase                                                                                                    :     0.134746            0          inf
methylenetetrahydrofolate_dehydrogenase_(NADP)                                                                         :      0.82021         -inf          inf
methylglyoxal_synthase                                                                                                 :            0            0          inf
methylisocitrate_lyase                                                                                                 :            0         -inf          inf
methylthioadenosine_nucleosidase                                                                                       :   0.00576438            0          inf
minocycline_exchange                                                                                                   :            0            0          inf
molybdate_transport_via_ABC_system_(periplasm)                                                                         :    0.0001171            0          inf
molybdate_transport_via_diffusion_(extracellular_to_periplasm)                                                         :    0.0001171         -inf          inf
molybdenum_cofactor_synthase                                                                                           :  0.000111116            0          inf
molybdopterin_adenylyltransferase                                                                                      :  0.000210266            0          inf
molybdopterin_cytidine_dinucleotide_synthase                                                                           :  5.98319e-06            0          inf
molybdopterin_guanine_dinucleotide_synthase                                                                            :  5.98319e-06            0          inf
molybdopterin_synthase                                                                                                 :  0.000210266            0          inf
molybdopterin_synthase_sulfurylase                                                                                     :  0.000420533            0          inf
murein_D,D-carboxypeptidase_(murein5p3p)_(periplasm)                                                                   :            0            0          inf
murein_D,D-carboxypeptidase_(murein5p4p)_(periplasm)                                                                   :   0.00459936            0          inf
murein_D,D-carboxypeptidase_(murein5p5p)_(periplasm)                                                                   :   0.00459936            0          inf
murein_D,D-carboxypeptidase_(murein5px4p)_(periplasm)                                                                  :   0.00465663            0          inf
murein_D,D-carboxypeptidase_(murein5px4px4p)_(periplasm)                                                               :  0.000575241            0          inf
murein_D,D-endopeptidase_(murein3px4p)_(periplasm)                                                                     :            0            0          inf
murein_D,D-endopeptidase_(murein4px4p)_(periplasm)                                                                     :            0            0          inf
murein_D,D-endopeptidase_(murein4px4px4p)_(periplasm)                                                                  :            0            0          inf
murein_D,D-endopeptidase_(murein5px4p)_(periplasm)                                                                     :            0            0          inf
murein_L,D-carboxypeptidase_(murein4p3p)_(periplasm)                                                                   :            0            0          inf
murein_L,D-carboxypeptidase_(murein4p4p)_(periplasm)                                                                   :            0            0          inf
murein_L,D-carboxypeptidase_(murein5p5p)_(periplasm)                                                                   :            0            0          inf
murein_L,D-carboxypeptidase_(murein5px3p)_(periplasm)                                                                  :   0.00114963            0          inf
murein_L,D-carboxypeptidase_(murein5px4p)_(periplasm)                                                                  :  0.000517119            0          inf
murein_L,D-endopeptidase_(murein3px3p)_(periplasm)                                                                     :   0.00114963            0          inf
murein_L,D-endopeptidase_(murein5px3p)_(periplasm)                                                                     :            0            0          inf
murein_crosslinking_transpeptidase_1A_(A2pm->D-ala)_(periplasm)_001                                                    :   0.00517375            0          inf
murein_crosslinking_transpeptidase_1A_(A2pm->D-ala)_(periplasm)_002                                                    :  0.000575241            0          inf
murein_crosslinking_transpeptidase_1B_(A2pm->A2pm)_(periplasm)                                                         :   0.00114963            0          inf
murein_lytic_transglycosylase_(murein3p3p)_(periplasm)                                                                 :            0            0          inf
murein_lytic_transglycosylase_(murein4p3p)_(periplasm)                                                                 :            0            0          inf
murein_lytic_transglycosylase_(murein4p4p)_(periplasm)                                                                 :            0            0          inf
murein_lytic_transglycosylase_(murein4px4p4p)_(periplasm)                                                              :            0            0          inf
murein_polymerizing_transglycosylase                                                                                   :     0.011498            0          inf
murein_polymerizing_transglycosylase_2_(three_linked_units)                                                            :  0.000575241            0          inf
myo-Inositol_exchange                                                                                                  :            0            0          inf
myo-Inositol_hexakisphosphate_exchange                                                                                 :            0            0          inf
myo-inositol_1-phosphatase                                                                                             :            0            0          inf
myo-inositol_phosphate_transport_via_diffusion_(extracellular_to_periplasm)                                            :            0            0          inf
nickel_(+2)_transport_in_via_permease_(no_H+)                                                                          :  0.000262406            0          inf
nickel_transport_via_ABC_system_(uptake,_periplasm)                                                                    :            0            0          inf
nickel_transport_via_diffusion_(extracellular_to_periplasm)                                                            :  0.000262406         -inf          inf
nickle_(Ni+2)_transport_out_via_proton_antiport_(periplasm)                                                            :            0            0          inf
nicotinamidase                                                                                                         :            0            0          inf
nicotinamide-nucleotide_adenylyltransferase                                                                            :            0            0          inf
nicotinamide-nucleotide_amidase                                                                                        :            0            0          inf
nicotinate-nucleotide_adenylyltransferase                                                                              :   0.00194796         -inf          inf
nicotinate-nucleotide_diphosphorylase_(carboxylating)                                                                  :   0.00194796            0          inf
nicotinic_acid_mononucleotide_pyrophosphorylase                                                                        :            0            0          inf
nitrate_transport_in_via_nitrite_antiport_(periplasm)                                                                  :            0            0          inf
nitrate_transport_via_diffusion_(extracellular_to_periplasm)                                                           :            0         -inf          inf
nitric_oxide_dioxygenase_001                                                                                           :            0            0          inf
nitric_oxide_dioxygenase_002                                                                                           :            0            0          inf
nitric_oxide_transport_via_diffusion_(extracellular_to_periplasm)                                                      :            0         -inf          inf
nitrious_oxide_transport_(diffusion)                                                                                   :            0         -inf          inf
nitrious_oxide_transport_via_diffusion_(extracellular_to_periplasm)                                                    :            0         -inf          inf
nitrite_Reductase_(Menaquinole-8,_periplasm)                                                                           :            0            0          inf
nitrite_Reductase_(NADH)                                                                                               :            0            0            0
nitrite_Reductase_(Ubiquinole-8,_periplasm)                                                                            :            0            0          inf
nitrite_transport_in_via_proton_symport,_reversible_(periplasm)                                                        :            0            0            0
nitrite_transport_via_diffusion_(extracellular_to_periplasm)                                                           :            0         -inf          inf
novobiocin_exchange                                                                                                    :            0            0          inf
nucleoside-diphosphate_kinase_(ATP_CDP)                                                                                :     0.118109         -inf          inf
nucleoside-diphosphate_kinase_(ATP_GDP)                                                                                :     0.640362         -inf          inf
nucleoside-diphosphate_kinase_(ATP_UDP)                                                                                :     0.341537         -inf          inf
nucleoside-diphosphate_kinase_(ATP_dADP)                                                                               :    0.0212019         -inf          inf
nucleoside-diphosphate_kinase_(ATP_dCDP)                                                                               :    0.0218916         -inf          inf
nucleoside-diphosphate_kinase_(ATP_dGDP)                                                                               :    0.0218916         -inf          inf
nucleoside-diphosphate_kinase_(ATP_dTDP)                                                                               :    0.0281689         -inf          inf
nucleoside-diphosphate_kinase_(ATP_dUDP)                                                                               :    0.0212019         -inf          inf
nucleoside-triphosphatase_(ATP)                                                                                        :            0            0          inf
nucleoside-triphosphatase_(CTP)                                                                                        :            0            0          inf
nucleoside-triphosphatase_(GTP)                                                                                        :            0            0          inf
nucleoside-triphosphatase_(GTP)_(periplasm)                                                                            :            0            0          inf
nucleoside-triphosphatase_(ITP)                                                                                        :            0            0          inf
nucleoside-triphosphatase_(XTP)                                                                                        :            0            0          inf
nucleoside-triphosphatase_(dITP)                                                                                       :            0            0          inf
o-succinylbenzoate-CoA_ligase                                                                                          :  0.000381215            0          inf
o2_transport_via_diffusion_(periplasm)                                                                                 :      16.5065         -inf          inf
octadecanoate_(n-C18_0)_exchange                                                                                       :            0            0          inf
octadecenoate_(n-C18_1)_exchange                                                                                       :            0            0          inf
octanoate_(n-C8_0)_exchange                                                                                            :            0            0          inf
ornithine_carbamoyltransferase                                                                                         :      0.24567         -inf          inf
ornithine_transport_via_ABC_system_(periplasm)                                                                         :            0            0          inf
ornithine_transport_via_diffusion_(extracellular_to_periplasm)                                                         :            0         -inf          inf
orotate_phosphoribosyltransferase                                                                                      :    -0.273794         -inf          inf
orotidine-5'-phosphate_decarboxylase                                                                                   :     0.273794            0          inf
oxaloacetate_decarboxylase                                                                                             :            0            0          inf
oxamate_transcarbamoylase                                                                                              :            0            0          inf
oxepin-CoA_hydrolase/_3-oxo-5,6-dehydrosuberyl-CoA_semialdehyde_dehydrogenase_(NADP+)                                  :            0            0          inf
oxygen_transport_via_diffusion_(extracellular_to_periplasm)                                                            :      16.5065         -inf          inf
pantetheine-phosphate_adenylyltransferase                                                                              :  0.000492331            0          inf
pantothenate_kinase                                                                                                    :  0.000492331            0          inf
pantothenate_synthase                                                                                                  :  0.000492331            0          inf
peroxyaminoacrylate_reductase                                                                                          :            0            0          inf
peroxyureidoacrylate_hydrolase                                                                                         :            0            0          inf
phenethylacetaldehyde_transport_via_diffusion_(extracellular_to_periplasm)                                             :            0         -inf          inf
phenethylamine_transport_via_diffusion_(extracellular_to_periplasm)                                                    :            0         -inf          inf
phenylacetaldehyde_reversible_transport_via_proton_symport_(periplasm)                                                 :            0         -inf          inf
phenylacetate-CoA_ligase                                                                                               :            0            0          inf
phenylalanine_transaminase                                                                                             :    -0.153871         -inf          inf
phopho-L-tyrosine_transport_via_diffusion_(extracellular_to_periplasm)                                                 :            0         -inf          inf
phosphate_reversible_transport_via_symport_(periplasm)                                                                 :     0.792512         -inf          inf
phosphate_transport_via_ABC_system_(uptake,_periplasm)                                                                 :            0            0          inf
phosphate_transport_via_diffusion_(extracellular_to_periplasm)                                                         :     0.792512         -inf          inf
phosphatidate_transport_via_ABC_system_(n-C12_0,_periplasm)                                                            :            0            0          inf
phosphatidate_transport_via_ABC_system_(n-C14_0,_periplasm)                                                            :            0            0          inf
phosphatidate_transport_via_ABC_system_(n-C14_1,_periplasm)                                                            :            0            0          inf
phosphatidate_transport_via_ABC_system_(n-C16_0,_periplasm)                                                            :            0            0          inf
phosphatidate_transport_via_ABC_system_(n-C16_1,_periplasm)                                                            :            0            0          inf
phosphatidate_transport_via_ABC_system_(n-C18_0,_periplasm)                                                            :            0            0          inf
phosphatidate_transport_via_ABC_system_(n-C18_1,_periplasm)                                                            :            0            0          inf
phosphatidylethanolamine_transport_via_ABC_system_(n-C12_0,_periplasm)                                                 :            0            0          inf
phosphatidylethanolamine_transport_via_ABC_system_(n-C14_0,_periplasm)                                                 :            0            0          inf
phosphatidylethanolamine_transport_via_ABC_system_(n-C14_1,_periplasm)                                                 :            0            0          inf
phosphatidylethanolamine_transport_via_ABC_system_(n-C16_0,_periplasm)                                                 :    0.0271791            0          inf
phosphatidylethanolamine_transport_via_ABC_system_(n-C16_1,_periplasm)                                                 :    0.0211395            0          inf
phosphatidylethanolamine_transport_via_ABC_system_(n-C18_0,_periplasm)                                                 :            0            0          inf
phosphatidylethanolamine_transport_via_ABC_system_(n-C18_1,_periplasm)                                                 :    0.0108954            0          inf
phosphatidylglycerol_phosphate_phosphatase_(n-C14_0)_001                                                               :            0            0          inf
phosphatidylglycerol_phosphate_phosphatase_(n-C14_0)_002                                                               :            0            0          inf
phosphatidylglycerol_phosphate_phosphatase_(n-C14_1)                                                                   :            0            0          inf
phosphatidylglycerol_phosphate_phosphatase_(n-C16_0)                                                                   :    0.0140921            0          inf
phosphatidylglycerol_phosphate_phosphatase_(n-C16_1)                                                                   :    0.0109612            0          inf
phosphatidylglycerol_phosphate_phosphatase_(n-C18_0)                                                                   :            0            0          inf
phosphatidylglycerol_phosphate_phosphatase_(n-C18_1)                                                                   :   0.00564899            0          inf
phosphatidylglycerol_phosphate_phosphatase_(periplasm,_n-C14_0)_001                                                    :            0            0          inf
phosphatidylglycerol_phosphate_phosphatase_(periplasm,_n-C14_0)_002                                                    :            0            0          inf
phosphatidylglycerol_phosphate_phosphatase_(periplasm,_n-C14_1)                                                        :            0            0          inf
phosphatidylglycerol_phosphate_phosphatase_(periplasm,_n-C16_0)                                                        :            0            0          inf
phosphatidylglycerol_phosphate_phosphatase_(periplasm,_n-C16_1)                                                        :            0            0          inf
phosphatidylglycerol_phosphate_phosphatase_(periplasm,_n-C18_0)                                                        :            0            0          inf
phosphatidylglycerol_phosphate_phosphatase_(periplasm,_n-C18_1)                                                        :            0            0          inf
phosphatidylglycerol_transport_via_ABC_system_(n-C12_0,_periplasm)                                                     :            0            0          inf
phosphatidylglycerol_transport_via_ABC_system_(n-C14_0,_periplasm)                                                     :            0            0          inf
phosphatidylglycerol_transport_via_ABC_system_(n-C14_1,_periplasm)                                                     :            0            0          inf
phosphatidylglycerol_transport_via_ABC_system_(n-C16_0,_periplasm)                                                     :   0.00921411            0          inf
phosphatidylglycerol_transport_via_ABC_system_(n-C16_1,_periplasm)                                                     :   0.00716701            0          inf
phosphatidylglycerol_transport_via_ABC_system_(n-C18_0,_periplasm)                                                     :            0            0          inf
phosphatidylglycerol_transport_via_ABC_system_(n-C18_1,_periplasm)                                                     :   0.00369334            0          inf
phosphatidylglycerophosphate_transport_via_ABC_system_(n-C12_0,_periplasm)                                             :            0            0          inf
phosphatidylglycerophosphate_transport_via_ABC_system_(n-C14_0,_periplasm)                                             :            0            0          inf
phosphatidylglycerophosphate_transport_via_ABC_system_(n-C14_1,_periplasm)                                             :            0            0          inf
phosphatidylglycerophosphate_transport_via_ABC_system_(n-C16_0,_periplasm)                                             :            0            0          inf
phosphatidylglycerophosphate_transport_via_ABC_system_(n-C16_1,_periplasm)                                             :            0            0          inf
phosphatidylglycerophosphate_transport_via_ABC_system_(n-C18_0,_periplasm)                                             :            0            0          inf
phosphatidylglycerophosphate_transport_via_ABC_system_(n-C18_1,_periplasm)                                             :            0            0          inf
phospho-L-serine_phosphatase_(periplasmic)                                                                             :            0            0          inf
phospho-L-serine_transport_via_diffusion_(extracellular_to_periplasm)                                                  :            0         -inf          inf
phospho-L-threonine_phosphatase_(periplasmic)                                                                          :            0            0          inf
phospho-L-threonine_transport_via_diffusion_(extracellular_to_periplasm)                                               :            0         -inf          inf
phospho-L-tyrosine_phosphatase_(periplasmic)                                                                           :            0            0          inf
phospho-N-acetylmuramoyl-pentapeptide-transferase_(meso-2,6-diaminopimelate)                                           :    0.0235712            0          inf
phosphoadenylyl-sulfate_reductase_(glutaredoxin)                                                                       :            0            0          inf
phosphoadenylyl-sulfate_reductase_(thioredoxin)                                                                        :     0.211854            0          inf
phosphoenolpyruvate_carboxykinase                                                                                      :            0            0          inf
phosphoenolpyruvate_carboxylase                                                                                        :        2.501            0          inf
phosphoenolpyruvate_synthase                                                                                           :            0            0          inf
phosphoethanolamine_KDO(2)-lipid_(A)_exchange                                                                          :            0            0          inf
phosphoethanolamine_lipid_A_transport_via_ABC_system_(periplasm_to_extracellular)                                      :            0            0          inf
phosphoethanolamine_transferase_(c-C16_1)_001                                                                          :            0            0          inf
phosphoethanolamine_transferase_(c-C16_1)_002                                                                          :            0            0          inf
phosphofructokinase                                                                                                    :      6.11137            0          inf
phosphofructokinase_(s7p)                                                                                              :            0            0          inf
phosphoglucomutase                                                                                                     :    -0.166625         -inf          inf
phosphogluconate_dehydrogenase                                                                                         :      5.61586            0          inf
phosphoglucosamine_mutase                                                                                              :   -0.0610764         -inf          inf
phosphoglycerate_dehydrogenase                                                                                         :      1.45008            0          inf
phosphoglycerate_kinase                                                                                                :     -17.7474         -inf          inf
phosphoglycerate_mutase                                                                                                :     -16.2973         -inf          inf
phosphomannomutase                                                                                                     :            0         -inf          inf
phosphomethylpyrimidine_kinase                                                                                         :  0.000190607            0          inf
phosphopantothenate-cysteine_ligase                                                                                    :  0.000492331            0          inf
phosphopantothenoylcysteine_decarboxylase                                                                              :  0.000492331            0          inf
phosphopentomutase                                                                                                     :  -0.00710718         -inf          inf
phosphopentomutase_2_(deoxyribose)                                                                                     :            0         -inf          inf
phosphoribosyl-AMP_cyclohydrolase                                                                                      :    0.0786841            0          inf
phosphoribosyl-ATP_pyrophosphatase                                                                                     :    0.0786841            0          inf
phosphoribosylaminoimidazole_carboxylase                                                                               :     0.371716            0          inf
phosphoribosylaminoimidazole_carboxylase_(mutase_rxn)                                                                  :    -0.371716         -inf          inf
phosphoribosylaminoimidazole_synthase                                                                                  :     0.371907            0          inf
phosphoribosylaminoimidazolecarboxamide_formyltransferase                                                              :       0.4504         -inf          inf
phosphoribosylaminoimidazolesuccinocarboxamide_synthase                                                                :     0.371716            0          inf
phosphoribosylanthranilate_isomerase_(irreversible)                                                                    :    0.0472108            0          inf
phosphoribosylformylglycinamidine_synthase                                                                             :     0.371907            0          inf
phosphoribosylglycinamide_formyltransferase                                                                            :     0.371907         -inf          inf
phosphoribosylglycinamide_synthase                                                                                     :     0.371907         -inf          inf
phosphoribosylpyrophosphate_synthetase                                                                                 :     0.773544         -inf          inf
phosphoserine_phosphatase_(L-serine)                                                                                   :      1.45008            0          inf
phosphoserine_transaminase                                                                                             :      1.45008            0          inf
phosphotransacetylase                                                                                                  :      5.89434         -inf          inf
polyphosphate_kinase_001                                                                                               : -0.000190607         -inf          inf
polyphosphate_kinase_002                                                                                               :     -2.79745         -inf          inf
porphobilinogen_synthase                                                                                               :   0.00228729            0          inf
potassium_transport_in_via_proton_symport_(periplasm)                                                                  :     0.158717            0          inf
potassium_transport_out_via_proton_antiport_(periplasm)                                                                :            0            0          inf
potassium_transport_via_diffusion_(extracellular_to_periplasm)                                                         :     0.158717         -inf          inf
prephenate_dehydratase                                                                                                 :     0.153871            0          inf
prephenate_dehydrogenase                                                                                               :      0.11472            0          inf
propanal_transport_via_channel_(periplasm)                                                                             :            0         -inf          inf
propanal_transport_via_diffusion_(extracellular_to_periplasm)                                                          :            0         -inf          inf
propionate_transport_via_diffusion                                                                                     :            0         -inf          inf
protoheme_transport_irreversible_out_via_diffusion_(periplasm_to_extracellular)                                        :            0            0          inf
protoheme_transport_via_ABC_system_(periplasm)                                                                         :            0            0          inf
proton_transport_via_diffusion_(extracellular_to_periplasm)                                                            :     -13.9839         -inf          inf
protoporphyrinogen_oxidase_(aerobic)                                                                                   :            0            0          inf
protoporphyrinogen_oxidase_(anaerobic)                                                                                 :  0.000381215            0          inf
psicoselysine_exchange                                                                                                 :            0            0          inf
psicoselysine_transport_via_proton_symport_(periplasm)                                                                 :            0            0          inf
psicoselysine_transporter_via_diffusion_(extracellular)                                                                :            0         -inf          inf
purine-nucleoside_phosphorylase_(Adenosine)                                                                            :  -0.00710718         -inf          inf
purine-nucleoside_phosphorylase_(Deoxyadenosine)                                                                       :  9.15079e-29         -inf          inf
purine-nucleoside_phosphorylase_(Deoxyguanosine)                                                                       :            0         -inf          inf
purine-nucleoside_phosphorylase_(Deoxyinosine)                                                                         :            0         -inf          inf
purine-nucleoside_phosphorylase_(Guanosine)                                                                            :            0         -inf          inf
purine-nucleoside_phosphorylase_(Inosine)                                                                              :            0         -inf          inf
purine-nucleoside_phosphorylase_(Xanthosine)                                                                           :            0         -inf          inf
putrescine/ornithine_antiporter_(periplasm)                                                                            :            0         -inf          inf
putrescine_transport_in_via_proton_symport                                                                             :            0            0          inf
putrescine_transport_via_ABC_system_(periplasm)                                                                        :            0            0          inf
putrescine_transport_via_diffusion_(extracellular_to_periplasm)                                                        :            0         -inf          inf
pyridoxal_import                                                                                                       :            0            0          inf
pyridoxal_kinase                                                                                                       :            0            0          inf
pyridoxal_transport_via_diffusion_(extracellular)                                                                      :            0         -inf          inf
pyridoxamine_5'-phosphate_oxidase                                                                                      :            0            0          inf
pyridoxamine_import                                                                                                    :            0            0          inf
pyridoxamine_kinase                                                                                                    :            0            0          inf
pyridoxamine_transport_via_diffusion_(extracellular)                                                                   :            0         -inf          inf
pyridoxine_5'-phosphate_oxidase                                                                                        :  0.000190607            0          inf
pyridoxine_5'-phosphate_oxidase_(anaerboic                                                                             :            0            0          inf
pyridoxine_import                                                                                                      :            0            0          inf
pyridoxine_kinase                                                                                                      :            0            0          inf
pyridoxine_transport_via_diffusion_(extracellular)                                                                     :            0         -inf          inf
pyrimidine-nucleoside_phosphorylase_(uracil)                                                                           :            0         -inf          inf
pyrimidine_oxygenase                                                                                                   :            0            0          inf
pyrimidine_phosphatase                                                                                                 :  0.000381215            0          inf
pyrroline-5-carboxylate_reductase                                                                                      :     0.183597            0          inf
pyruvate_dehydrogenase                                                                                                 :      10.8158            0          inf
pyruvate_formate_lyase                                                                                                 :            0            0            0
pyruvate_kinase                                                                                                        :            0            0          inf
pyruvate_oxidase                                                                                                       :            0            0          inf
pyruvate_reversible_transport_via_proton_symport_(periplasm)                                                           :            0         -inf          inf
pyruvate_synthase                                                                                                      :   0.00566352         -inf          inf
pyruvate_transport_via_diffusion_(extracellular_to_periplasm)                                                          :            0         -inf          inf
quinol_monooxygenase_(Ubiquinol-8)                                                                                     :            0            0          inf
quinol_monooxygenase_(menaquinol_8)                                                                                    :            0            0          inf
quinolinate_synthase                                                                                                   :   0.00194796            0          inf
release_of_Fe(III)_from_ferric_2,3-dihydroxybenzoylserine                                                              :            0            0          inf
rhamanosyl-N-acetylglucosamyl-undecaprenyl_diphosphate_O-acetyltransferase_(LPS_O16_antigen_biosynthesis)              :            0            0          inf
rhamnosyltransferase_I_(LPS_core_biosynthesis)                                                                         :     0.006967            0          inf
rhamnulokinase                                                                                                         :            0            0            0
riboflavin_kinase                                                                                                      :  0.000190607            0          inf
riboflavin_synthase_001                                                                                                :  0.000762429            0          inf
riboflavin_synthase_002                                                                                                :  0.000381215            0          inf
ribokinase                                                                                                             :            0            0            0
ribonucleoside-diphosphate_reductase_(ADP)                                                                             :    0.0212019            0          inf
ribonucleoside-diphosphate_reductase_(ADP)_(glutaredoxin)                                                              :            0            0          inf
ribonucleoside-diphosphate_reductase_(CDP)                                                                             :    0.0218916            0          inf
ribonucleoside-diphosphate_reductase_(CDP)_(glutaredoxin)                                                              :            0            0          inf
ribonucleoside-diphosphate_reductase_(GDP)                                                                             :    0.0218916            0          inf
ribonucleoside-diphosphate_reductase_(GDP)_(glutaredoxin)                                                              :            0            0          inf
ribonucleoside-diphosphate_reductase_(UDP)                                                                             :    0.0212019            0          inf
ribonucleoside-diphosphate_reductase_(UDP)_(glutaredoxin)                                                              :            0            0          inf
ribonucleoside-triphosphate_reductase_(ATP)_(flavodoxin)                                                               :            0            0            0
ribonucleoside-triphosphate_reductase_(CTP)_(flavodoxin)                                                               :            0            0            0
ribonucleoside-triphosphate_reductase_(GTP)_(flavodoxin)                                                               :            0            0            0
ribonucleoside-triphosphate_reductase_(UTP)_(flavodoxin)                                                               :            0            0            0
ribose-1,5-bisphosphokinase                                                                                            :            0            0          inf
ribose-5-phosphate_isomerase                                                                                           :     -2.50048         -inf          inf
ribose_1-phosphokinase                                                                                                 :            0            0          inf
ribose_5-phosphate_phosphatase_001                                                                                     :            0            0          inf
ribose_5-phosphate_phosphatase_002                                                                                     :            0            0          inf
ribose_transport_via_diffusion_(extracellular_to_periplasm)                                                            :            0         -inf          inf
ribulose_5-phosphate_3-epimerase                                                                                       :      3.09371         -inf          inf
rifampin_exchange                                                                                                      :            0            0          inf
ring_1,2-epoxyphenylacetyl-CoA_isomerase_(oxepin-CoA_forming)                                                          :            0         -inf          inf
ring_1,2-phenylacetyl-CoA_epoxidase_(NADPH)                                                                            :            0            0          inf
sarcosine_oxidase                                                                                                      :            0            0          inf
sedoheptulose_7-phosphate_isomerase                                                                                    :     0.027868            0          inf
selenate_glutathione_reductase                                                                                         :            0            0          inf
selenate_glutathione_reductase_II                                                                                      :            0            0          inf
selenate_glutathione_reductase_III                                                                                     :            0            0          inf
selenate_reductase                                                                                                     :            0            0          inf
selenate_transport_via_diffusion_(extracellular_to_periplasm)                                                          :            0         -inf          inf
selenate_transport_via_proton_symport_(periplasm)                                                                      :            0            0          inf
selenite_exchange                                                                                                      :            0         -inf          inf
selenite_transport_via_diffusion_(extracellular_to_periplasm)                                                          :            0         -inf          inf
selenite_transport_via_proton_symport_(periplasm)                                                                      :            0            0          inf
selenocysteine_synthase                                                                                                :            0            0          inf
serine_O-acetyltransferase                                                                                             :     0.211854         -inf          inf
shikimate_dehydrogenase                                                                                                :     0.317899         -inf          inf
shikimate_kinase                                                                                                       :     0.317899            0          inf
shikimate_transport_in_via_proton_symport_(periplasm)                                                                  :            0            0          inf
shikimate_transport_via_diffusion_(extracellular_to_periplasm)                                                         :            0         -inf          inf
silver_exchange                                                                                                        :            0            0          inf
silver_transport_out_via_proton_antiport                                                                               :            0            0          inf
sirohydrochlorin_dehydrogenase_(NAD)                                                                                   :  0.000190607            0          inf
sirohydrochlorin_ferrochelatase                                                                                        :  0.000190607            0          inf
sn-Glycero-3-phospho-1-inositol_exchange                                                                               :            0            0          inf
sn-Glycero-3-phosphocholine_exchange                                                                                   :            0            0          inf
sn-Glycero-3-phosphoethanolamine_exchange                                                                              :            0            0          inf
sn-Glycerol_2-phosphate_transport_via_ABC_system_(periplasm)                                                           :            0            0          inf
sn-Glycerol_3-phosphate_transport_via_ABC_system_(periplasm)                                                           :            0            0            0
sn-glycerol-3-phosphocholine_transport_via_ABC_system_(periplasm)                                                      :            0            0            0
sn-glycerol-3-phosphoethanolamine_transport_via_ABC_system_(periplasm)_001                                             :            0            0            0
sn-glycerol-3-phosphoethanolamine_transport_via_ABC_system_(periplasm)_002                                             :            0            0            0
sn-glycerol-3-phosphoglycerol_transport_via_ABC_system_(periplasm)                                                     :            0            0            0
sn-glycerol-3-phosphoserine_transport_via_ABC_system_(periplasm)                                                       :            0            0            0
sodium_proton_antiporter_(H_NA_is_1.5)_(periplasm)                                                                     :            0            0          inf
sodium_proton_antiporter_(H_NA_is_2)_(periplasm)                                                                       :            0            0          inf
sodium_transport_out_via_proton_antiport_(cytoplasm_to_periplasm)                                                      :            0            0          inf
sodium_transport_via_diffusion_(extracellular_to_periplasm)                                                            :            0         -inf          inf
sorbitol-6-phosphate_dehydrogenase                                                                                     :            0            0            0
spermidine_synthase                                                                                                    :   0.00576438            0          inf
spermidine_transport_out_via_proton_antiport_(periplasm)                                                               :            0            0          inf
spermidine_transport_via_ABC_system_(periplasm)                                                                        :            0            0          inf
spermidine_transport_via_diffusion_(extracellular_to_periplasm)                                                        :            0         -inf          inf
succinate-semialdehyde_dehydrogenase_(NAD)                                                                             :            0            0          inf
succinate-semialdehyde_dehydrogenase_(NADP)                                                                            :            0            0          inf
succinate_D-tartrate_antiporter_(periplasm)                                                                            :            0            0            0
succinate_aspartate_antiporter_(periplasm)                                                                             :            0            0            0
succinate_dehydrogenase_(irreversible)                                                                                 :      0.93651            0          inf
succinate_fumarate_antiporter_(periplasm)                                                                              :            0            0            0
succinate_malate_antiporter_(periplasm)                                                                                :            0            0            0
succinate_transport_out_via_proton_antiport_(periplasm)                                                                :            0            0          inf
succinate_transport_via_diffusion_(extracellular_to_periplasm)                                                         :            0         -inf          inf
succinate_transport_via_proton_symport_(2_H)_(periplasm)                                                               :            0            0            0
succinyl-CoA_synthetase_(ADP-forming)                                                                                  :    -0.493183         -inf          inf
succinyl-diaminopimelate_desuccinylase                                                                                 :     0.308583            0          inf
succinyldiaminopimelate_transaminase                                                                                   :    -0.308583         -inf          inf
sucrose_transport_transport_via_diffusion_(extracellular_to_periplasm)                                                 :            0         -inf          inf
sucrose_transport_via_PEP_Pyr__(periplasm)                                                                             :            0            0          inf
sulfate_transport_in_via_proton_symport_(periplasm_to_cytoplasm)                                                       :      0.21538            0          inf
sulfate_transport_via_ABC_system_(periplasm)                                                                           :            0            0          inf
sulfate_transport_via_diffusion_(extracellular_to_periplasm)                                                           :      0.21538         -inf          inf
sulfite_reductase_(NADPH2)                                                                                             :     0.211854            0          inf
sulfite_transport_via_diffusion_(extracellular_to_periplasm)                                                           :            0         -inf          inf
sulfoaceate_transport_via_diffusion_(extracellular_to_periplasm)                                                       :            0         -inf          inf
sulfoacetate_exchange                                                                                                  :            0            0          inf
sulfoacetate_transport_via_ABC_system_(periplasm)                                                                      :            0            0          inf
sulfur_dioxide_exchange                                                                                                :            0            0          inf
superoxide_anion_transport_via_diffusion_(extracellular_to_periplasm)                                                  :            0         -inf          inf
superoxide_dismutase_001                                                                                               :            0            0            0
superoxide_dismutase_002                                                                                               :            0            0            0
tagaturonate_reductase                                                                                                 :            0         -inf          inf
tartronate_semialdehyde_reductase                                                                                      :            0         -inf          inf
taurine_transport_via_ABC_system_(periplasm)                                                                           :            0            0          inf
taurine_transport_via_diffusion_(extracellular_to_periplasm)                                                           :            0         -inf          inf
tetracycline_exchange                                                                                                  :            0            0          inf
[truncated: 13,441 more chars]
