# Supplementary material for: A metabolite-centric view on flux distributions in genome-scale metabolic models
Source: BMC Syst Biol. 2013 Apr 12;7:33. doi: 10.1186/1752-0509-7-33 (PMC3644240; doi:10.1186/1752-0509-7-33)
Supplement: Additional file 3 — Metano output files (FBA, FVA, split-ratio analysis). See http://metano.tu-bs.de/quickref.html for description of file formats. [file 1752-0509-7-33-S3.zip › metano-output/fva-output.txt]

NAME                                                                                                                         MIN_FLUX     FBA_FLUX     MAX_FLUX         DIFF           LB           UB
(2R,4S)-2-methyl-2,3,3,4-tetrahydroxytetrahydrofuran_synthesis_(spontaneous)                                           :   0.00114524   0.00114535   0.00207709   0.00093185            0          inf
(L-seryl)adenylate_synthase                                                                                            :  0.000571765  0.000571822   0.00989026    0.0093185         -inf          inf
(O16_antigen)x4_core_oligosaccharide_lipid_A_exchange                                                                  :            0            0            0            0            0          inf
(R)-Glycerate_exchange                                                                                                 :            0            0  0.000920051  0.000920051            0          inf
(R)-Pantothenate_exchange                                                                                              :            0            0            0            0            0          inf
(R)-Propane-1,2-diol_exchange                                                                                          :            0            0   0.00142403   0.00142403            0          inf
(R)-Propane-1,2-diol_facilitated_transport_(periplasm)                                                                 :  -0.00142403  1.26218e-29            0   0.00142403         -inf          inf
(R)-Propane-1,2-diol_transport_via_diffusion_(extracellular_to_periplasm)                                              :  -0.00142403            0            0   0.00142403         -inf          inf
(S)-Propane-1,2-diol_exchange                                                                                          :            0            0            0            0            0          inf
(S)-Propane-1,2-diol_facilitated_transport_(periplasm)                                                                 :            0            0            0            0         -inf          inf
(S)-Propane-1,2-diol_transport_via_diffusion_(extracellular_to_periplasm)                                              :            0            0            0            0         -inf          inf
(enterobacterial_common_antigen)x4_core_oligosaccharide_lipid_A_exchange                                               : -7.57306e-29            0  1.69891e-05  1.69891e-05            0          inf
1,2_diacylglycerol_transport_via_flipping_(periplasm_to_cytoplasm,_n-C12_0)                                            :            0            0   0.00828311   0.00828311            0          inf
1,2_diacylglycerol_transport_via_flipping_(periplasm_to_cytoplasm,_n-C14_0)                                            :            0            0   0.00828311   0.00828311            0          inf
1,2_diacylglycerol_transport_via_flipping_(periplasm_to_cytoplasm,_n-C14_1)                                            :            0            0   0.00828311   0.00828311            0          inf
1,2_diacylglycerol_transport_via_flipping_(periplasm_to_cytoplasm,_n-C16_0)                                            :            0            0   0.00828311   0.00828311            0          inf
1,2_diacylglycerol_transport_via_flipping_(periplasm_to_cytoplasm,_n-C16_1)                                            :            0            0   0.00828311   0.00828311            0          inf
1,2_diacylglycerol_transport_via_flipping_(periplasm_to_cytoplasm,_n-C18_0)                                            :            0            0   0.00828311   0.00828311            0          inf
1,2_diacylglycerol_transport_via_flipping_(periplasm_to_cytoplasm,_n-C18_1)                                            :            0            0   0.00828311   0.00828311            0          inf
1,4-alpha-D-glucan_exchange                                                                                            :            0            0            0            0            0          inf
1,4-alpha-D-glucan_transport_via_ABC_system_(periplasm)                                                                :            0            0            0            0            0            0
1,4-alpha-D-glucan_transport_via_diffusion_(extracellular_to_periplasm)_irreversible                                   :            0            0            0            0            0            0
1,4-alpha-glucan_branching_enzyme_(glycogen_->_bglycogen)                                                              :            0            0       100000       100000            0          inf
1,4-dihydroxy-2-naphthoate_octaprenyltransferase                                                                       :  0.000381177  0.000381215  0.000381215  3.81215e-08            0          inf
1,4-dihydroxy-2-napthoyl-CoA_synthase                                                                                  :  0.000381177  0.000381215  0.000381215  3.81215e-08            0          inf
1,4-dihydroxy-2-napthoyl-CoA_thioesterase                                                                              :  0.000381177  0.000381215  0.000381215  3.81215e-08            0          inf
1,5-Diaminopentane_exchange                                                                                            :            0            0            0            0            0          inf
1,5-Diaminopentane_transport_via_diffusion_(extracellular_to_periplasm)                                                :            0            0            0            0         -inf          inf
1,6-anhydrous-N-Acetylmuramate_kinase                                                                                  :            0            0   0.00194642   0.00194642            0          inf
1-(5-phosphoribosyl)-5-[(5-phosphoribosylamino)methylideneamino)imidazole-4-carboxamide_isomerase                      :    0.0786762    0.0786841     0.079454  0.000777757         -inf          inf
1-Deoxy-D-xylulose_kinase                                                                                              :            0            0            0            0            0            0
1-deoxy-D-xylulose_5-phosphate_synthase                                                                                :   0.00604413   0.00604473   0.00604473  6.04473e-07            0          inf
1-deoxy-D-xylulose_reductoisomerase                                                                                    :   0.00566295   0.00566352   0.00566352  5.66352e-07            0          inf
1-hexadec-7-enoyl-sn-glycerol_3-phosphate_O-acyltransferase_(n-C16_1)                                                  :    0.0403175    0.0403216    0.0447027   0.00438518            0          inf
1-hexadecanoyl-sn-glycerol_3-phosphate_O-acyltransferase_(n-C16_0)                                                     :    0.0518357    0.0518409    0.0562209   0.00438518            0          inf
1-hydroxy-2-methyl-2-(E)-butenyl_4-diphosphate_reductase_(dmpp)                                                        :            0   0.00080944   0.00566352   0.00566352            0          inf
1-hydroxy-2-methyl-2-(E)-butenyl_4-diphosphate_reductase_(ipdp)                                                        :            0   0.00485408   0.00566352   0.00566352            0          inf
1-octadec-7-enoyl-sn-glycerol_3-phosphate_O-acyltransferase_(n-C18_1)                                                  :    0.0207793    0.0207813    0.0251644   0.00438518            0          inf
1-octadecanoyl-sn-glycerol_3-phosphate_O-acyltransferase_(n-C18_0)                                                     :            0            0   0.00438518   0.00438518            0          inf
1-pyrroline-5-carboxylate_dehydrogenase                                                                                :            0            0            0            0            0            0
1-tetradec-7-enoyl-sn-glycerol_3-phosphate_O-acyltransferase_(n-C14_1)                                                 :            0            0   0.00438518   0.00438518            0          inf
1-tetradecanoyl-sn-glycerol_3-phosphate_O-acyltransferase_(n-C12_0)                                                    :            0            0   0.00438518   0.00438518            0          inf
1-tetradecanoyl-sn-glycerol_3-phosphate_O-acyltransferase_(n-C14_0)                                                    :            0            0   0.00438518   0.00438518            0          inf
2',3'-Cyclic_AMP_exchange                                                                                              :            0            0            0            0            0          inf
2',3'-Cyclic_CMP_exchange                                                                                              :            0            0            0            0            0          inf
2',3'-Cyclic_GMP_exchange                                                                                              :            0            0            0            0            0          inf
2',3'-Cyclic_UMP_exchange                                                                                              :            0            0            0            0            0          inf
2',3'-cyclic-nucleotide_phosphodiesterase_(AMP)_(periplasm)                                                            :            0            0            0            0            0          inf
2',3'-cyclic-nucleotide_phosphodiesterase_(CMP)_(periplasm)                                                            :            0            0            0            0            0          inf
2',3'-cyclic-nucleotide_phosphodiesterase_(GMP)_(periplasm)                                                            :            0            0            0            0            0          inf
2',3'-cyclic-nucleotide_phosphodiesterase_(UMP)_(periplasm)                                                            :            0            0            0            0            0          inf
2(alpha-D-Mannosyl)-D-glycerate_exchange                                                                               :            0            0            0            0            0          inf
2,3-dehydroadipyl-CoA_hydratase                                                                                        :            0            0            0            0         -inf          inf
2,3-diaminopropionate_amonnia_lyase                                                                                    :            0            0            0            0            0          inf
2,3-diaminopropionate_exchange                                                                                         :            0            0            0            0            0          inf
2,3-diaminopropionate_transport_in_via_proton_symport                                                                  :            0            0            0            0            0          inf
2,3-diaminopropionate_transport_via_diffusion                                                                          :            0            0            0            0         -inf          inf
2,3-dihydro-2,3-dihydroxybenzoate_dehydrogenase                                                                        :  0.000571765  0.000571822   0.00107119  0.000499428         -inf          inf
2,3-dihydroxybenzoate_adenylate_synthase                                                                               :  0.000571765  0.000571822   0.00989026    0.0093185            0          inf
2,3-dihydroxybenzoylserine_hydrolase                                                                                   :            0            0    0.0093185    0.0093185            0          inf
2,3-dihydroxycinnamate_1,2-dioxygenase                                                                                 :            0            0            0            0            0          inf
2,3-dihydroxycinnamate_dehydrogenase                                                                                   :            0            0            0            0            0          inf
2,3-dihydroxyphenylpropionate_dehydrogenase                                                                            :            0            0            0            0            0          inf
2,3-dihydroxypheylpropionate_1,2-dioxygenase                                                                           :            0            0            0            0            0          inf
2,3_dioxo-L-gulonate_reductase                                                                                         :            0            0            0            0            0            0
2,5-diketo-D-gluconate_reductase                                                                                       :            0            0            0            0            0          inf
2,5-diketo-D-gluconate_reductase_(NADH)                                                                                :            0            0            0            0            0          inf
2,5-diketo-D-gluconate_reductase_(NADPH)                                                                               :            0            0            0            0            0          inf
2-Acyl-sn-glycero-3-phosphatidate_(n-C12_0)_transporter_via_facilitated_diffusion_(periplasm)                          :            0            0   0.00438518   0.00438518            0          inf
2-Acyl-sn-glycero-3-phosphatidate_(n-C14_0)_transporter_via_facilitated_diffusion_(periplasm)                          :            0            0   0.00438518   0.00438518            0          inf
2-Acyl-sn-glycero-3-phosphatidate_(n-C14_1)_transporter_via_facilitated_diffusion_(periplasm)                          :            0            0   0.00438518   0.00438518            0          inf
2-Acyl-sn-glycero-3-phosphatidate_(n-C16_0)_transporter_via_facilitated_diffusion_(periplasm)                          :            0            0   0.00438518   0.00438518            0          inf
2-Acyl-sn-glycero-3-phosphatidate_(n-C16_1)_transporter_via_facilitated_diffusion_(periplasm)                          :            0            0   0.00438518   0.00438518            0          inf
2-Acyl-sn-glycero-3-phosphatidate_(n-C18_0)_transporter_via_facilitated_diffusion_(periplasm)                          :            0            0   0.00438518   0.00438518            0          inf
2-Acyl-sn-glycero-3-phosphatidate_(n-C18_1)_transporter_via_facilitated_diffusion_(periplasm)                          :            0            0   0.00438518   0.00438518            0          inf
2-Acyl-sn-glycero-3-phosphoethanolamine_(n-C12_0)_transporter_via_facilitated_diffusion_(periplasm)                    :            0            0   0.00621233   0.00621233            0          inf
2-Acyl-sn-glycero-3-phosphoethanolamine_(n-C14_0)_transporter_via_facilitated_diffusion_(periplasm)                    :            0            0   0.00621233   0.00621233            0          inf
2-Acyl-sn-glycero-3-phosphoethanolamine_(n-C14_1)_transporter_via_facilitated_diffusion_(periplasm)                    :            0            0   0.00621233   0.00621233            0          inf
2-Acyl-sn-glycero-3-phosphoethanolamine_(n-C16_0)_transporter_via_facilitated_diffusion_(periplasm)                    :            0            0   0.00621233   0.00621233            0          inf
2-Acyl-sn-glycero-3-phosphoethanolamine_(n-C16_1)_transporter_via_facilitated_diffusion_(periplasm)                    :            0            0   0.00621233   0.00621233            0          inf
2-Acyl-sn-glycero-3-phosphoethanolamine_(n-C18_0)_transporter_via_facilitated_diffusion_(periplasm)                    :            0            0   0.00621233   0.00621233            0          inf
2-Acyl-sn-glycero-3-phosphoethanolamine_(n-C18_1)_transporter_via_facilitated_diffusion_(periplasm)                    :            0            0   0.00621233   0.00621233            0          inf
2-Acyl-sn-glycero-3-phosphoglycerol_(n-C12_0)_transporter_via_facilitated_diffusion_(periplasm)                        :            0            0   0.00621233   0.00621233            0          inf
2-Acyl-sn-glycero-3-phosphoglycerol_(n-C14_0)_transporter_via_facilitated_diffusion_(periplasm)                        :            0            0   0.00621233   0.00621233            0          inf
2-Acyl-sn-glycero-3-phosphoglycerol_(n-C14_1)_transporter_via_facilitated_diffusion_(periplasm)                        :            0            0   0.00621233   0.00621233            0          inf
2-Acyl-sn-glycero-3-phosphoglycerol_(n-C16_0)_transporter_via_facilitated_diffusion_(periplasm)                        :            0            0   0.00621233   0.00621233            0          inf
2-Acyl-sn-glycero-3-phosphoglycerol_(n-C16_1)_transporter_via_facilitated_diffusion_(periplasm)                        :            0            0   0.00621233   0.00621233            0          inf
2-Acyl-sn-glycero-3-phosphoglycerol_(n-C18_0)_transporter_via_facilitated_diffusion_(periplasm)                        :            0            0   0.00621233   0.00621233            0          inf
2-Acyl-sn-glycero-3-phosphoglycerol_(n-C18_1)_transporter_via_facilitated_diffusion_(periplasm)                        :            0            0   0.00621233   0.00621233            0          inf
2-C-methyl-D-erythritol_2,4-cyclodiphosphate_synthase                                                                  :   0.00566295   0.00566352   0.00566352  5.66352e-07            0          inf
2-C-methyl-D-erythritol_4-phosphate_cytidylyltransferase                                                               :   0.00566295   0.00566352   0.00566352  5.66352e-07            0          inf
2-Dehydro-3-deoxy-D-gluconate_exchange                                                                                 :            0            0            0            0            0          inf
2-Dehydro-L-gulonate_reductase_to_gluconate_(NADH)                                                                     :            0            0            0            0            0          inf
2-Dehydro-L-gulonate_reductase_to_gluconate_(NADPH)                                                                    :            0            0            0            0            0          inf
2-Methyl-4-amino-5-hydroxymethylpyrimidine_diphosphatase                                                               :            0            0     0.018637     0.018637            0          inf
2-O-alpha-mannosyl-6-phosphate-D-glycerate_hydrolase                                                                   :            0            0            0            0            0          inf
2-O-alpha-mannosyl-D-glycerate_transport_via_PEP_Pyr_PTS_(periplasm)                                                   :            0            0            0            0            0          inf
2-O-alpha-mannosyl-D-glycerate_transport_via_diffusion_(extracellular_to_periplasm)                                    :            0            0            0            0         -inf          inf
2-Octaprenyl-3-methyl-6-methoxy-1,4-benzoquinol_hydroxylase                                                            :            0  0.000190607  0.000190607  0.000190607            0          inf
2-Octaprenyl-3-methyl-6-methoxy-1,4-benzoquinol_hydroxylase_(anaerobic)                                                :            0            0  0.000190607  0.000190607            0          inf
2-Octaprenyl-6-methoxy-benzoquinol_methylase                                                                           :  0.000190588  0.000190607  0.000190607  1.90607e-08            0          inf
2-Octaprenylphenol_hydroxylase                                                                                         :            0  0.000190607  0.000190607  0.000190607            0          inf
2-Octaprenylphenol_hydroxylase_(anaerobic)                                                                             :            0            0  0.000190607  0.000190607            0          inf
2-Oxo-4-methyl-3-carboxypentanoate_decarboxylation                                                                     :      0.37415     0.374187     0.374922  0.000772518            0          inf
2-Oxobutanoate_formate_lyase                                                                                           :            0            0            0            0            0            0
2-Oxoglutarate_dehydrogenase                                                                                           :      0.91514      0.93545     0.958528    0.0433877            0          inf
2-Oxoglutarate_exchange                                                                                                :            0            0   0.00134806   0.00134806            0          inf
2-aceto-2-hydroxybutanoate_synthase                                                                                    :     0.241275     0.241299     0.241961  0.000686446            0          inf
2-acyl-glycerophospho-ethanolamine_acyltransferase_(n-C12_0)                                                           :            0            0   0.00621233   0.00621233            0          inf
2-acyl-glycerophospho-ethanolamine_acyltransferase_(n-C14_0)                                                           :            0            0   0.00621233   0.00621233            0          inf
2-acyl-glycerophospho-ethanolamine_acyltransferase_(n-C14_1)                                                           :            0            0   0.00621233   0.00621233            0          inf
2-acyl-glycerophospho-ethanolamine_acyltransferase_(n-C16_0)                                                           :            0            0   0.00621233   0.00621233            0          inf
2-acyl-glycerophospho-ethanolamine_acyltransferase_(n-C16_1)                                                           :            0            0   0.00621233   0.00621233            0          inf
2-acyl-glycerophospho-ethanolamine_acyltransferase_(n-C18_0)                                                           :            0            0   0.00621233   0.00621233            0          inf
2-acyl-glycerophospho-ethanolamine_acyltransferase_(n-C18_1)                                                           :            0            0   0.00621233   0.00621233            0          inf
2-acyl-glycerophospho-glycerol_acyltransferase_(n-C12_0)                                                               :            0            0   0.00621233   0.00621233            0          inf
2-acyl-glycerophospho-glycerol_acyltransferase_(n-C14_0)                                                               :            0            0   0.00621233   0.00621233            0          inf
2-acyl-glycerophospho-glycerol_acyltransferase_(n-C14_1)                                                               :            0            0   0.00621233   0.00621233            0          inf
2-acyl-glycerophospho-glycerol_acyltransferase_(n-C16_0)                                                               :            0            0   0.00621233   0.00621233            0          inf
2-acyl-glycerophospho-glycerol_acyltransferase_(n-C16_1)                                                               :            0            0   0.00621233   0.00621233            0          inf
2-acyl-glycerophospho-glycerol_acyltransferase_(n-C18_0)                                                               :            0            0   0.00621233   0.00621233            0          inf
2-acyl-glycerophospho-glycerol_acyltransferase_(n-C18_1)                                                               :            0            0   0.00621233   0.00621233            0          inf
2-dehydro-3-deoxy-6-phosphogalactonate_aldolase                                                                        :            0            0            0            0         -inf          inf
2-dehydro-3-deoxy-D-gluconate_transport_via_diffusion_(extracellular_to_periplasm)                                     :            0            0            0            0         -inf          inf
2-dehydro-3-deoxy-D-gluconate_transport_via_proton_symport,_reversible_(periplasm)                                     :            0            0            0            0         -inf          inf
2-dehydro-3-deoxy-phosphogluconate_aldolase                                                                            :            0  7.25752e-29    0.0276104    0.0276104            0          inf
2-dehydro-3-deoxygalactonokinase                                                                                       :            0            0            0            0            0          inf
2-dehydro-3-deoxygluconokinase                                                                                         :            0            0            0            0            0          inf
2-dehydro-L-gulonate_reductase_(NADH)                                                                                  :            0            0            0            0            0          inf
2-dehydro-L-gulonate_reductase_(NADPH)                                                                                 :            0            0            0            0            0          inf
2-dehydropantoate_2-reductase                                                                                          :  0.000492282  0.000492331  0.000492331  4.92283e-08            0          inf
2-hydroxy-6-ketonona-2,4-dienedioic_acid_hydrolase                                                                     :            0            0            0            0            0          inf
2-hydroxy-6-ketononotrienedioate_hydrolase                                                                             :            0            0            0            0            0          inf
2-isopropylmalate_hydratase                                                                                            :    -0.374922    -0.374187     -0.37415  0.000772518         -inf          inf
2-isopropylmalate_synthase                                                                                             :      0.37415     0.374187     0.374922  0.000772518            0          inf
2-methylcitrate_dehydratase                                                                                            :            0            0    0.0093185    0.0093185            0          inf
2-methylcitrate_synthase                                                                                               :            0            0    0.0093185    0.0093185            0          inf
2-methylisocitrate_dehydratase                                                                                         :            0            0    0.0093185    0.0093185         -inf          inf
2-octaprenyl-6-hydroxyphenol_methylase                                                                                 :  0.000190588  0.000190607  0.000190607  1.90607e-08            0          inf
2-octaprenyl-6-methoxyphenol_hydroxylase                                                                               :            0  0.000190607  0.000190607  0.000190607            0          inf
2-octaprenyl-6-methoxyphenol_hydroxylase_(anaerobic)                                                                   :            0            0  0.000190607  0.000190607            0          inf
2-oxoglutarate_reversible_transport_via_symport_(periplasm)                                                            :  -0.00134807            0            0   0.00134807         -inf          inf
2-oxopent-4-enoate_hydratase                                                                                           :            0            0            0            0            0          inf
2-succinyl-5-enolpyruvyl-6-hydroxy-3-cyclohexene-1-carboxylate_synthase                                                :  0.000381177  0.000381215  0.000381215  3.81215e-08            0          inf
2-succinyl-6-hydroxy-2,4-cyclohexadiene_1-carboxylate_synthase                                                         :  0.000381177  0.000381215  0.000381215  3.81215e-08            0          inf
23cAMP_transport_via_diffusion_(extracellular_to_periplasm)                                                            :            0            0            0            0         -inf          inf
23cCMP_transport_via_diffusion_(extracellular_to_periplasm)                                                            :            0            0            0            0         -inf          inf
23cGMP_transport_via_diffusion_(extracellular_to_periplasm)                                                            :            0            0            0            0         -inf          inf
23cUMP_transport_via_diffusion_(extracellular_to_periplasm)                                                            :            0            0            0            0         -inf          inf
2C-methyl-D-erythritol_2,4_cyclodiphosphate_dehydratase                                                                :   0.00566295   0.00566352   0.00566352  5.66352e-07            0          inf
3',5'-bisphosphate_nucleotidase                                                                                        :     0.211832     0.211854     0.213784   0.00195152            0          inf
3',5'-cyclic-nucleotide_phosphodiesterase_001                                                                          :            0            0     0.018637     0.018637            0          inf
3',5'-cyclic-nucleotide_phosphodiesterase_002                                                                          :            0            0     0.018637     0.018637            0          inf
3'-AMP_exchange                                                                                                        :            0            0            0            0            0          inf
3'-GMP_exchange                                                                                                        :            0            0            0            0            0          inf
3'-UMP_exchange                                                                                                        :            0            0            0            0            0          inf
3'-cmp_exchange                                                                                                        :            0            0            0            0            0          inf
3'-nucleotidase_(AMP)_(periplasm)                                                                                      :            0            0            0            0            0          inf
3'-nucleotidase_(CMP)_(periplasm)                                                                                      :            0            0            0            0            0          inf
3'-nucleotidase_(GMP)_(periplasm)                                                                                      :            0            0            0            0            0          inf
3'-nucleotidase_(UMP)_(periplasm)                                                                                      :            0            0            0            0            0          inf
3,4-Dihydroxy-2-butanone-4-phosphate_synthase                                                                          :  0.000762353  0.000762429  0.000762429  7.62429e-08            0          inf
3,4-Dihydroxyphenylacetaldehyde_exchange                                                                               :            0            0            0            0            0          inf
3-(3-hydroxy-phenyl)propionate_exchange                                                                                :            0            0            0            0            0          inf
3-(3-hydroxy-phenyl)propionate_hydroxylase                                                                             :            0            0            0            0            0          inf
3-(3-hydroxyphenyl)propionate_transport_via_diffusion_(extracellular_to_periplasm)                                     :            0            0            0            0         -inf          inf
3-(3-hydroxyphenyl)propionate_transport_via_proton_symport,_reversible_(periplasm)                                     :            0            0            0            0         -inf          inf
3-Dimethylubiquinonol_3-methyltransferase                                                                              :  0.000190588  0.000190607  0.000190607  1.90607e-08            0          inf
3-Hydroxypropanoate_exchange                                                                                           : -4.91138e-25            0   0.00116664   0.00116664            0          inf
3-Oxo-glutaryl-[ACP]_methyl_ester_dehydratase                                                                          :  1.70931e-06  1.70948e-06  1.70948e-06  1.70925e-10            0          inf
3-Oxo-glutaryl-[ACP]_methyl_ester_reductase                                                                            :  1.70931e-06  1.70948e-06  1.70948e-06  1.70925e-10            0          inf
3-Oxo-glutaryl-[ACP]_methyl_ester_synthase                                                                             :  1.70931e-06  1.70948e-06  1.70948e-06  1.70925e-10            0          inf
3-Oxo-pimeloyl-[ACP]_methyl_ester_dehydratase                                                                          :  1.70931e-06  1.70948e-06  1.70948e-06  1.69856e-10            0          inf
3-Oxo-pimeloyl-[ACP]_methyl_ester_reductase                                                                            :  1.70931e-06  1.70948e-06  1.70948e-06  1.69856e-10            0          inf
3-Oxo-pimeloyl-[ACP]_methyl_ester_synthase                                                                             :  1.70931e-06  1.70948e-06  1.70948e-06  1.69856e-10            0          inf
3-aminoacrylate_hydrolase                                                                                              :            0            0   0.00116664   0.00116664            0          inf
3-cis-2-trans-enoyl-CoA_isomerase_001                                                                                  :            0            0            0            0         -inf          inf
3-cis-2-trans-enoyl-CoA_isomerase_002                                                                                  :            0            0            0            0         -inf          inf
3-cis-2-trans-enoyl-CoA_isomerase_003                                                                                  :            0            0            0            0         -inf          inf
3-dehydroquinate_dehydratase,_irreversible                                                                             :     0.317867     0.317899     0.318395  0.000528334            0          inf
3-dehydroquinate_synthase                                                                                              :     0.317867     0.317899     0.318619  0.000751492            0          inf
3-deoxy-D-arabino-heptulosonate_7-phosphate_synthetase                                                                 :     0.317867     0.317899     0.318619  0.000751492            0          inf
3-deoxy-D-manno-octulosonic_acid_transferase_001                                                                       :    0.0069663     0.006967   0.00701524  4.89353e-05            0          inf
3-deoxy-D-manno-octulosonic_acid_transferase_002                                                                       :    0.0069663     0.006967   0.00701524  4.89353e-05            0          inf
3-deoxy-D-manno-octulosonic_acid_transferase_III_(LPS_core_biosynthesis)                                               :    0.0069663     0.006967   0.00699108  2.47832e-05            0          inf
3-deoxy-manno-octulosonate-8-phosphatase                                                                               :    0.0208989     0.020901    0.0209968  9.78706e-05            0          inf
3-deoxy-manno-octulosonate_cytidylyltransferase                                                                        :    0.0208989     0.020901    0.0209968  9.78706e-05            0          inf
3-deoxy_-D-manno-octulosonic_-acid_8-phosphate_synthase                                                                :    0.0208989     0.020901    0.0209968  9.78706e-05            0          inf
3-hydroxyacyl-CoA_dehydratase_(3-hydroxybutanoyl-CoA)                                                                  :            0            0            0            0            0            0
3-hydroxyacyl-CoA_dehydratase_(3-hydroxydecanoyl-CoA)                                                                  :            0            0            0            0            0            0
3-hydroxyacyl-CoA_dehydratase_(3-hydroxydodecanoyl-CoA)                                                                :            0            0            0            0            0            0
3-hydroxyacyl-CoA_dehydratase_(3-hydroxyhexadecanoyl-CoA)                                                              :            0            0            0            0            0            0
3-hydroxyacyl-CoA_dehydratase_(3-hydroxyhexanoyl-CoA)                                                                  :            0            0            0            0            0            0
3-hydroxyacyl-CoA_dehydratase_(3-hydroxyoctadecanoyl-CoA)                                                              :            0            0            0            0            0            0
3-hydroxyacyl-CoA_dehydratase_(3-hydroxyoctanoyl-CoA)                                                                  :            0            0            0            0            0            0
3-hydroxyacyl-CoA_dehydratase_(3-hydroxytetradecanoyl-CoA)                                                             :            0            0            0            0            0            0
3-hydroxyacyl-CoA_dehydrogenase_(3-oxodecanoyl-CoA)                                                                    :            0            0            0            0            0            0
3-hydroxyacyl-CoA_dehydrogenase_(3-oxododecanoyl-CoA)                                                                  :            0            0            0            0            0            0
3-hydroxyacyl-CoA_dehydrogenase_(3-oxohexadecanoyl-CoA)                                                                :            0            0            0            0            0            0
3-hydroxyacyl-CoA_dehydrogenase_(3-oxohexanoyl-CoA)                                                                    :            0            0            0            0            0            0
3-hydroxyacyl-CoA_dehydrogenase_(3-oxooctadecanoyl-CoA),_peroxisomal                                                   :            0            0            0            0            0            0
3-hydroxyacyl-CoA_dehydrogenase_(3-oxooctanoyl-CoA)                                                                    :            0            0            0            0            0            0
3-hydroxyacyl-CoA_dehydrogenase_(3-oxotetradecanoyl-CoA)                                                               :            0            0            0            0            0            0
3-hydroxyacyl-CoA_dehydrogenase_(acetoacetyl-CoA)                                                                      :            0            0            0            0            0            0
3-hydroxyacyl-[ACP]_dehydratase_(n-C10_0)                                                                              :     0.267663      0.26769     0.267882  0.000219463            0          inf
3-hydroxyacyl-[ACP]_dehydratase_(n-C12_0)                                                                              :     0.145469     0.145484     0.145689  0.000219463            0          inf
3-hydroxyacyl-[ACP]_dehydratase_(n-C12_1)                                                                              :     0.122194     0.122206     0.122229  3.52173e-05            0          inf
3-hydroxyacyl-[ACP]_dehydratase_(n-C14_0)                                                                              :     0.110638     0.110649     0.110674  3.65772e-05            0          inf
3-hydroxyacyl-[ACP]_dehydratase_(n-C14_1)                                                                              :     0.122194     0.122206     0.122229  3.52173e-05            0          inf
3-hydroxyacyl-[ACP]_dehydratase_(n-C16_0)                                                                              :     0.103671     0.103682     0.103682  1.03682e-05            0          inf
3-hydroxyacyl-[ACP]_dehydratase_(n-C16_1)                                                                              :     0.122194     0.122206     0.122229  3.52173e-05            0          inf
3-hydroxyacyl-[ACP]_dehydratase_(n-C18_0)                                                                              :            0            0            0            0            0          inf
3-hydroxyacyl-[ACP]_dehydratase_(n-C18_1)                                                                              :    0.0415585    0.0415627    0.0415627  4.15627e-06            0          inf
3-hydroxyacyl-[ACP]_dehydratase_(n-C4_0)                                                                               :     0.267665     0.267692     0.267885  0.000219463            0          inf
3-hydroxyacyl-[ACP]_dehydratase_(n-C6_0)                                                                               :     0.267665     0.267692     0.267885  0.000219463            0          inf
3-hydroxyacyl-[ACP]_dehydratase_(n-C8_0)                                                                               :     0.267665     0.267692     0.267885  0.000219463            0          inf
3-hydroxyadipyl-CoA_dehydrogenase_(NAD+)                                                                               :            0            0            0            0         -inf          inf
3-hydroxycinnamate_hydroxylase                                                                                         :            0            0            0            0            0          inf
3-hydroxycinnamic_acid_exchange                                                                                        :            0            0            0            0            0          inf
3-hydroxycinnamic_acid_transport_via_diffusion_(extracellular_to_periplasm)                                            :            0            0            0            0         -inf          inf
3-hydroxycinnamic_acid_transport_via_proton_symport,_reversible_(periplasm)                                            :            0            0            0            0         -inf          inf
3-hydroxypropionate_transport_via_diffusion_(extracellular_to_periplasm)                                               :  -0.00116664            0 -1.94174e-26   0.00116664         -inf          inf
3-hydroxypropionate_transport_via_proton_symport_(periplasm)                                                           :            0            0   0.00116664   0.00116664            0          inf
3-isopropylmalate_dehydratase                                                                                          :    -0.374922    -0.374187     -0.37415  0.000772518         -inf          inf
3-isopropylmalate_dehydrogenase                                                                                        :      0.37415     0.374187     0.374922  0.000772518            0          inf
3-keto-L-gulonate_6-phosphate_decarboxylase                                                                            :            0            0            0            0            0          inf
3-keto-L-gulonate_kinase                                                                                               :            0            0            0            0            0          inf
3-mercaptopyruvate_sulfurtransferase                                                                                   :            0            0            0            0            0          inf
3-methyl-2-oxobutanoate_hydroxymethyltransferase                                                                       :  0.000492282  0.000492331  0.000492331  4.92283e-08            0          inf
3-oxo-5,6-dehydrosuberyl-CoA_thiolase                                                                                  :            0            0            0            0            0          inf
3-oxoacyl-[ACP]_reductase_(n-C10_0)                                                                                    :     0.267663      0.26769     0.267882  0.000219463         -inf          inf
3-oxoacyl-[ACP]_reductase_(n-C12_0)                                                                                    :     0.145469     0.145484     0.145689  0.000219463         -inf          inf
3-oxoacyl-[ACP]_reductase_(n-C12_1)                                                                                    :     0.122194     0.122206     0.122229  3.52173e-05            0          inf
3-oxoacyl-[ACP]_reductase_(n-C14_0)                                                                                    :     0.138503     0.138517     0.138699  0.000195741         -inf          inf
3-oxoacyl-[ACP]_reductase_(n-C14_1)                                                                                    :     0.122194     0.122206     0.122229  3.52173e-05            0          inf
3-oxoacyl-[ACP]_reductase_(n-C16_0)                                                                                    :     0.103671     0.103682     0.103682  1.03682e-05         -inf          inf
3-oxoacyl-[ACP]_reductase_(n-C16_1)                                                                                    :     0.122194     0.122206     0.122229  3.52173e-05            0          inf
3-oxoacyl-[ACP]_reductase_(n-C18_0)                                                                                    :            0            0            0            0         -inf          inf
3-oxoacyl-[ACP]_reductase_(n-C18_1)                                                                                    :    0.0415585    0.0415627    0.0415627  4.15627e-06            0          inf
3-oxoacyl-[ACP]_reductase_(n-C4_0)                                                                                     :     0.267665     0.267692     0.267885  0.000219463         -inf          inf
3-oxoacyl-[ACP]_reductase_(n-C6_0)                                                                                     :     0.267665     0.267692     0.267885  0.000219463         -inf          inf
3-oxoacyl-[ACP]_reductase_(n-C8_0)                                                                                     :     0.267665     0.267692     0.267885  0.000219463         -inf          inf
3-oxoacyl-[ACP]_synthase_(n-C10_0)                                                                                     :     0.267663      0.26769     0.267882  0.000219463            0          inf
3-oxoacyl-[ACP]_synthase_(n-C12_0)                                                                                     :     0.145469     0.145484     0.145689  0.000219463            0          inf
3-oxoacyl-[ACP]_synthase_(n-C12_1)                                                                                     :     0.122194     0.122206     0.122229  3.52173e-05            0          inf
3-oxoacyl-[ACP]_synthase_(n-C14_0)                                                                                     :     0.138503     0.138517     0.138699  0.000195741            0          inf
3-oxoacyl-[ACP]_synthase_(n-C14_1)                                                                                     :     0.122194     0.122206     0.122229  3.52173e-05            0          inf
3-oxoacyl-[ACP]_synthase_(n-C16_0)                                                                                     :     0.103671     0.103682     0.103682  1.03682e-05            0          inf
3-oxoacyl-[ACP]_synthase_(n-C16_1)                                                                                     :     0.122194     0.122206     0.122229  3.52173e-05            0          inf
3-oxoacyl-[ACP]_synthase_(n-C18_0)                                                                                     :            0            0            0            0            0          inf
3-oxoacyl-[ACP]_synthase_(n-C18_1)                                                                                     :    0.0415585    0.0415627    0.0415627  4.15627e-06            0          inf
3-oxoacyl-[ACP]_synthase_(n-C6_0)                                                                                      :     0.267665     0.267692     0.267885  0.000219463            0          inf
3-oxoacyl-[ACP]_synthase_(n-C8_0)                                                                                      :     0.267665     0.267692     0.267885  0.000219463            0          inf
3-oxoadipyl-CoA_thiolase                                                                                               :            0            0            0            0            0          inf
3-phenylpropionate_transport_via_diffusion_(extracellular_to_periplasm)                                                :            0            0            0            0         -inf          inf
3-phenylpropionate_transport_via_proton_symport,_reversible_(periplasm)                                                :            0            0            0            0         -inf          inf
3-phosphoshikimate_1-carboxyvinyltransferase                                                                           :     0.317867     0.317899     0.318395  0.000528334         -inf          inf
3AMP_transport_via_diffusion_(extracellular_to_periplasm)                                                              :            0            0            0            0         -inf          inf
3CMP_transport_via_diffusion_(extracellular_to_periplasm)                                                              :            0            0            0            0         -inf          inf
3GMP_transport_via_diffusion_(extracellular_to_periplasm)                                                              :            0            0            0            0         -inf          inf
3UMP_transport_via_diffusion_(extracellular_to_periplasm)                                                              :            0            0            0            0         -inf          inf
4,5-dihydroxy-2,3-pentanedione_cyclization_(spontaneous)                                                               :   0.00114524   0.00114535   0.00207709   0.00093185            0          inf
4-(2-Aminoethyl)-1,2-benzenediol_oxygen_oxidoreductase(deaminating)(flavin-containing)                                 :            0            0            0            0            0          inf
4-(cytidine_5'-diphospho)-2-C-methyl-D-erythritol_kinase                                                               :   0.00566295   0.00566352   0.00566352  5.66352e-07            0          inf
4-Amino-4-deoxy-L-arabinose_modified_core_oligosaccharide_lipid_A_exchange                                             :            0            0  2.41498e-05  2.41498e-05            0          inf
4-Aminobutanoate_exchange                                                                                              :            0            0    0.0012201    0.0012201            0          inf
4-Hydroxy-L-threonine_synthase                                                                                         :            0            0            0            0            0          inf
4-Hydroxyphenylacetaldehyde_exchange                                                                                   :            0            0            0            0            0          inf
4-amino-2-methyl-5-phosphomethylpyrimidine_synthetase                                                                  :  0.000190588  0.000190607  0.000190607  1.90607e-08            0          inf
4-amino-4-deoxy-L-arabinotransferase_(LPS_lipid_A_modification,_periplasmic_face_of_membrane))                         : -1.22471e-28            0  2.41498e-05  2.41498e-05            0          inf
4-amino-4-deoxychorismate_synthase                                                                                     :  0.000762353  0.000762429  0.000762429  7.62429e-08            0          inf
4-aminobenzoate_synthase                                                                                               :  0.000762353  0.000762429  0.000762429  7.62429e-08            0          inf
4-aminobutyrate/glutamate_antiport_(periplasm)                                                                         :            0            0       100000       100000         -inf          inf
4-aminobutyrate_transaminase                                                                                           :            0            0    0.0276104    0.0276104            0          inf
4-aminobutyrate_transport_in_via_proton_symport_(periplasm)                                                            :            0            0       100000       100000            0          inf
4-aminobutyrate_transport_via_diffusion_(extracellular_to_periplasm)                                                   :   -0.0012201            0            0    0.0012201         -inf          inf
4-hydroxy-2-oxopentanoate_aldolase                                                                                     :            0            0            0            0            0          inf
4-hydroxyphenylacetaldehyde_transport_via_diffusion_(extracellular_to_periplasm)                                       :            0            0            0            0         -inf          inf
5'-deoxyadenosine_nuclosidase                                                                                          :  0.000197426  0.000197445  0.000996666   0.00079924            0          inf
5'-nucleotidase_(AMP)_001                                                                                              :            0            0     0.018637     0.018637            0          inf
5'-nucleotidase_(AMP)_002                                                                                              :            0            0            0            0            0          inf
5'-nucleotidase_(CMP)_001                                                                                              :            0            0     0.018637     0.018637            0          inf
5'-nucleotidase_(CMP)_002                                                                                              :            0            0            0            0            0          inf
5'-nucleotidase_(GMP)_001                                                                                              :            0            0     0.018637     0.018637            0          inf
5'-nucleotidase_(GMP)_002                                                                                              :            0            0            0            0            0          inf
5'-nucleotidase_(IMP)_001                                                                                              :            0            0     0.018637     0.018637            0          inf
5'-nucleotidase_(IMP)_002                                                                                              :            0            0            0            0            0          inf
5'-nucleotidase_(UMP)_001                                                                                              :            0            0     0.018637     0.018637            0          inf
5'-nucleotidase_(UMP)_002                                                                                              :            0            0            0            0            0          inf
5'-nucleotidase_(XMP)_001                                                                                              :            0            0     0.018637     0.018637            0          inf
5'-nucleotidase_(XMP)_002                                                                                              :            0            0            0            0            0          inf
5'-nucleotidase_(dAMP)_001                                                                                             :            0 -4.73317e-29     0.018637     0.018637            0          inf
5'-nucleotidase_(dAMP)_002                                                                                             :            0            0            0            0            0          inf
5'-nucleotidase_(dCMP)_001                                                                                             :            0            0            0            0            0          inf
5'-nucleotidase_(dCMP)_002                                                                                             :            0            0            0            0            0          inf
5'-nucleotidase_(dGMP)_001                                                                                             :            0            0     0.018637     0.018637            0          inf
5'-nucleotidase_(dGMP)_002                                                                                             :            0            0            0            0            0          inf
5'-nucleotidase_(dIMP)                                                                                                 :            0            0   0.00560511   0.00560511            0          inf
5'-nucleotidase_(dIMP)_(periplasm)                                                                                     :            0            0            0            0            0          inf
5'-nucleotidase_(dTMP)_001                                                                                             :            0            0     0.018637     0.018637            0          inf
5'-nucleotidase_(dTMP)_002                                                                                             :            0            0            0            0            0          inf
5'-nucleotidase_(dUMP)_001                                                                                             :            0            0     0.018637     0.018637            0          inf
5'-nucleotidase_(dUMP)_002                                                                                             :            0            0            0            0            0          inf
5,10-methylenetetrahydrofolate_reductase_(NADH)                                                                        :     0.134923     0.134936     0.135176  0.000252748            0          inf
5-Dehydro-D-gluconate_exchange                                                                                         :            0            0   0.00105294   0.00105294            0          inf
5-Dehydro-D-gluconate_transport_via_diffusion_(extracellular_to_periplasm)                                             :  -0.00105294            0            0   0.00105294         -inf          inf
5-Dehydro-D-gluconate_transport_via_proton_symport,_reversible_(periplasm)                                             :  -0.00105294            0            0   0.00105294         -inf          inf
5-Methylthio-D-ribose_exchange                                                                                         :    0.0057638   0.00576438   0.00601655  0.000252748            0          inf
5-Methylthio-D-ribose_transport_via_proton_diffusion_(extracellular_to_periplasm)                                      :  -0.00601655  -0.00576438   -0.0057638  0.000252748         -inf          inf
5-Methylthio-D-ribose_transport_via_proton_symport_(periplasm)                                                         :    0.0057638   0.00576438   0.00601655  0.000252748            0          inf
5-amino-6-(5-phosphoribosylamino)uracil_reductase                                                                      :  0.000381177  0.000381215  0.000381215  3.81215e-08            0          inf
5-dehydro-4-deoxyglucarate_aldolase                                                                                    :            0            0            0            0            0          inf
5-dehydro-D-gluconate_reductase                                                                                        :  -0.00105294            0            0   0.00105294         -inf          inf
6-carboxy-5,6,7,8-tetrahydropterin_synthase                                                                            :            0            0            0            0            0          inf
6-hydroxymethyl-dihydropterin_pyrophosphokinase                                                                        :  0.000762353  0.000762429  0.000762429  7.62429e-08            0          inf
6-phosphogluconate_dehydratase                                                                                         :            0            0    0.0276104    0.0276104            0          inf
6-phosphogluconolactonase                                                                                              :      5.55046      5.61586      5.64877    0.0983051            0          inf
7-cyano-7-carbaguanine_synthase                                                                                        :            0            0            0            0            0          inf
7-cyano-7-deazaguanine_reductase                                                                                       :            0            0            0            0            0          inf
7-deaza-7-carboxyguanine_synthase                                                                                      :            0            0            0            0            0          inf
8-amino-7-oxononanoate_synthase                                                                                        :  1.70931e-06  1.70948e-06  1.70948e-06  1.70948e-10            0          inf
ADP-D-glycero-D-manno-heptose_epimerase                                                                                :    0.0278652     0.027868    0.0279643   9.9133e-05            0          inf
ADPribose_diphosphatase                                                                                                :            0            0   0.00465925   0.00465925            0          inf
AMP_exchange                                                                                                           :            0            0            0            0            0          inf
AMP_nucleosidase                                                                                                       :            0            0     0.018637     0.018637            0          inf
AMP_transport_via_diffusion_(extracellular_to_periplasm)                                                               :            0            0            0            0         -inf          inf
ATP_amine_hydrolysis_(spontaneous)                                                                                     :  8.89442e-26            0   0.00801591   0.00801591            0          inf
ATP_maintenance_requirement                                                                                            :         3.15         3.15      3.16864     0.018637         3.15          inf
ATP_phosphoribosyltransferase                                                                                          :    0.0786762    0.0786841     0.079454  0.000777757            0          inf
ATP_synthase_(four_protons_for_one_ATP)_(periplasm)                                                                    :      42.6903      42.7419        42.76    0.0697023         -inf          inf
Acetaldehyde_exchange                                                                                                  :            0            0   0.00238172   0.00238172            0          inf
Acetate_exchange                                                                                                       :          6.4          6.4      6.40342   0.00341963          6.4          inf
Acetate_transport_via_diffusion_(extracellular_to_periplasm)                                                           :     -6.40342         -6.4         -6.4   0.00341963         -inf          inf
Acetoacetate_exchange                                                                                                  :            0            0            0            0            0          inf
Acetyl-CoA_ACP_transacylase                                                                                            :    -0.018637            0     0.267885     0.286522         -inf          inf
Acetyl-CoA_butyrate-CoA_transferase                                                                                    :            0            0            0            0            0          inf
Acetyl-CoA_hexanoate-CoA_transferase                                                                                   :            0            0     0.018637     0.018637            0          inf
Adenine_exchange                                                                                                       :            0            0  0.000966273  0.000966273            0          inf
Adenosine_deaminase                                                                                                    :            0            0    0.0110725    0.0110725            0          inf
Adenosine_exchange                                                                                                     :            0            0  0.000499819  0.000499819            0          inf
Adenosyl_cobinamide_kinase                                                                                             :            0            0            0            0            0          inf
Adenosyl_cobinamide_phosphate_guanyltransferase                                                                        :            0            0            0            0            0          inf
Adenosylcobalamin_5'-phosphate_synthase                                                                                :            0            0            0            0            0          inf
Adenosylcobalamin_exchange                                                                                             :            0            0            0            0            0          inf
Adenosylcobalamin_transport_via_ABC_system_(periplasm)                                                                 :            0            0            0            0            0          inf
Adenosylcobalimin_transport_via_ton_system_(extermal)                                                                  :            0            0            0            0            0          inf
Aerobactin_exchange                                                                                                    :            0            0            0            0            0          inf
Agmatine_exchange                                                                                                      :            0            0  0.000784716  0.000784716            0          inf
Alanyl-tRNA_synthetase                                                                                                 :            0            0            0            0            0          inf
Allantoin_exchange                                                                                                     :            0            0    0.0012776    0.0012776            0          inf
Allose_6-phosphate_isomerase                                                                                           :            0            0            0            0         -inf          inf
Allose_kinase                                                                                                          :            0            0            0            0            0          inf
Allose_transport_via_diffusion_(extracellular_to_periplasm)                                                            :            0            0            0            0         -inf          inf
Allulose_6-phosphate_epimerase                                                                                         :            0            0            0            0         -inf          inf
Aminoacetone_oxygen_oxidoreductase(deaminating)(flavin-containing)                                                     :            0   3.9443e-30    0.0163842    0.0163842            0          inf
Aminobutyraldehyde_dehydrogenase                                                                                       :            0            0   0.00621233   0.00621233            0          inf
Aminomethyltransferase                                                                                                 :            0            0       100000       100000            0          inf
Ammonia_exchange                                                                                                       :     -8.99256     -8.98026     -8.97936    0.0131943         -inf          inf
Amylomaltase_(maltohexaose)                                                                                            :            0            0            0            0            0          inf
Amylomaltase_(maltopentaose)                                                                                           :            0            0            0            0            0          inf
Amylomaltase_(maltotetraose)                                                                                           :            0            0            0            0            0          inf
Amylomaltase_(maltotriose)                                                                                             :            0            0            0            0            0          inf
Ap4A_hydrolase                                                                                                         :            0            0     0.018637     0.018637            0          inf
Ap4A_synthetase                                                                                                        :            0            0     0.018637     0.018637            0          inf
Ap5A_hydrolase                                                                                                         :            0            0            0            0            0          inf
Arbutin_6-phosphate_glucohydrolase                                                                                     :            0            0            0            0            0          inf
Arbutin_exchange                                                                                                       :            0            0            0            0            0          inf
Arginine/agmatine_antiport_(periplasm)                                                                                 :  -0.00606081            0  0.000784716   0.00684553         -inf          inf
Arginine_succinyltransferase                                                                                           :            0            0   0.00329858   0.00329858            0          inf
Arginyl-tRNA_synthetase                                                                                                :            0            0            0            0            0          inf
Asparaginyl-tRNA_synthetase                                                                                            :            0            0            0            0            0          inf
Aspartate_transport_via_proton_symport_(2_H)_(periplasm)                                                               :            0            0            0            0            0            0
Aspartyl-tRNA_synthetase                                                                                               :            0            0            0            0            0          inf
Biomass                                                                                                                :     0.854656     0.854742     0.854742  8.54742e-05            0          inf
Biotin_exchange                                                                                                        :            0            0            0            0            0          inf
Biotin_sulfoxide_reductase_001                                                                                         :            0            0            0            0            0          inf
Biotin_sulfoxide_reductase_002                                                                                         :            0            0            0            0            0          inf
Biotin_synthase                                                                                                        :  1.70931e-06  1.70948e-06  1.70948e-06  1.70948e-10            0          inf
Biotin_transport_via_diffusion_(extracellular_to_periplasm)                                                            :            0            0            0            0         -inf          inf
Biotin_transport_via_proton_symport_(periplasm)                                                                        :            0            0            0            0            0          inf
Butyrate_(n-C4_0)_exchange                                                                                             :            0            0            0            0            0          inf
Butyrate_transport_via_diffusion_(extracellular_to_periplasm)                                                          :            0            0            0            0         -inf          inf
Butyrate_transport_via_proton_symport,_reversible_(periplasm)                                                          :            0            0            0            0         -inf          inf
CDP-Diacylglycerol_pyrophostatase_(n-C12_0)                                                                            :            0            0     0.018637     0.018637            0          inf
CDP-Diacylglycerol_pyrophostatase_(n-C14_0)                                                                            :            0            0     0.018637     0.018637            0          inf
CDP-Diacylglycerol_pyrophostatase_(n-C14_1)                                                                            :            0            0     0.018637     0.018637            0          inf
CDP-Diacylglycerol_pyrophostatase_(n-C16_0)                                                                            :            0            0     0.018637     0.018637            0          inf
CDP-Diacylglycerol_pyrophostatase_(n-C16_1)                                                                            :            0            0     0.018637     0.018637            0          inf
CDP-Diacylglycerol_pyrophostatase_(n-C18_0)                                                                            :            0            0     0.018637     0.018637            0          inf
CDP-Diacylglycerol_pyrophostatase_(n-C18_1)                                                                            :            0            0     0.018637     0.018637            0          inf
CDP-diacylglycerol_synthetase_(n-C12_0)                                                                                :            0            0     0.018637     0.018637            0          inf
CDP-diacylglycerol_synthetase_(n-C14_0)                                                                                :            0            0     0.018637     0.018637            0          inf
CDP-diacylglycerol_synthetase_(n-C14_1)                                                                                :            0            0     0.018637     0.018637            0          inf
CDP-diacylglycerol_synthetase_(n-C16_0)                                                                                :    0.0518357    0.0518409    0.0704727     0.018637            0          inf
CDP-diacylglycerol_synthetase_(n-C16_1)                                                                                :    0.0403175    0.0403216    0.0589545     0.018637            0          inf
CDP-diacylglycerol_synthetase_(n-C18_0)                                                                                :            0            0     0.018637     0.018637            0          inf
CDP-diacylglycerol_synthetase_(n-C18_1)                                                                                :    0.0207793    0.0207813    0.0394162     0.018637            0          inf
CMP_exchange                                                                                                           :            0            0            0            0            0          inf
CMP_nucleosidase                                                                                                       :            0            0   0.00621233   0.00621233            0          inf
CMP_transport_via_diffusion_(extracellular_to_periplasm)                                                               :            0            0            0            0         -inf          inf
CO2_exchange                                                                                                           :      18.2416      18.2456      18.2491   0.00743502         -inf          inf
CO2_transport_via_diffusion_(extracellular_to_periplasm)                                                               :     -18.2491     -18.2456     -18.2416   0.00743502         -inf          inf
CO2_transporter_via_diffusion_(periplasm)                                                                              :     -18.2491     -18.2456     -18.2369    0.0121216         -inf          inf
CTP_synthase_(glutamine)                                                                                               :     0.132829     0.132842     0.142147    0.0093185            0          inf
Cadmium_(Cd+2)_ABC_transporter_(periplasm)                                                                             :            0            0     0.018637     0.018637            0          inf
Cadmium_exchange                                                                                                       :            0            0            0            0            0          inf
Calcium_exchange                                                                                                       :  -0.00423268  -0.00423268  -0.00423226   4.2327e-07         -inf          inf
Carbamate_kinase                                                                                                       :     0.510094     0.519464     0.526009    0.0159157         -inf          inf
Carnitine-CoA_Ligase                                                                                                   :            0            0            0            0            0          inf
Carnitine/butyrobetaine_antiporter_(periplasm)                                                                         :            0            0            0            0            0            0
Carnityl-CoA_dehydratse                                                                                                :            0            0            0            0            0            0
Chloramphenicol_exchange                                                                                               :            0            0            0            0            0          inf
Chloramphenicol_transport_via_TolC_system                                                                              :            0            0     0.074548     0.074548            0          inf
Chloramphenicol_transport_via_diffusion_(extracellular_to_periplasm)                                                   :            0            0     0.074548     0.074548         -inf          inf
Chloride_exchange                                                                                                      :  -0.00423268  -0.00423268  -0.00423226  4.23268e-07         -inf          inf
Choline_exchange                                                                                                       :            0            0            0            0            0          inf
Chorismate_pyruvate_lyase                                                                                              :  0.000190588  0.000190607  0.000190607  1.90607e-08            0          inf
Cinnamate_dioxygenase                                                                                                  :            0            0            0            0            0          inf
Citrate_exchange                                                                                                       :            0            0   0.00114513   0.00114513            0          inf
Citrate_lyase                                                                                                          :            0            0     0.018637     0.018637            0          inf
Citrate_transport_via_succinate_antiport_(periplasm)                                                                   :            0            0     0.018637     0.018637            0          inf
Co2+_exchange                                                                                                          : -2.05138e-05 -2.05138e-05 -2.05117e-05  2.05138e-09         -inf          inf
Cob(1)alamin_transport_via_ABC_system_(periplasm)                                                                      :  0.000190588  0.000190607  0.000190607  1.90607e-08            0          inf
Cob(1)alamin_transport_via_ton_system_(extermal)                                                                       :  0.000190588  0.000190607  0.000190607  1.90607e-08            0          inf
Cob(I)alamin_exchange                                                                                                  : -0.000190607 -0.000190607 -0.000190588  1.90607e-08        -0.01          inf
Cobalt_(Co+2)_ABC_transporter_(periplasm)                                                                              :            0            0     0.018637     0.018637            0          inf
Cobinamide_adenyltransferase                                                                                           :            0            0            0            0         -inf          inf
Cobinamide_exchange                                                                                                    :            0            0            0            0            0          inf
Cobinamide_transport_via_ABC_system_(uptake,_periplasm)                                                                :            0            0            0            0            0          inf
Cobinamide_transport_via_ton_system_(extermal)                                                                         :            0            0            0            0            0          inf
Copper_(Cu+2)_ABC_transporter_(periplasm)                                                                              :            0            0     0.018637     0.018637            0          inf
Copper_(Cu_+1)_ABC_transporter_(periplasm)                                                                             :            0            0            0            0            0          inf
Coprogen_transport_via_ton_system_(extracellular)                                                                      :            0            0    0.0069347    0.0069347            0          inf
Crotonobetaine-CoA_Ligase                                                                                              :            0            0            0            0            0          inf
Cu+_exchange                                                                                                           :            0            0            0            0            0          inf
Cu2+_exchange                                                                                                          : -0.000576096 -0.000576096 -0.000576038  5.76096e-08         -inf          inf
Cuprous_Oxidase_(Cu+1)                                                                                                 :            0            0            0            0            0          inf
Cyanate_aminohydrolase                                                                                                 :            0            0            0            0            0          inf
Cyanate_exchange                                                                                                       :            0            0            0            0            0          inf
Cyanate_transport_via_diffusion_(extracellular_to_periplasm)                                                           :            0            0            0            0         -inf          inf
Cyanate_transport_via_proton_symport_(periplasm)                                                                       :            0            0            0            0            0          inf
Cyanide_sulfurtransferase                                                                                              :            0            0            0            0            0            0
Cyanide_sulfurtransferase_(periplasmic)                                                                                :            0            0            0            0            0          inf
Cyanide_transport_via_diffusion_(extracellular_to_periplasm)                                                           :            0            0            0            0         -inf          inf
Cys-Gly_exchange                                                                                                       :            0            0   0.00064909   0.00064909            0          inf
Cysteine_Desulfhydrase                                                                                                 :            0            0            0            0            0            0
Cysteinyl-tRNA_synthetase                                                                                              :            0            0            0            0            0          inf
Cytidine_exchange                                                                                                      :            0            0  0.000581952  0.000581952            0          inf
Cytidine_hydrolase                                                                                                     :            0            0            0            0            0          inf
Cytosine_deaminase                                                                                                     :            0            0   0.00621233   0.00621233            0          inf
Cytosine_exchange                                                                                                      :            0            0            0            0            0          inf
D(-)-tartrate_dehydratase                                                                                              :            0            0            0            0            0          inf
D-Alanine_exchange                                                                                                     :            0            0   0.00195664   0.00195664            0          inf
D-Alanine_transport_via_diffusion_(extracellular_to_periplasm)                                                         :  -0.00195664            0            0   0.00195664         -inf          inf
D-Alanyl-D-alanine_exchange                                                                                            :            0            0  0.000953299  0.000953299            0          inf
D-Allose_exchange                                                                                                      :            0            0            0            0            0          inf
D-Amino_acid_dehydrogenase                                                                                             :            0            0            0            0            0            0
D-Carnitine-CoA_Ligase                                                                                                 :            0            0            0            0            0          inf
D-Cysteine_exchange                                                                                                    :            0            0            0            0            0          inf
D-Fructose_exchange                                                                                                    :            0            0            0            0            0          inf
D-Fructuronate_exchange                                                                                                :            0            0            0            0            0          inf
D-Galactarate_exchange                                                                                                 :            0            0            0            0            0          inf
D-Galactonate_exchange                                                                                                 :            0            0            0            0            0          inf
D-Galactose_exchange                                                                                                   :            0            0            0            0            0          inf
D-Galacturonate_exchange                                                                                               :            0            0            0            0            0          inf
D-Glucarate_exchange                                                                                                   :            0            0            0            0            0          inf
D-Gluconate_exchange                                                                                                   :            0            0   0.00096067   0.00096067            0          inf
D-Glucosamine_6-phosphate_exchange                                                                                     :            0            0            0            0            0          inf
D-Glucosamine_6-phosphate_transport_via_phosphate_antiport_(periplasm)                                                 :            0            0            0            0            0            0
D-Glucosamine_exchange                                                                                                 :            0            0            0            0            0          inf
D-Glucose_1-phosphate_exchange                                                                                         :            0            0            0            0            0          inf
D-Glucose_6-phosphate_exchange                                                                                         :            0            0            0            0            0          inf
D-Glucose_exchange                                                                                                     :          -11          -11     -10.9991  0.000913578          -11          inf
D-Glucuronate_1-phosphate_exchange                                                                                     :            0            0            0            0            0          inf
D-Glucuronate_exchange                                                                                                 :            0            0            0            0            0          inf
D-Glyceraldehyde_exchange                                                                                              :            0            0   0.00182716   0.00182716            0          inf
D-Lactaldehyde_NAD+_1-oxidoreductase                                                                                   :            0 -1.26218e-29   0.00142403   0.00142403            0          inf
D-Malate_exchange                                                                                                      :            0            0            0            0            0          inf
D-Malate_transport_via_diffusion_(extracellular_to_periplasm)                                                          :            0            0            0            0         -inf          inf
D-Malate_transport_via_proton_symport_(2_H)_(periplasm)                                                                :            0            0            0            0            0            0
D-Mannitol_exchange                                                                                                    :            0            0            0            0            0          inf
D-Mannose_6-phosphate_exchange                                                                                         :            0            0            0            0            0          inf
D-Mannose_exchange                                                                                                     :            0            0            0            0            0          inf
D-Methionine_exchange                                                                                                  :            0            0            0            0            0          inf
D-Ribose_exchange                                                                                                      :            0            0            0            0            0          inf
D-Serine_exchange                                                                                                      :            0            0            0            0            0          inf
D-Sorbitol_exchange                                                                                                    :            0            0            0            0            0          inf
D-Xylose_exchange                                                                                                      :            0            0            0            0            0          inf
D-alanine-D-alanine_dipeptidase                                                                                        :            0            0     0.018637     0.018637            0          inf
D-alanine-D-alanine_ligase_(reversible)                                                                                :    0.0207528    0.0207548    0.0405393    0.0197865         -inf          inf
D-alanine_transaminase                                                                                                 :            0            0    0.0573446    0.0573446            0          inf
D-alanine_transport_in_via_proton_symport_(periplasm)                                                                  :    0.0187961    0.0207548    0.0288223    0.0100262            0          inf
D-alanyl-D-alanine_(DalaDala)_transport_via_ABC_system_(periplasm)                                                     :            0   0.00281637   0.00476251   0.00476251            0          inf
D-alanyl-D-alanine_(DalaDala)_transport_via_diffusion_(extracellular_to_periplasm)                                     : -0.000953299            0            0  0.000953299         -inf          inf
D-allose_transport_via_ABC_system_(periplasm)                                                                          :            0            0            0            0            0          inf
D-carnitine_exchange                                                                                                   :            0            0            0            0            0          inf
D-carnitine_outward_transport_(H+_antiport)                                                                            :   -0.0248493            0            0    0.0248493         -inf          inf
D-carnitine_transport_via_ABC_system_(periplasm)                                                                       :            0            0    0.0248493    0.0248493            0          inf
D-carnitine_transport_via_diffusion_(extracellular_to_periplasm)                                                       :            0            0            0            0         -inf          inf
D-cysteine_desulfhydrase                                                                                               :            0            0            0            0            0          inf
D-cysteine_transport_via_diffusion_(extracellular_to_periplasm)                                                        :            0            0            0            0         -inf          inf
D-cysteine_uptake_via_ABC_system_(periplasm)                                                                           :            0            0            0            0            0          inf
D-fructose_6-phosphate_exchange                                                                                        :            0            0            0            0            0          inf
D-fructose_6-phosphate_phosphatase                                                                                     :            0            0     0.018637     0.018637            0          inf
D-fructose_transport_via_PEP_Pyr_PTS_(periplasm)                                                                       :            0            0            0            0            0          inf
D-fructose_transport_via_diffusion_(extracellular_to_periplasm)                                                        :            0            0            0            0         -inf          inf
D-fructuronate_transport_via_diffusion_(extracellular)                                                                 :            0            0            0            0         -inf          inf
D-fructuronate_transport_via_proton_symport,_reversible_(periplasm)                                                    :            0            0            0            0            0            0
D-galactarte_transport_via_diffusion_(extracellular_to_periplasm)                                                      :            0            0            0            0         -inf          inf
D-galactarte_transport_via_proton_symport,_reversible_(periplasm)                                                      :            0            0            0            0         -inf          inf
D-galactonate_transport_via_diffusion_(extracellular_to_periplasm)                                                     :            0            0            0            0         -inf          inf
D-galactonate_transport_via_proton_symport_(periplasm)                                                                 :            0            0            0            0            0          inf
D-galactose_1-phosphatase                                                                                              :            0            0            0            0            0          inf
D-galactose_1-phosphate_transport_via_diffusion_(extracellular_to_periplasm)                                           :            0            0            0            0         -inf          inf
D-galactose_transport_in_via_proton_symport_(periplasm)                                                                :            0            0            0            0            0          inf
D-galactose_transport_via_ABC_system_(periplasm)                                                                       :            0            0            0            0            0            0
D-galactose_transport_via_diffusion_(extracellular_to_periplasm)                                                       :            0            0            0            0         -inf          inf
D-galacturonate_transport_via_diffusion_(extracellular_to_periplasm)                                                   :            0            0            0            0         -inf          inf
D-galacturonate_transport_via_proton_symport,_reversible_(periplasm)                                                   :            0            0            0            0         -inf          inf
D-glucarate_transport_via_diffusion_(extracellular_to_periplasm)                                                       :            0            0            0            0         -inf          inf
D-glucarate_transport_via_proton_symport,_reversible_(periplasm)                                                       :            0            0            0            0         -inf          inf
D-gluconate_transport_via_diffusion_(extracellular_to_periplasm)                                                       :  -0.00096067            0            0   0.00096067         -inf          inf
D-gluconate_transport_via_proton_symport,_reversible_(periplasm)                                                       :            0            0    0.0266243    0.0266243         -inf          inf
D-glucosamine_6-phosphate_transport_via_diffusion_(extracellular_to_periplasm)                                         :            0            0            0            0         -inf          inf
D-glucosamine_transport_via_PEP_Pyr_PTS_(periplasm)                                                                    :            0            0            0            0            0          inf
D-glucosamine_transport_via_diffusion_(extracellular_to_periplasm)                                                     :            0            0            0            0         -inf          inf
D-glucose_1-phosphate_transport_via_diffusion                                                                          :            0            0            0            0         -inf          inf
D-glucose_O-acetyltransferase                                                                                          :            0            0            0            0         -inf          inf
D-glucose_transport_in_via_proton_symport_(periplasm)                                                                  :            0            0     0.074548     0.074548            0          inf
D-glucose_transport_via_ABC_system_(periplasm)                                                                         :            0            0            0            0            0            0
D-glucose_transport_via_PEP_Pyr_PTS_(periplasm)                                                                        :      10.9255           11           11     0.074548            0          inf
D-glucose_transport_via_diffusion_(extracellular_to_periplasm)_irreversible                                            :            0            0            0            0            0            0
D-glucuronat_transport_via_diffusion_(extracellular_to_periplasm)                                                      :            0            0            0            0         -inf          inf
D-glucuronate_1-phosphate_transport_via_diffusion_(extracellular_to_periplasm)                                         :            0            0            0            0         -inf          inf
D-glucuronate_transport_via_proton_symport,_reversible_(periplasm)                                                     :            0            0            0            0         -inf          inf
D-glycerate_transport_via_diffusion_(extracellular_to_periplasm)                                                       : -0.000920051            0            0  0.000920051         -inf          inf
D-glycerate_transport_via_proton_symport,_reversible_(periplasm)                                                       : -0.000920051            0            0  0.000920051         -inf          inf
D-glycero-D-manno-hepose_1-phosphate_adenyltransferase                                                                 :    0.0278652     0.027868    0.0279643   9.9133e-05            0          inf
D-glycero-D-manno-heptose_1,7-bisphosphate_phosphatase                                                                 :    0.0278652     0.027868    0.0279643   9.9133e-05            0          inf
D-glycero-D-manno-heptose_7-phosphate_kinase                                                                           :    0.0278652     0.027868    0.0279643   9.9133e-05            0          inf
D-lactate_dehydrogenase_001                                                                                            :   -0.0496987            0    0.0163842    0.0660828         -inf          inf
D-lactate_dehydrogenase_002                                                                                            :            0            0    0.0496987    0.0496987            0          inf
D-lactate_exchange                                                                                                     :            0            0   0.00202576   0.00202576            0          inf
D-lactate_transport_via_diffusion_(extracellular_to_periplasm)                                                         :  -0.00202576            0            0   0.00202576         -inf          inf
D-lactate_transport_via_proton_symport_(periplasm)                                                                     :  -0.00202576            0            0   0.00202576         -inf          inf
D-mannonate_hydrolyase                                                                                                 :            0            0            0            0            0          inf
D-mannose_transport_via_PEP_Pyr_PTS_(periplasm)                                                                        :            0            0            0            0            0          inf
D-mannose_transport_via_diffusion_(extracellular_to_periplasm)                                                         :            0            0            0            0         -inf          inf
D-methionine_transport_via_ABC_system_(periplasm)                                                                      :            0            0            0            0            0          inf
D-methionine_transport_via_diffusion_(extracellular_to_periplasm)                                                      :            0            0            0            0         -inf          inf
D-ribose_transport_via_ABC_system_(periplasm)                                                                          :            0            0            0            0            0          inf
D-serine_deaminase                                                                                                     :            0            0            0            0            0            0
D-serine_dehydrogenase                                                                                                 :            0            0            0            0         -inf          inf
D-serine_transport_in_via_proton_symport_(periplasm)                                                                   :            0            0            0            0            0          inf
D-serine_transport_via_diffusion_(extracellular_to_periplasm)                                                          :            0            0            0            0         -inf          inf
D-sorbitol_transport_via_PEP_Pyr_PTS_(periplasm)                                                                       :            0            0            0            0            0            0
D-sorbitol_transport_via_diffusion_(extracellular_to_periplasm)                                                        :            0            0            0            0         -inf          inf
D-tartrate_exchange                                                                                                    :            0            0            0            0            0          inf
D-tartrate_transport_via_diffusion_(extracellular_to_periplasm)                                                        :            0            0            0            0         -inf          inf
D-tartrate_transport_via_proton_symport_(3_H)_(periplasm)                                                              :            0            0            0            0            0          inf
D-xylose_transport_in_via_proton_symport_(periplasm)                                                                   :            0            0            0            0            0          inf
D-xylose_transport_via_ABC_system_(periplasm)                                                                          :            0            0            0            0            0            0
D-xylose_transport_via_diffusion_(extracellular_to_periplasm)                                                          :            0            0            0            0         -inf          inf
Decanoate_(n-C10_0)_exchange                                                                                           :            0            0            0            0            0          inf
Decanoate_transport_via_diffusion_(extracellular_to_periplasm)                                                         :            0            0            0            0         -inf          inf
Deoxyadenosine_deaminase                                                                                               :            0            0    0.0110725    0.0110725            0          inf
Deoxyadenosine_exchange                                                                                                :            0            0            0            0            0          inf
Deoxycytidine_exchange                                                                                                 :            0            0            0            0            0          inf
Deoxyguanosine_exchange                                                                                                :            0            0            0            0            0          inf
Deoxyinosine_exchange                                                                                                  :            0            0            0            0            0          inf
Deoxyuridine_exchange                                                                                                  :            0            0            0            0            0          inf
Dihydromonapterin_reductase                                                                                            :            0            0            0            0            0          inf
Dihydroneopterin_epimerase                                                                                             :            0            0            0            0         -inf          inf
Dihydroneopterin_monophosphate_dephosphorylase                                                                         :  0.000762353  0.000762429  0.000762429  7.62429e-08            0          inf
Dihydroneopterin_triphosphate_pyrophosphatase                                                                          :  0.000762353  0.000762429  0.000762429  7.62429e-08            0          inf
Dihydroxy-acid_dehydratase_(2,3-dihydroxy-3-methylpentanoate)                                                          :     0.241275     0.241299     0.241961  0.000686446            0          inf
Dihydroxyacetone_exchange                                                                                              :            0            0   0.00182716   0.00182716            0          inf
Dihydroxyacetone_kinase                                                                                                :            0       2.1164      2.19215      2.19215            0          inf
Dihydroxyacetone_transport_via_diffusion_(extracellular_to_periplasm)                                                  :  -0.00182716            0            0   0.00182716         -inf          inf
Dihydroxyacetone_transport_via_facilitated_diffusion_(periplasm)                                                       :  -0.00182716            0            0   0.00182716         -inf          inf
Dimethyl_sulfide_exchange                                                                                              :            0            0            0            0            0          inf
Dimethyl_sulfide_transport_via_diffusion_(extracellular_to_periplasm)                                                  :            0            0            0            0         -inf          inf
Dimethyl_sulfoxide_exchange                                                                                            :            0            0            0            0            0          inf
Dimethyl_sulfoxide_reductase_(Demethylmenaquinol_8)                                                                    :            0            0            0            0            0            0
Dimethyl_sulfoxide_reductase_(Demethylmenaquinol_8)_(periplasm)                                                        :            0            0            0            0            0          inf
Dimethyl_sulfoxide_reductase_(Menaquinol_8)                                                                            :            0            0            0            0            0            0
Dimethyl_sulfoxide_reductase_(Menaquinol_8)_(periplasm)                                                                :            0            0            0            0            0          inf
Dimethyl_sulfoxide_transport_via_diffusion_(extracellular_to_periplasm)                                                :            0            0            0            0         -inf          inf
Dimethyl_sulfoxide_transport_via_diffusion_(periplasm)                                                                 :            0            0            0            0         -inf          inf
Dodecanoate_(n-C12_0)_exchange                                                                                         :            0            0            0            0            0          inf
Dopamine_exchange                                                                                                      :            0            0            0            0            0          inf
Doxorubicin_transport_via_TolC_system                                                                                  :            0            0     0.074548     0.074548            0          inf
Doxorubicin_transport_via_diffusion_(extracellular_to_periplasm)                                                       :            0            0     0.074548     0.074548         -inf          inf
DsbA_protein_reoxidation_reaction_(aerobic)                                                                            :            0            0            0            0            0          inf
DsbA_protein_reoxidation_reaction_(anaerobic)                                                                          :            0            0            0            0            0          inf
DsbC_glutathione_thiotransferase                                                                                       :            0            0            0            0            0          inf
DsbD_reductase                                                                                                         :            0            0            0            0            0          inf
DsbG_glutathione_thiotransferase                                                                                       :            0            0            0            0            0          inf
E._coli_biomass_objective_function_(iJO1366)_-_core_-_with_53.95_GAM_estimate                                          :            0            0            0            0            0            0
Endotoxin_Synthesis_(lauroyl_transferase)                                                                              :    0.0069663     0.006967   0.00700288  3.65772e-05            0          inf
Endotoxin_Synthesis_(myristoyl_transferase)_001                                                                        :    0.0069663     0.006967   0.00700288  3.65772e-05            0          inf
Endotoxin_Synthesis_(myristoyl_transferase)_002                                                                        :            0            0  3.52173e-05  3.52173e-05            0          inf
Endotoxin_Synthesis_(palmitoleoyl_ACP)                                                                                 :            0            0  3.52173e-05  3.52173e-05            0          inf
Enoylglutaryl-[ACP]_methyl_ester_reductase                                                                             :  1.70931e-06  1.70948e-06  1.70948e-06  1.70948e-10            0          inf
Enoylpimeloyl-[ACP]_methyl_ester_reductase                                                                             :  1.70931e-06  1.70948e-06  1.70948e-06  1.70948e-10            0          inf
Enterochelin_Esterase                                                                                                  :            0            0   0.00310617   0.00310617            0          inf
Enterochelin_Esterase_(Fe_containing)                                                                                  :            0            0   0.00254865   0.00254865            0          inf
Enterochelin_exchange                                                                                                  :            0            0  0.000166476  0.000166476            0          inf
Erythronate_4-phosphate_(4per)_dehydrogenase                                                                           :  0.000190588  0.000190607  0.000190607  1.90607e-08         -inf          inf
Erythrose_4-phosphate_dehydrogenase                                                                                    :  0.000190588  0.000190607  0.000190607  1.90607e-08         -inf          inf
Ethanol_exchange                                                                                                       :            0            0   0.00202576   0.00202576            0          inf
Ethanolamine_ammonia-lyase                                                                                             :            0            0   0.00294656   0.00294656            0          inf
Ethanolamine_exchange                                                                                                  :            0            0            0            0            0          inf
FAD_reductase_001                                                                                                      :            0  0.000662425   0.00743945   0.00743945            0          inf
FAD_reductase_002                                                                                                      :            0            0   0.00665316   0.00665316            0          inf
FMNH2-dependent_monooxygenase                                                                                          :            0            0            0            0            0          inf
FMNH2-dependent_monooxygenase_(butanesulfonate)                                                                        :            0            0            0            0            0          inf
FMNH2-dependent_monooxygenase_(ethanesulfonate)                                                                        :            0            0            0            0            0          inf
FMNH2-dependent_monooxygenase_(methanesulfonate)                                                                       :            0            0            0            0            0          inf
FMNH2-dependent_monooxygenase_(sulfoacetate)                                                                           :            0            0            0            0            0          inf
FMN_adenylyltransferase                                                                                                :  0.000190588  0.000190607  0.000190607  1.90607e-08            0          inf
FMN_reductase_001                                                                                                      :            0            0   0.00346735   0.00346735            0          inf
FMN_reductase_002                                                                                                      :            0            0   0.00326965   0.00326965            0          inf
Fatty_acid_(dodecanoate)_transport_via_facilitated_irreversible_diffusion_(extracellular_to_periplasm)                 :            0            0            0            0            0          inf
Fe(III)_hydroxamate_Fe-loading_reaction_(spontaneaous)                                                                 :            0            0    0.0069347    0.0069347            0          inf
Fe(III)_reduction                                                                                                      :            0            0   0.00677709   0.00677709            0          inf
Fe(III)dicitrate_exchange                                                                                              :            0            0            0            0            0          inf
Fe(III)hydoxamate,_unloaded_exchange                                                                                   :            0            0            0            0            0          inf
Fe(III)hydroxamate_exchange                                                                                            :            0            0            0            0            0          inf
Fe(III)hydroxamate_reductase_001                                                                                       :            0            0   0.00346735   0.00346735            0          inf
Fe(III)hydroxamate_reductase_002                                                                                       :            0            0   0.00346735   0.00346735            0          inf
Fe(III)hydroxamate_reductase_003                                                                                       :            0            0   0.00346735   0.00346735            0          inf
Fe(III)hydroxamate_unloaded_secretion                                                                                  :            0            0    0.0069347    0.0069347            0          inf
Fe(III)hydroxamate_unloaded_secretion_(extracellular)                                                                  :            0            0    0.0069347    0.0069347            0          inf
Fe(III)hydroxamine_transport_via_ton_system_(extracellular)                                                            :            0            0    0.0069347    0.0069347            0          inf
Fe-enterobactin_exchange                                                                                               :            0            0  0.000166476  0.000166476            0          inf
Fe-enterobactin_reduction_(Fe(III)-unloading)_001                                                                      :            0            0   0.00346735   0.00346735            0          inf
Fe-enterobactin_reduction_(Fe(III)-unloading)_002                                                                      :            0            0   0.00346735   0.00346735            0          inf
Fe-enterobactin_reduction_(Fe(III)-unloading)_003                                                                      :            0            0   0.00346735   0.00346735            0          inf
Fe-enterobactin_transport_via_ABC_system_(periplasm)                                                                   :            0            0    0.0069347    0.0069347            0          inf
Fe-enterobactin_transport_via_ton_system_(extracellular)                                                               :            0            0    0.0069347    0.0069347            0          inf
Fe2+_exchange                                                                                                          :      -100000   -0.0132716  0.000756539       100000         -inf          inf
Fe3+_exchange                                                                                                          :   -0.0140268            0       100000       100000         -inf          inf
Ferrichrome_exchange                                                                                                   :            0            0            0            0            0          inf
Ferrichrome_minus_Fe(III)_exchange                                                                                     :            0            0            0            0            0          inf
Ferrichrome_reductase_001                                                                                              :            0            0   0.00346735   0.00346735            0          inf
Ferrichrome_reductase_002                                                                                              :            0            0   0.00346735   0.00346735            0          inf
Ferrichrome_reductase_003                                                                                              :            0            0   0.00346735   0.00346735            0          inf
Ferrochelatase                                                                                                         :  0.000381177  0.000381215   0.00051078  0.000129604            0          inf
Formaldehyde_exchange                                                                                                  :            0            0            0            0            0          inf
Formate-hydrogen_lyase                                                                                                 :            0            0            0            0            0            0
Formate_Dehydrogenase_(menaquinone-8)_(periplasm)                                                                      :            0            0            0            0            0          inf
Formate_exchange                                                                                                       :            0            0            0            0            0          inf
Formyl-CoA_Transferase                                                                                                 :            0            0            0            0         -inf          inf
Fructose-6-phosphate_transport_via_phosphate_antiport_(periplasm)                                                      :            0            0            0            0            0            0
Fructose_transport_via_PEP_Pyr_PTS_(f6p_generating)_(periplasm)                                                        :            0            0            0            0            0          inf
Fructoselysine_Kinase                                                                                                  :            0            0            0            0            0          inf
Fructoselysine_phosphate_deglycase                                                                                     :            0            0            0            0         -inf          inf
Fructoselysine_transport_via_proton_symport_(periplasm)                                                                :            0            0            0            0            0          inf
Fumarate_dependent_DHORD                                                                                               :            0            0      0.27535      0.27535            0          inf
Fumarate_exchange                                                                                                      :            0            0            0            0            0          inf
Fumarate_transport_via_diffusion_(extracellular_to_periplasm)                                                          :            0            0            0            0         -inf          inf
Fumarate_transport_via_proton_symport_(2_H)_(periplasm)                                                                :            0            0            0            0            0            0
Fumarate_transport_via_proton_symport_(3_H)_(periplasm)                                                                :            0            0            0            0            0          inf
Fusidic_acid_transport_via_TolC_system                                                                                 :            0            0     0.074548     0.074548            0          inf
Fusidic_acid_transport_via_diffusion_(extracellular_to_periplasm)                                                      :            0            0     0.074548     0.074548         -inf          inf
GAR_transformylase-T                                                                                                   :            0            0    0.0209241    0.0209241            0          inf
GDP-4-dehydro-6-deoxy-D-mannose_epimerase                                                                              :            0            0            0            0            0          inf
GDP-4-oxo-L-fucose_reductase                                                                                           :            0            0            0            0            0          inf
GDP-D-mannose_dehydratase                                                                                              :            0            0            0            0            0          inf
GDP-mannose_mannosyl_hydrolase                                                                                         :            0            0     0.018637     0.018637            0          inf
GDP-mannose_phyrophosphatase                                                                                           :            0            0     0.018637     0.018637            0          inf
GDP_diphosphokinase                                                                                                    :            0            0     0.018637     0.018637            0          inf
GDP_exchange                                                                                                           :            0            0            0            0            0          inf
GDP_transport_via_diffusion_(extracellular_to_periplasm)                                                               :            0            0            0            0         -inf          inf
GMP_exchange                                                                                                           :            0            0            0            0            0          inf
GMP_reductase                                                                                                          :            0            0   0.00801591   0.00801591            0          inf
GMP_synthase                                                                                                           :     0.202174     0.202194      0.21019   0.00801591            0          inf
GMP_transport_via_diffusion_(extracellular_to_periplasm)                                                               :            0            0            0            0         -inf          inf
GTP_amine_hydrolysis_(spontaneous)                                                                                     :            0            0   0.00621233   0.00621233            0          inf
GTP_cyclohydrolase_I                                                                                                   :  0.000762353  0.000762429  0.000762429  7.62429e-08            0          inf
GTP_cyclohydrolase_II_(25drapp)                                                                                        :  0.000381177  0.000381215  0.000381215  3.81215e-08            0          inf
GTP_diphosphokinase                                                                                                    :            0            0     0.018637     0.018637            0          inf
GTP_exchange                                                                                                           :            0            0            0            0            0          inf
GTP_transport_via_diffusion_(extracellular_to_periplasm)                                                               :            0            0            0            0         -inf          inf
Galactitol-1-phosphate_dehydrogenase                                                                                   :            0            0            0            0         -inf          inf
Galactitol_exchange                                                                                                    :            0            0            0            0            0          inf
Galactitol_transport_via_PEP_Pyr_PTS_(periplasm)                                                                       :            0            0            0            0            0          inf
Galactitol_transport_via_diffusion_(extracellular_to_periplasm)                                                        :            0            0            0            0         -inf          inf
GlcNAc-anhMurNAc_tetrapeptide_transport_in_via_proton_symport_(periplasm)                                              :            0            0    0.0018969    0.0018969            0          inf
GlcNAc-anhMurNAc_transport_in_via_proton_symport_(periplasm)                                                           :            0            0   0.00176236   0.00176236            0          inf
GlcNAc-anhMurNAc_transport_via_diffusion_(extracellular_to_periplasm)                                                  : -0.000251936            0            0  0.000251936         -inf          inf
GlcNAc-anhMurNAc_tripeptide_transport_in_via_proton_symport_(periplasm)                                                :            0            0   0.00194642   0.00194642            0          inf
Glucose-1-phosphatase                                                                                                  :            0            0            0            0            0          inf
Glucose-6-phosphate_transport_via_phosphate_antiport_(periplasm)                                                       :            0            0            0            0            0            0
Glucose_dehydrogenase_(ubiquinone-8_as_acceptor)_(periplasm)                                                           :            0            0    0.0266243    0.0266243            0          inf
Glucuronate_1-phosphate_phosphatase_(periplasm)                                                                        :            0            0            0            0            0          inf
Glutamate_Decarboxylase                                                                                                :            0            0    0.0276104    0.0276104            0          inf
Glutaminyl-tRNA_synthetase                                                                                             :            0            0            0            0            0          inf
Glutamyl-tRNA_synthetase                                                                                               :   0.00457412   0.00457458   0.00561095   0.00103683            0          inf
Glutathionylspermidine_amidase                                                                                         :            0            0     0.018637     0.018637            0          inf
Glutathionylspermidine_synthetase                                                                                      :            0            0     0.018637     0.018637            0          inf
Glyceraldehyde_facilitated_diffusion_(periplasm)                                                                       :  -0.00182716            0            0   0.00182716         -inf          inf
Glyceraldehyde_transport_via_diffusion_(extracellular_to_periplasm)                                                    :  -0.00182716            0            0   0.00182716         -inf          inf
Glycerol-2-phosphate_transport_via_diffusion_(extracellular_to_periplasm)                                              :            0            0            0            0         -inf          inf
Glycerol-3-phosphate___phosphate_antiporter_(periplasm)                                                                :            0            0            0            0            0            0
Glycerol-3-phosphate_transport_via_diffusion_(extracellular_to_periplasm)                                              :  -0.00102683            0            0   0.00102683         -inf          inf
Glycerol_2-phosphate_exchange                                                                                          :            0            0            0            0            0          inf
Glycerol_3-phosphate_exchange                                                                                          :            0            0   0.00102683   0.00102683            0          inf
Glycerol_dehydrogenase                                                                                                 :   0.00365461   0.00548231    0.0195474    0.0158928            0          inf
Glycerol_exchange                                                                                                      :            0            0   0.00161011   0.00161011            0          inf
Glycerophosphodiester_phosphodiesterase_(Glycerophosphocholine)_001                                                    :            0            0            0            0            0          inf
Glycerophosphodiester_phosphodiesterase_(Glycerophosphocholine)_002                                                    :            0            0            0            0            0            0
Glycerophosphodiester_phosphodiesterase_(Glycerophosphoethanolamine)_001                                               :            0            0   0.00294656   0.00294656            0          inf
Glycerophosphodiester_phosphodiesterase_(Glycerophosphoethanolamine)_002                                               :            0            0            0            0            0            0
Glycerophosphodiester_phosphodiesterase_(Glycerophosphoglycerol)_001                                                   :            0            0   0.00294656   0.00294656            0          inf
Glycerophosphodiester_phosphodiesterase_(Glycerophosphoglycerol)_002                                                   :            0            0            0            0            0            0
Glycerophosphodiester_phosphodiesterase_(Glycerophosphoinositol)_001                                                   :            0            0            0            0            0          inf
Glycerophosphodiester_phosphodiesterase_(Glycerophosphoinositol)_002                                                   :            0            0            0            0            0            0
Glycerophosphodiester_phosphodiesterase_(Glycerophosphoserine)_001                                                     :            0            0            0            0            0          inf
Glycerophosphodiester_phosphodiesterase_(Glycerophosphoserine)_002                                                     :            0            0            0            0            0            0
Glycerophosphoglycerol_exchange                                                                                        :            0            0  0.000586069  0.000586069            0          inf
Glycerophosphoserine_exchange                                                                                          :            0            0            0            0            0          inf
Glycine_Cleavage_System                                                                                                :    0.0398575    0.0480544    0.0513337    0.0114761            0          inf
Glycine_betaine_exchange                                                                                               :            0            0            0            0            0          inf
Glycine_betaine_transport_via_ABC_system_(periplasm)                                                                   :            0            0            0            0            0          inf
Glycine_betaine_transport_via_diffusion_(extracellular_to_periplasm)                                                   :            0            0            0            0         -inf          inf
Glycine_betaine_transport_via_proton_symport_(periplasm)                                                               :            0            0            0            0            0          inf
Glycine_exchange                                                                                                       :            0            0   0.00354147   0.00354147            0          inf
Glycine_transport_via_diffusion_(extracellular_to_periplasm)                                                           :  -0.00354147            0            0   0.00354147         -inf          inf
Glycolaldehyde_dehydrogenase                                                                                           :  0.000762353  0.000762429  0.000762429  7.62429e-08            0          inf
Glycolate_dehydrogenase_(NAD)                                                                                          :            0            0    0.0496987    0.0496987            0          inf
Glycolate_dehydrogenase_(NADP)                                                                                         :            0            0    0.0266243    0.0266243            0          inf
Glycolate_exchange                                                                                                     :  1.77929e-30            0   0.00177573   0.00177573            0          inf
Glycolate_oxidase_001                                                                                                  :            0  0.000762429     0.050461     0.050461            0          inf
Glycolate_oxidase_002                                                                                                  :            0            0    0.0216261    0.0216261            0          inf
Glycolate_oxidase_003                                                                                                  :            0            0            0            0            0          inf
Glycyl-tRNA_synthetase                                                                                                 :            0            0            0            0            0          inf
Gp4G_hydrolase                                                                                                         :            0            0            0            0            0          inf
Guanine_exchange                                                                                                       :            0            0  0.000939483  0.000939483            0          inf
Guanine_transport_via_diffusion_(extracellular_to_periplasm)                                                           : -0.000939483            0            0  0.000939483         -inf          inf
Guanine_transport_via_diffusion_(periplasm)                                                                            :    -0.074548            0            0     0.074548         -inf          inf
Guanosine_exchange                                                                                                     :            0            0            0            0            0          inf
H+_exchange                                                                                                            :       -99986      13.9839      14.0001       100000         -inf          inf
H2O_exchange                                                                                                           :      40.2797      40.2874      50040.3        50000         -inf          inf
H2O_transport_via_diffusion_(extracellular_to_periplasm)                                                               :     -50040.3     -40.2874     -40.2797        50000         -inf          inf
H2O_transport_via_diffusion_(periplasm)                                                                                :     -40.3461     -40.3047     -40.2969    0.0492306         -inf          inf
H2_exchange                                                                                                            :            0            0            0            0            0          inf
HCO3_equilibration_reaction                                                                                            :      2.23815      2.23838      2.25679     0.018637         -inf          inf
Heme_O_synthase                                                                                                        :  0.000190588  0.000190607  0.000190607  1.90607e-08            0          inf
Hexadecanoate_(n-C16_0)_exchange                                                                                       :            0            0            0            0            0          inf
Hexadecanoate_transport_via_facilitated_irreversible_diffusion_(extracellular_to_periplasm)                            :            0            0            0            0            0          inf
Hexadecenoate_transport_via_facilitated_irreversible_diffusion_(extracellular_to_periplasm)                            :            0            0            0            0            0          inf
Hexanoate_(n-C6_0)_exchange                                                                                            :            0            0            0            0            0          inf
Hexanoate_transport_via_diffusion_(extracellular_to_periplasm)                                                         :            0            0            0            0         -inf          inf
Hg2+_exchange                                                                                                          :            0            0            0            0            0          inf
Histidyl-tRNA_synthetase                                                                                               :            0            0            0            0            0          inf
Homocysteine_Methyltransferase                                                                                         :            0            0            0            0            0          inf
Hydrogen_cyanide_exchange                                                                                              :            0            0            0            0            0          inf
Hydrogen_peroxide_exchange                                                                                             :            0            0            0            0            0          inf
Hydrogen_sulfide_exchange                                                                                              :            0            0   0.00195152   0.00195152            0          inf
Hydrogen_sulfide_oxidation                                                                                             :            0            0   0.00190173   0.00190173            0          inf
Hydrogenase_(Demethylmenaquinone-8__2_protons)_(periplasm)                                                             :            0            0            0            0            0            0
Hydrogenase_(menaquinone8__2_protons)_(periplasm)                                                                      :            0            0            0            0            0            0
Hydroxybenzoate_octaprenyltransferase                                                                                  :  0.000190588  0.000190607  0.000190607  1.90607e-08            0          inf
Hydroxypyruvate_reductase_(NADH)                                                                                       :            0  0.000381215       100000       100000            0          inf
Hydroxypyruvate_reductase_(NADPH)                                                                                      :            0            0    0.0573446    0.0573446            0          inf
Hypoxanthine_exchange                                                                                                  :            0            0  0.000982834  0.000982834            0          inf
Hypoxanthine_transport_(periplasm)                                                                                     : -0.000982835            0            0  0.000982835         -inf          inf
Hypoxanthine_transport_via_diffusion_(extracellular_to_periplasm)                                                      : -0.000982835            0            0  0.000982835         -inf          inf
IMP_cyclohydrolase                                                                                                     :    -0.452111      -0.4504    -0.450355   0.00175614         -inf          inf
IMP_dehydrogenase                                                                                                      :     0.183537     0.202194      0.21019    0.0266529            0          inf
IMP_exchange                                                                                                           :            0            0            0            0            0          inf
IMP_transport_via_diffusion_(extracellular_to_periplasm)                                                               :            0            0            0            0         -inf          inf
ISC_Cysteine_desulfuration                                                                                             :  0.000611079   0.00150862   0.00150862   0.00089754            0          inf
ISC_[2Fe-2S]_Synthesis                                                                                                 :            0  0.000233344  0.000233344  0.000233344            0          inf
ISC_[2Fe-2S]_Synthesis_II                                                                                              :            0   0.00021454   0.00021454   0.00021454            0          inf
ISC_[2Fe-2S]_Transfer                                                                                                  :            0  2.05138e-05  2.05138e-05  2.05138e-05            0          inf
ISC_[2Fe-2S]_regeneration                                                                                              :            0  1.70948e-06  1.70948e-06  1.70948e-06            0          inf
ISC_[4Fe-4S]_Reduction                                                                                                 :            0   0.00021454   0.00021454   0.00021454            0          inf
ISC_[4Fe-4S]_Transfer                                                                                                  :            0   0.00021454   0.00021454   0.00021454            0          inf
Imidazole-glycerol-3-phosphate_synthase                                                                                :    0.0786762    0.0786841     0.079454  0.000777757            0          inf
Indole_exchange                                                                                                        :            0            0  0.000518775  0.000518775            0          inf
Indole_transport_via_diffusion_(extracellular_to_periplasm)                                                            : -0.000518775            0            0  0.000518775         -inf          inf
Indole_transport_via_proton_symport,_irreversible_(periplasm)                                                          :            0            0       100000       100000            0          inf
Indole_transport_via_proton_symport,_reversible_(periplasm)                                                            : -0.000518775            0       100000       100000         -inf          inf
Inosine_exchange                                                                                                       :            0            0  0.000507647  0.000507647            0          inf
Inosine_hydrolase                                                                                                      :            0            0            0            0            0          inf
Isethionic_acid_exchange                                                                                               :            0            0            0            0            0          inf
Isochorismate_Synthase                                                                                                 :            0            0       100000       100000            0          inf
Isocitrate_lyase                                                                                                       :            0            0            0            0            0            0
Isoleucyl-tRNA_synthetase                                                                                              :            0            0            0            0            0          inf
K+_exchange                                                                                                            :    -0.158717    -0.158717    -0.158701  1.58717e-05         -inf          inf
KDO(2)-lipid_(A)_exchange                                                                                              :            0            0  3.65772e-05  3.65772e-05            0          inf
KDO(2)-lipid_IV(A)_exchange                                                                                            :            0            0  4.89353e-05  4.89353e-05            0          inf
KDO(2)-lipid_IV_A_transport_via_ABC_system_(periplasm)                                                                 :            0            0  4.89353e-05  4.89353e-05            0          inf
KDO(2)-lipid_IV_A_transport_via_ABC_system_(periplasm_to_extracellular)                                                :            0            0  4.89353e-05  4.89353e-05            0          inf
L(+)-tartrate_dehydratase                                                                                              :            0            0            0            0            0          inf
L-2-amino-3-oxobutanoate_decarboxylation_(spontaneous)                                                                 :            0   3.9443e-30    0.0163842    0.0163842            0          inf
L-Alanine_exchange                                                                                                     :            0            0   0.00195664   0.00195664            0          inf
L-Arabinose_exchange                                                                                                   :            0            0            0            0            0          inf
L-Arginine_exchange                                                                                                    :            0            0  0.000776542  0.000776542            0          inf
L-Ascorbate_exchange                                                                                                   :            0            0            0            0            0          inf
L-Asparagine_exchange                                                                                                  :            0            0   0.00158276   0.00158276            0          inf
L-Aspartate_exchange                                                                                                   :            0            0   0.00172965   0.00172965            0          inf
L-Carnitine_exchange                                                                                                   :            0            0            0            0            0          inf
L-Cysteine_exchange                                                                                                    :            0            0  0.000934185  0.000934185            0          inf
L-Cysteinylglycine_(Cys-Gly)_transport_via_ABC_system_(periplasm)                                                      :            0  3.47099e-29   0.00438518   0.00438518            0          inf
L-Cysteinylglycine_transport_via_diffusion_(extracellular_to_periplasm)                                                :  -0.00064909            0            0   0.00064909         -inf          inf
L-Fucose_exchange                                                                                                      :            0            0            0            0            0          inf
L-Galactonate_exchange                                                                                                 :            0            0            0            0            0          inf
L-Glutamate_exchange                                                                                                   :            0            0   0.00120045   0.00120045            0          inf
L-Glutamine_exchange                                                                                                   :            0            0            0            0            0          inf
L-Histidine_exchange                                                                                                   :            0            0  0.000777757  0.000777757            0          inf
L-Homoserine_exchange                                                                                                  :            0            0   0.00120823   0.00120823            0          inf
L-Idonate_exchange                                                                                                     :            0            0  0.000977038  0.000977038            0          inf
L-Isoleucine_exchange                                                                                                  :            0            0  0.000686445  0.000686445            0          inf
L-Lactaldehyde_NADP+_1-oxidoreductase                                                                                  :            0            0    0.0101426    0.0101426            0          inf
L-Lactate_dehydrogenase_(menaquinone)                                                                                  :            0            0   0.00797305   0.00797305            0          inf
L-Lactate_dehydrogenase_(ubiquinone)                                                                                   :            0            0    0.0101426    0.0101426            0          inf
L-Lactate_exchange                                                                                                     :            0            0    0.0017479    0.0017479            0          inf
L-Leucine_exchange                                                                                                     :            0            0  0.000772518  0.000772518            0          inf
L-Lysine_exchange                                                                                                      :            0            0  0.000718189  0.000718189            0          inf
L-Lyxose_exchange                                                                                                      :            0            0            0            0            0          inf
L-Lyxose_transport_via_diffusion_(extracellular_to_periplasm)                                                          :            0            0            0            0         -inf          inf
L-Lyxose_transport_via_proton_symport_(periplasm)                                                                      :            0            0            0            0            0            0
L-Malate_exchange                                                                                                      :            0            0   0.00170201   0.00170201            0          inf
L-Methionine_S-oxide_exchange                                                                                          :            0            0            0            0            0          inf
L-Methionine_exchange                                                                                                  :            0            0            0            0            0          inf
L-Phenylalanine_exchange                                                                                               :            0            0  0.000508513  0.000508513            0          inf
L-Proline_exchange                                                                                                     :            0            0  0.000947243  0.000947243            0          inf
L-Prolinylglycine_(Pro-Gly)_transport_via_ABC_system_(periplasm)                                                       :            0            0            0            0            0          inf
L-Prolinylglycine_exchange                                                                                             :            0            0            0            0            0          inf
L-Prolinylglycine_transport_via_diffusion_(extracellular_to_periplasm)                                                 :            0            0            0            0         -inf          inf
L-Rhamnose_exchange                                                                                                    :            0            0            0            0            0          inf
L-Serine_exchange                                                                                                      :            0            0   0.00203683   0.00203683            0          inf
L-Threonine_O-3-phosphate_exchange                                                                                     :            0            0            0            0            0          inf
L-Threonine_exchange                                                                                                   :            0            0    0.0011703    0.0011703            0          inf
L-Tryptophan_exchange                                                                                                  :            0            0            0            0            0          inf
L-Tyrosine_exchange                                                                                                    :            0            0  0.000528334  0.000528334            0          inf
L-Valine_exchange                                                                                                      :            0            0   0.00097832   0.00097832            0          inf
L-Xylulose_exchange                                                                                                    :            0            0            0            0            0          inf
L-alanine-D-glutamate-meso-2,6-diaminoheptanedioate-D-alanine_exchange                                                 :            0            0  0.000254952  0.000254952            0          inf
L-alanine-D-glutamate-meso-2,6-diaminoheptanedioate_exchange                                                           :            0            0  0.000295474  0.000295474            0          inf
L-alanine-D-glutamate_exchange                                                                                         :            0            0            0            0            0          inf
L-alanine-L-glutamate_exchange                                                                                         :            0            0            0            0            0          inf
L-alanine_reversible_transport_via_proton_symport_(periplasm)                                                          :      -100000            0            0       100000         -inf          inf
L-alanine_transaminase                                                                                                 :      -100000            0      99999.2       199999         -inf          inf
L-alanine_transport_in_via_proton_symport_(periplasm)                                                                  :            0            0       100000       100000            0          inf
L-alanine_transport_in_via_sodium_symport_(periplasm)                                                                  :            0            0       100000       100000            0          inf
L-alanine_transport_via_ABC_system_(periplasm)                                                                         :            0            0    0.0248493    0.0248493            0          inf
L-alanine_transport_via_diffusion_(extracellular_to_periplasm)                                                         :  -0.00195664            0            0   0.00195664         -inf          inf
L-alanyl-D-glutamate_transport_in_via_proton_symport_(periplasm)                                                       :            0            0            0            0            0          inf
L-alanyl-D-glutamate_transport_via_diffusion_(extracellular_to_periplasm)                                              :            0            0            0            0         -inf          inf
L-alanyl-L-glutamate_transport_in_via_proton_symport_(periplasm)                                                       :            0            0            0            0            0          inf
L-alanyl-L-glutamate_transport_via_diffusion_(extracellular_to_periplasm)                                              :            0            0            0            0         -inf          inf
L-alanyl-gamma-D-glutamyl-meso-diaminopimelate_hydrolase                                                               :            0            0   0.00161011   0.00161011            0          inf
L-alanyl-gamma-L-glutamate_peptidase                                                                                   :            0            0   0.00161011   0.00161011            0          inf
L-alanyl-gamma-glutamate_epimerase                                                                                     :            0            0   0.00161011   0.00161011         -inf          inf
L-allo-Threonine_Aldolase                                                                                              :            0            0    0.0573446    0.0573446            0          inf
L-allo-threonine_dehydrogenase                                                                                         :   -0.0573446            0            0    0.0573446         -inf          inf
L-arabinose_isomerase                                                                                                  :            0            0            0            0            0            0
L-arabinose_transport_via_ABC_system_(periplasm)                                                                       :            0            0            0            0            0            0
L-arabinose_transport_via_diffusion_(extracellular_to_periplasm)                                                       :            0            0            0            0         -inf          inf
L-arabinose_transport_via_proton_antiport_(periplasm)                                                                  :            0            0            0            0            0          inf
L-arabinose_transport_via_proton_symport_(periplasm)                                                                   :            0            0            0            0            0            0
L-arginine_transport_out_via_proton_antiport_(cytoplasm_to_periplasm)                                                  :  7.47209e-27            0     0.037274     0.037274            0          inf
L-arginine_transport_via_ABC_system_(periplasm)                                                                        :            0            0    0.0149096    0.0149096            0          inf
L-arginine_transport_via_diffusion_(extracellular_to_periplasm)                                                        : -0.000776542            0            0  0.000776542         -inf          inf
L-ascorbate_6-phosphate_lactonase                                                                                      :            0            0            0            0            0          inf
L-ascorbate_transport_via_PEP_Pyr_PTS_(periplasm)                                                                      :            0            0            0            0            0          inf
L-ascorbate_transport_via_diffusion_(extracellular_to_periplasm)                                                       :            0            0            0            0         -inf          inf
L-asparaginase_001                                                                                                     :            0            0     0.018637     0.018637            0          inf
L-asparaginase_002                                                                                                     :            0            0            0            0            0            0
L-asparagine_reversible_transport_via_proton_symport_(periplasm)                                                       :   -0.0248493            0  1.37863e-25    0.0248493         -inf          inf
L-asparagine_transport_via_ABC_system_(periplasm)                                                                      :            0            0    0.0248493    0.0248493            0          inf
L-asparagine_transport_via_diffusion_(extracellular_to_periplasm)                                                      :  -0.00158276            0            0   0.00158276         -inf          inf
L-asparate_transport_via_proton_symport_(3_H)_(periplasm)                                                              :            0            0     0.037274     0.037274            0          inf
L-aspartase                                                                                                            :            0            0            0            0            0            0
L-aspartate_oxidase_001                                                                                                :            0            0   0.00194795   0.00194795            0          inf
L-aspartate_oxidase_002                                                                                                :            0            0   0.00194794   0.00194794            0          inf
L-aspartate_oxidase_003                                                                                                :            0            0   0.00194795   0.00194795            0          inf
L-aspartate_oxidase_004                                                                                                :            0   0.00194796   0.00194796   0.00194796            0          inf
L-aspartate_transport_in_via_proton_symport_(periplasm)                                                                :            0            0       100000       100000            0          inf
L-aspartate_transport_in_via_proton_symport_(periplasm)_reversible                                                     :      -100000            0 -7.75482e-26       100000         -inf          inf
L-aspartate_transport_via_ABC_system_(periplasm)                                                                       :            0            0    0.0248493    0.0248493            0          inf
L-aspartate_transport_via_diffusion_(extracellular_to_periplasm)                                                       :  -0.00172965            0            0   0.00172965         -inf          inf
L-carnitine/D-carnitine_antiporter_(periplasm)                                                                         :            0            0            0            0            0            0
L-carnitine_outward_transport_(H+_antiport)                                                                            :   -0.0248493            0            0    0.0248493         -inf          inf
L-carnitine_transport_via_ABC_system_(periplasm)                                                                       :            0            0    0.0248493    0.0248493            0          inf
L-carnitine_transport_via_diffusion_(extracellular_to_periplasm)                                                       :            0            0            0            0         -inf          inf
L-cysteine_export_via_ABC_system_(cytoplasm_to_periplasm)                                                              :            0            0    0.0093185    0.0093185            0          inf
L-cysteine_export_via_facilitated_transport                                                                            :            0            0     0.018637     0.018637            0          inf
L-cysteine_sulfinic_acid_desulfurase                                                                                   :            0            0            0            0            0          inf
L-cysteine_transport_via_diffusion_(extracellular_to_periplasm)                                                        : -0.000934185            0            0  0.000934185         -inf          inf
L-cysteine_uptake_via_ABC_system_(periplasm)                                                                           :            0            0     0.018637     0.018637            0          inf
L-fucose_isomerase                                                                                                     :            0            0            0            0            0            0
L-fucose_transport_via_diffusion_(extracellular_to_periplasm)                                                          :            0            0            0            0         -inf          inf
L-fucose_transport_via_proton_symport_(periplasm)                                                                      :            0            0            0            0            0            0
L-fuculokinase                                                                                                         :            0            0            0            0            0            0
L-fuculose_1-phosphate_aldolase                                                                                        :            0            0            0            0         -inf          inf
L-galactonate_oxidoreductase                                                                                           :            0            0            0            0            0          inf
L-galactonate_transport_via_diffusion_(extracellular_to_periplasm)                                                     :            0            0            0            0         -inf          inf
L-galactonate_transport_via_proton_symport_(periplasm)                                                                 :            0            0            0            0            0          inf
L-glutamate_5-semialdehyde_dehydratase_(spontaneous)                                                                   :     0.183578     0.183597     0.184526  0.000947242            0          inf
L-glutamate_transport_via_ABC_system_(periplasm)                                                                       :            0            0    0.0248493    0.0248493            0          inf
L-glutamate_transport_via_diffusion_(extracellular_to_periplasm)                                                       :  -0.00120045            0            0   0.00120045         -inf          inf
L-glutamate_transport_via_proton_symport,_reversible_(periplasm)                                                       :      -100000  3.47099e-29   0.00438518       100000         -inf          inf
L-glutamine_transport_via_ABC_system_(periplasm)                                                                       :            0            0            0            0            0          inf
L-glutamine_transport_via_diffusion_(extracellular_to_periplasm)                                                       :            0            0            0            0         -inf          inf
L-histidine_reversible_transport_via_proton_symport_(periplasm)                                                        :   -0.0248493            0            0    0.0248493         -inf          inf
L-histidine_transport_via_ABC_system_(periplasm)                                                                       :            0            0    0.0248493    0.0248493            0          inf
L-histidine_transport_via_diffusion_(extracellular_to_periplasm)                                                       : -0.000777757            0            0  0.000777757         -inf          inf
L-homoserine_transport_via_diffusion_(extracellular_to_periplasm)                                                      :  -0.00120823            0            0   0.00120823         -inf          inf
L-homoserineserine_efflux_via_proton_symport                                                                           :            0            0   0.00120823   0.00120823            0          inf
L-idonate_5-dehydrogenase                                                                                              :   -0.0573446            0  0.000977038    0.0583216         -inf          inf
L-idonate_transport_via_diffusion_(extracellular_to_periplasm)                                                         : -0.000977038            0 -4.08945e-27  0.000977038         -inf          inf
L-idonate_transport_via_proton_symport,_reversible_(periplasm)                                                         : -0.000977038            0 -4.08945e-27  0.000977038         -inf          inf
L-indonate_5-dehydrogenase_(NADP)                                                                                      :            0            0    0.0573446    0.0573446            0          inf
L-isoleucine_reversible_transport_via_proton_symport_(periplasm)                                                       :   -0.0248493            0            0    0.0248493         -inf          inf
L-isoleucine_transport_via_ABC_system_(periplasm)                                                                      :            0            0    0.0248493    0.0248493            0          inf
L-isoleucine_transport_via_diffusion_(extracellular_to_periplasm)                                                      : -0.000686446            0            0  0.000686446         -inf          inf
L-lactate_reversible_transport_via_proton_symport_(periplasm)                                                          :   -0.0017479            0            0    0.0017479         -inf          inf
L-lactate_transport_via_diffusion_(extracellular_to_periplasm)                                                         :   -0.0017479            0            0    0.0017479         -inf          inf
L-leucine_reversible_transport_via_proton_symport_(periplasm)                                                          :   -0.0248493            0            0    0.0248493         -inf          inf
L-leucine_transport_via_ABC_system_(periplasm)                                                                         :            0            0    0.0248493    0.0248493            0          inf
L-leucine_transport_via_diffusion_(extracellular_to_periplasm)                                                         : -0.000772518            0            0  0.000772518         -inf          inf
L-lysine_transport_in_via_proton_symport_(periplasm)                                                                   :            0            0     0.037274     0.037274            0          inf
L-lysine_transport_out_via_proton_antiport_(cytoplasm_to_periplasm)                                                    :            0            0     0.037274     0.037274            0          inf
L-lysine_transport_via_ABC_system_(periplasm)                                                                          :            0            0    0.0149096    0.0149096            0          inf
L-lysine_transport_via_diffusion_(extracellular_to_periplasm)                                                          : -0.000718189            0            0  0.000718189         -inf          inf
L-malate_transport_out_via_proton_antiport_(periplasm)                                                                 :            0            0     0.018637     0.018637            0          inf
L-methionine-R-sulfoxide_exchange                                                                                      :            0            0            0            0            0          inf
L-methionine-R-sulfoxide_reductase                                                                                     :            0            0   0.00606081   0.00606081            0          inf
L-methionine-S-oxide_reductase                                                                                         :            0            0   0.00606081   0.00606081            0          inf
L-methionine_R-oxide_diffusion_(extracellular)                                                                         :            0            0            0            0         -inf          inf
L-methionine_R-oxide_transport_via_ABC_system_(periplasm)                                                              :            0            0            0            0            0          inf
L-methionine_S-oxide_diffusion_(extracellular)                                                                         :            0            0            0            0         -inf          inf
L-methionine_S-oxide_transport_via_ABC_system_(periplasm)                                                              :            0            0            0            0            0          inf
L-methionine_transport_via_ABC_system_(periplasm)                                                                      :            0            0            0            0            0          inf
L-methionine_transport_via_diffusion_(extracellular_to_periplasm)                                                      :            0            0            0            0         -inf          inf
L-phenylalanine_reversible_transport_via_proton_symport_(periplasm)                                                    : -0.000508513            0            0  0.000508513         -inf          inf
L-phenylalanine_transport_via_diffusion_(extracellular_to_periplasm)                                                   : -0.000508513            0            0  0.000508513         -inf          inf
L-proline_reversible_transport_via_proton_symport_(periplasm)                                                          :   -0.0248493            0            0    0.0248493         -inf          inf
L-proline_transport_via_ABC_system_(periplasm)                                                                         :            0            0    0.0248493    0.0248493            0          inf
L-proline_transport_via_diffusion_(extracellular_to_periplasm)                                                         : -0.000947243            0            0  0.000947243         -inf          inf
L-rhamnose_isomerase                                                                                                   :            0            0            0            0            0            0
L-rhamnose_transport_via_diffusion_(extracellular_to_periplasm)                                                        :            0            0            0            0         -inf          inf
L-rhamnose_transport_via_proton_symport_(periplasm)                                                                    :            0            0            0            0            0            0
L-ribulokinase_(L-ribulose)                                                                                            :            0            0            0            0            0            0
L-ribulose-phosphate_4-epimerase                                                                                       :            0            0            0            0            0            0
L-serine_deaminase                                                                                                     :            0            0    0.0140657    0.0140657            0          inf
L-serine_dehydrogenase                                                                                                 :            0            0            0            0         -inf          inf
L-serine_reversible_transport_via_proton_symport_(periplasm)                                                           :      -100000            0            0       100000         -inf          inf
L-serine_transport_via_diffusion_(extracellular_to_periplasm)                                                          :  -0.00203683            0            0   0.00203683         -inf          inf
L-serine_via_sodium_symport_(periplasm)                                                                                :            0            0       100000       100000            0          inf
L-tartrate_exchange                                                                                                    :            0            0            0            0            0          inf
L-threonine__via_sodium_symport_(periplasm)                                                                            :            0            0       100000       100000            0          inf
L-threonine_deaminase                                                                                                  :     0.241275     0.241299     0.241961  0.000686446            0          inf
L-threonine_dehydrogenase                                                                                              :            0            0   0.00656811   0.00656811            0          inf
L-threonine_efflux_transport_via_proton_antiport_(periplasm)                                                           :            0            0     0.037274     0.037274            0          inf
L-threonine_reversible_transport_via_proton_symport_(periplasm)                                                        :      -100000            0     0.037274       100000         -inf          inf
L-threonine_transport_via_ABC_system_(periplasm)                                                                       :            0            0    0.0248493    0.0248493            0          inf
L-threonine_transport_via_diffusion_(extracellular_to_periplasm)                                                       :   -0.0011703            0            0    0.0011703         -inf          inf
L-tryptophan_reversible_transport_via_proton_symport_(periplasm)                                                       :            0            0            0            0            0            0
L-tryptophan_transport_via_diffusion_(extracellular_to_periplasm)                                                      :            0            0            0            0         -inf          inf
L-tyrosine_reversible_transport_via_proton_symport_(periplasm)                                                         : -0.000528334            0            0  0.000528334         -inf          inf
L-tyrosine_transport_via_diffusion_(extracellular_to_periplasm)                                                        : -0.000528334            0            0  0.000528334         -inf          inf
L-valine_reversible_transport_via_proton_symport_(periplasm)                                                           :   -0.0248493            0            0    0.0248493         -inf          inf
L-valine_transport_via_ABC_system_(periplasm)                                                                          :            0            0    0.0248493    0.0248493            0          inf
L-valine_transport_via_diffusion_(extracellular_to_periplasm)                                                          :  -0.00097832            0            0   0.00097832         -inf          inf
L-xylulokinase                                                                                                         :            0            0            0            0            0          inf
L-xylulose_5-phosphate_3-epimerase                                                                                     :            0            0            0            0            0          inf
L-xylulose_transport_in_via_proton_symport_(periplasm)                                                                 :            0            0            0            0            0          inf
L-xylulose_transport_via_diffusion_(extracellular_to_periplasm)                                                        :            0            0            0            0         -inf          inf
LPS_heptose_kinase_II_(LPS_core_synthesis)                                                                             :    0.0069663     0.006967   0.00699108  2.47832e-05            0          inf
LPS_heptose_kinase_I_(LPS_core_synthesis)                                                                              :    0.0069663     0.006967   0.00699108  2.47832e-05            0          inf
Lactose_exchange                                                                                                       :            0            0            0            0            0          inf
Lactose_transport_via_diffusion_(extracellular_to_periplasm)                                                           :            0            0            0            0         -inf          inf
Lactose_transport_via_proton_aniport_(periplasm)                                                                       :            0            0            0            0            0          inf
Lactose_transport_via_proton_symport_(periplasm)                                                                       :            0            0            0            0            0            0
LalaDgluMdapDala_(pentapeptide)_transport_via_diffusion_(extracellular_to_periplasm)                                   : -0.000254952            0            0  0.000254952         -inf          inf
LalaDgluMdap_(tripeptide)_transport_via_diffusion_(extracellular_to_periplasm)                                         : -0.000295474            0            0  0.000295474         -inf          inf
Leucyl-tRNA_synthetase                                                                                                 :            0            0            0            0            0          inf
Lipid_A_core_kinase_(periplasm)                                                                                        :            0            0  1.81603e-05  1.81603e-05            0          inf
Lipid_A_disaccaride_synthase                                                                                           :    0.0069663     0.006967   0.00701524  4.89353e-05            0          inf
Lipid_A_hexadecanoate_transferase_(n-C16_0)_(extracellular_membrane)                                                   :            0            0            0            0            0          inf
Lipoate-ATP_adenylate_transferase                                                                                      :            0            0            0            0            0          inf
Lipoate_exchange                                                                                                       :            0            0            0            0            0          inf
Lipoate_synthase                                                                                                       :  2.56397e-06  2.56422e-06  2.56422e-06  2.56422e-10            0          inf
Lipoate_transport_via_proton_symport_(periplasm)                                                                       :            0            0            0            0            0          inf
Lipoyl(octanoyl)_transferase                                                                                           :            0  2.56422e-06  2.56422e-06  2.56422e-06            0          inf
Lipoyl-adenylate_protein_ligase                                                                                        :            0            0            0            0            0          inf
Lysine/Cadaverine_antiporter_(periplasm)                                                                               :            0            0            0            0            0            0
Lysophospholipase_L1_(2-acylglycerophosphoethanolamine,_n-C12_0)_(periplasm)                                           :            0            0  0.000664421  0.000664421            0          inf
Lysophospholipase_L1_(2-acylglycerophosphoethanolamine,_n-C14_0)_(periplasm)                                           :            0            0  0.000664421  0.000664421            0          inf
Lysophospholipase_L1_(2-acylglycerophosphoethanolamine,_n-C14_1)_(periplasm)                                           :            0            0  0.000664421  0.000664421            0          inf
Lysophospholipase_L1_(2-acylglycerophosphoethanolamine,_n-C16_0)_(periplasm)                                           :            0            0  0.000664421  0.000664421            0          inf
Lysophospholipase_L1_(2-acylglycerophosphoethanolamine,_n-C16_1)_(periplasm)                                           :            0            0  0.000664421  0.000664421            0          inf
Lysophospholipase_L1_(2-acylglycerophosphoethanolamine,_n-C18_0)_(periplasm)                                           :            0            0  0.000664421  0.000664421            0          inf
Lysophospholipase_L1_(2-acylglycerophosphoethanolamine,_n-C18_1)_(periplasm)                                           :            0            0  0.000664421  0.000664421            0          inf
Lysophospholipase_L1_(2-acylglycerophosphoglycerol,_n-C12_0)_(periplasm)                                               :            0            0  0.000586069  0.000586069            0          inf
Lysophospholipase_L1_(2-acylglycerophosphoglycerol,_n-C14_0)_(periplasm)                                               :            0            0  0.000586069  0.000586069            0          inf
Lysophospholipase_L1_(2-acylglycerophosphoglycerol,_n-C14_1)_(periplasm)                                               :            0            0  0.000586069  0.000586069            0          inf
Lysophospholipase_L1_(2-acylglycerophosphoglycerol,_n-C16_0)_(periplasm)                                               :            0            0  0.000586069  0.000586069            0          inf
Lysophospholipase_L1_(2-acylglycerophosphoglycerol,_n-C16_1)_(periplasm)                                               :            0            0  0.000586069  0.000586069            0          inf
Lysophospholipase_L1_(2-acylglycerophosphoglycerol,_n-C18_0)_(periplasm)                                               :            0            0  0.000586069  0.000586069            0          inf
Lysophospholipase_L1_(2-acylglycerophosphoglycerol,_n-C18_1)_(periplasm)                                               :            0            0  0.000586069  0.000586069            0          inf
Lysophospholipase_L1_(2-acylglycerophosphotidate,_n-C12_0)_(periplasm)                                                 :            0            0   0.00102683   0.00102683            0          inf
Lysophospholipase_L1_(2-acylglycerophosphotidate,_n-C14_0)_(periplasm)                                                 :            0            0   0.00102683   0.00102683            0          inf
Lysophospholipase_L1_(2-acylglycerophosphotidate,_n-C14_1)_(periplasm)                                                 :            0            0   0.00102683   0.00102683            0          inf
Lysophospholipase_L1_(2-acylglycerophosphotidate,_n-C16_0)_(periplasm)                                                 :            0            0   0.00102683   0.00102683            0          inf
Lysophospholipase_L1_(2-acylglycerophosphotidate,_n-C16_1)_(periplasm)                                                 :            0            0   0.00102683   0.00102683            0          inf
Lysophospholipase_L1_(2-acylglycerophosphotidate,_n-C18_0)_(periplasm)                                                 :            0            0   0.00102683   0.00102683            0          inf
Lysophospholipase_L1_(2-acylglycerophosphotidate,_n-C18_1)_(periplasm)                                                 :            0            0   0.00102683   0.00102683            0          inf
Lysophospholipase_L2_(2-acylglycerophosphoethanolamine,_n-C12_0)                                                       :            0            0   0.00294656   0.00294656            0          inf
Lysophospholipase_L2_(2-acylglycerophosphoethanolamine,_n-C14_0)                                                       :            0            0   0.00294656   0.00294656            0          inf
Lysophospholipase_L2_(2-acylglycerophosphoethanolamine,_n-C14_1)                                                       :            0            0   0.00294656   0.00294656            0          inf
Lysophospholipase_L2_(2-acylglycerophosphoethanolamine,_n-C16_0)                                                       :            0            0   0.00294656   0.00294656            0          inf
Lysophospholipase_L2_(2-acylglycerophosphoethanolamine,_n-C16_1)                                                       :            0            0   0.00294656   0.00294656            0          inf
Lysophospholipase_L2_(2-acylglycerophosphoethanolamine,_n-C18_0)                                                       :            0            0   0.00294656   0.00294656            0          inf
Lysophospholipase_L2_(2-acylglycerophosphoethanolamine,_n-C18_1)                                                       :            0            0   0.00294656   0.00294656            0          inf
Lysophospholipase_L2_(2-acylglycerophosphoglycerol,_n-C12_0)                                                           :            0            0   0.00294656   0.00294656            0          inf
Lysophospholipase_L2_(2-acylglycerophosphoglycerol,_n-C14_0)                                                           :            0            0   0.00294656   0.00294656            0          inf
Lysophospholipase_L2_(2-acylglycerophosphoglycerol,_n-C14_1)                                                           :            0            0   0.00294656   0.00294656            0          inf
Lysophospholipase_L2_(2-acylglycerophosphoglycerol,_n-C16_0)                                                           :            0            0   0.00294656   0.00294656            0          inf
Lysophospholipase_L2_(2-acylglycerophosphoglycerol,_n-C16_1)                                                           :            0            0   0.00294656   0.00294656            0          inf
Lysophospholipase_L2_(2-acylglycerophosphoglycerol,_n-C18_0)                                                           :            0            0   0.00294656   0.00294656            0          inf
Lysophospholipase_L2_(2-acylglycerophosphoglycerol,_n-C18_1)                                                           :            0            0   0.00294656   0.00294656            0          inf
Lysophospholipase_L2_(2-acylglycerophosphotidate,_n-C12_0)                                                             :            0            0   0.00438518   0.00438518            0          inf
Lysophospholipase_L2_(2-acylglycerophosphotidate,_n-C14_0)                                                             :            0            0   0.00438518   0.00438518            0          inf
Lysophospholipase_L2_(2-acylglycerophosphotidate,_n-C14_1)                                                             :            0            0   0.00438518   0.00438518            0          inf
Lysophospholipase_L2_(2-acylglycerophosphotidate,_n-C16_0)                                                             :            0            0   0.00438518   0.00438518            0          inf
Lysophospholipase_L2_(2-acylglycerophosphotidate,_n-C16_1)                                                             :            0            0   0.00438518   0.00438518            0          inf
Lysophospholipase_L2_(2-acylglycerophosphotidate,_n-C18_0)                                                             :            0            0   0.00438518   0.00438518            0          inf
Lysophospholipase_L2_(2-acylglycerophosphotidate,_n-C18_1)                                                             :            0            0   0.00438518   0.00438518            0          inf
Lysophospholipase_L2_(acyltransferase,_2-acyl-glycerophosphoethanolamine,_n-C12_0)                                     :            0            0            0            0            0          inf
Lysophospholipase_L2_(acyltransferase,_2-acyl-glycerophosphoethanolamine,_n-C14_0)                                     :            0            0            0            0            0          inf
Lysophospholipase_L2_(acyltransferase,_2-acyl-glycerophosphoethanolamine,_n-C14_1)                                     :            0            0            0            0            0          inf
Lysophospholipase_L2_(acyltransferase,_2-acyl-glycerophosphoethanolamine,_n-C16_0)                                     :            0            0            0            0            0          inf
Lysophospholipase_L2_(acyltransferase,_2-acyl-glycerophosphoethanolamine,_n-C16_1)                                     :            0            0            0            0            0          inf
Lysophospholipase_L2_(acyltransferase,_2-acyl-glycerophosphoethanolamine,_n-C18_0)                                     :            0            0            0            0            0          inf
Lysophospholipase_L2_(acyltransferase,_2-acyl-glycerophosphoethanolamine,_n-C18_1)                                     :            0            0            0            0            0          inf
Lysophospholipase_L2_(acyltransferase,_2-acyl-glycerophosphoglycerol,_n-C12_0)                                         :            0            0            0            0            0          inf
Lysophospholipase_L2_(acyltransferase,_2-acyl-glycerophosphoglycerol,_n-C14_0)                                         :            0            0            0            0            0          inf
Lysophospholipase_L2_(acyltransferase,_2-acyl-glycerophosphoglycerol,_n-C14_1)                                         :            0            0            0            0            0          inf
Lysophospholipase_L2_(acyltransferase,_2-acyl-glycerophosphoglycerol,_n-C16_0)                                         :            0            0            0            0            0          inf
Lysophospholipase_L2_(acyltransferase,_2-acyl-glycerophosphoglycerol,_n-C16_1)                                         :            0            0            0            0            0          inf
Lysophospholipase_L2_(acyltransferase,_2-acyl-glycerophosphoglycerol,_n-C18_0)                                         :            0            0            0            0            0          inf
Lysophospholipase_L2_(acyltransferase,_2-acyl-glycerophosphoglycerol,_n-C18_1)                                         :            0            0            0            0            0          inf
Lysyl-tRNA_synthetase                                                                                                  :            0            0            0            0            0          inf
Lyxose_isomerase                                                                                                       :            0            0            0            0            0            0
M-diaminopimelic_acid_ABC_transport_(periplasm)                                                                        :            0            0            0            0            0          inf
Magnesium_(Mg+2)_ABC_transporter_(ubtake,_periplasm)                                                                   :            0            0    0.0124247    0.0124247            0          inf
Malate_dehydrogenase_(menaquinone_8_as_acceptor)                                                                       :            0            0    0.0212994    0.0212994            0          inf
Malate_dehydrogenase_(ubiquinone_8_as_acceptor)                                                                        :            0            0    0.0496987    0.0496987            0          inf
Malate_transport_via_diffusion_(extracellular_to_periplasm)                                                            :  -0.00170201            0            0   0.00170201         -inf          inf
Malate_transport_via_proton_symport_(2_H)_(periplasm)                                                                  :            0            0            0            0            0            0
Malate_transport_via_proton_symport_(3_H)_(periplasm)                                                                  :            0            0     0.018637     0.018637            0          inf
Malonyl-ACP_decarboxylase                                                                                              :            0            0     0.018637     0.018637            0          inf
Malonyl-CoA-ACP_transacylase                                                                                           :      1.86645      1.86663      1.88508     0.018637         -inf          inf
Malonyl-CoA_methyltransferase                                                                                          :  1.70931e-06  1.70948e-06  1.70948e-06  1.70948e-10            0          inf
Maltodextrin_glucosidase_(maltoheptaose)                                                                               :            0            0     0.018637     0.018637            0          inf
Maltodextrin_glucosidase_(maltohexaose)                                                                                :            0            0     0.018637     0.018637            0          inf
Maltodextrin_glucosidase_(maltopentaose)                                                                               :            0            0     0.018637     0.018637            0          inf
Maltodextrin_glucosidase_(maltotetraose)                                                                               :            0            0            0            0            0          inf
Maltodextrin_glucosidase_(maltotriose)                                                                                 :            0            0            0            0            0          inf
Maltodextrin_phosphorylase_(maltoheptaose)                                                                             :    -0.018637            0  4.55897e-25     0.018637         -inf          inf
Maltodextrin_phosphorylase_(maltohexaose)                                                                              :    -0.018637            0            0     0.018637         -inf          inf
Maltodextrin_phosphorylase_(maltopentaose)                                                                             :    -0.018637            0 -2.58494e-25     0.018637         -inf          inf
Maltohexaose_exchange                                                                                                  :            0            0            0            0            0          inf
Maltopentaose_exchange                                                                                                 :            0            0            0            0            0          inf
Maltose_exchange                                                                                                       :            0            0            0            0            0          inf
Maltotetraose_exchange                                                                                                 :            0            0            0            0            0          inf
Maltotriose_exchange                                                                                                   :            0            0            0            0            0          inf
Maltotriose_transport_via_ABC_system_(periplasm)                                                                       :            0            0            0            0            0            0
Maltotriose_transport_via_diffusion_(extracellular_to_periplasm)_irreversible                                          :            0            0            0            0            0            0
Manganese_(Mn+2)_transport_via_diffusion_(extracellular_to_periplasm)                                                  :  0.000562364   0.00056242   0.00056242   5.6242e-08         -inf          inf
Mannonate_oxidoreductase                                                                                               :            0            0            0            0         -inf          inf
Mannose-6-phosphate_transport_via_phosphate_antiport_(periplasm)                                                       :            0            0            0            0            0            0
Mannose_6-phosphate_transport_via_diffusion_(extracellular_to_periplasm)                                               :            0            0            0            0         -inf          inf
Melibiose_exchange                                                                                                     :            0            0            0            0            0          inf
Mercury_(Hg+2)_ABC_transporter_(periplasm)                                                                             :            0            0            0            0            0          inf
Methanol_reversible_transport_via_diffusion_(periplasm)                                                                : -1.70948e-06 -1.70948e-06 -1.70931e-06  1.70948e-10         -inf          inf
Methanol_transport_via_diffusion_(extracellular_to_periplasm)                                                          : -1.70948e-06 -1.70948e-06 -1.70931e-06  1.70948e-10         -inf          inf
Methionyl-tRNA_formyltransferase                                                                                       :            0            0            0            0            0          inf
Methionyl-tRNA_synthetase                                                                                              :            0            0            0            0            0          inf
Methylmalonyl-CoA_decarboxylase                                                                                        :            0            0    0.0093185    0.0093185            0          inf
Methylmalonyl-CoA_mutase                                                                                               :            0            0    0.0093185    0.0093185            0          inf
Mg_exchange                                                                                                            :  -0.00705418  -0.00705418  -0.00705348  7.05418e-07         -inf          inf
Minocycline_transport_via_TolC_system                                                                                  :            0            0     0.074548     0.074548            0          inf
Minocycline_transport_via_diffusion_(extracellular_to_periplasm)                                                       :            0            0     0.074548     0.074548         -inf          inf
Mn2+_exchange                                                                                                          :  -0.00056242  -0.00056242 -0.000562364   5.6242e-08         -inf          inf
MoaD_sulfuration_(nadh,_assumed)                                                                                       :  0.000420491  0.000420533  0.000420533  4.20533e-08            0          inf
Molybdate_exchange                                                                                                     :   -0.0001171   -0.0001171 -0.000117088    1.171e-08         -inf          inf
N-Acetyl-D-galactosamine_1-phosphate_exchange                                                                          :            0            0            0            0            0          inf
N-Acetyl-D-galactosamine_exchange                                                                                      :            0            0            0            0            0          inf
N-Acetyl-D-glucosamine(anhydrous)N-Acetylmuramic_acid_exchange                                                         :            0            0  0.000251936  0.000251936            0          inf
N-Acetyl-D-glucosamine(anhydrous)N-Acetylmuramyl-tetrapeptide_L,D-carboxypeptidase                                     :            0            0    0.0018969    0.0018969            0          inf
N-Acetyl-D-glucosamine(anhydrous)N-Acetylmuramyl-tetrapeptide_L,D-carboxypeptidase_(periplasmic)                       :            0            0   0.00184983   0.00184983            0          inf
N-Acetyl-D-glucosamine(anhydrous)N-Acetylmuramyl-tetrapeptide_amidase                                                  :            0            0    0.0018969    0.0018969            0          inf
N-Acetyl-D-glucosamine(anhydrous)N-Acetylmuramyl-tetrapeptide_amidase_(periplasm)                                      :            0            0   0.00172166   0.00172166            0          inf
N-Acetyl-D-glucosamine(anhydrous)N-Acetylmuramyl-tetrapeptide_beta_-1,4-N-acetylglucosaminidase                        :  3.00927e-36            0    0.0018969    0.0018969            0          inf
N-Acetyl-D-glucosamine(anhydrous)N-Acetylmuramyl-tripeptide_amidase                                                    :            0            0   0.00194642   0.00194642            0          inf
N-Acetyl-D-glucosamine(anhydrous)N-Acetylmuramyl-tripeptide_amidase_(periplasm)                                        :  -4.0299e-26            0   0.00176236   0.00176236            0          inf
N-Acetyl-D-glucosamine(anhydrous)N-Acetylmuramyl-tripeptide_beta_-1,4-N-acetylglucosaminidase                          :            0            0   0.00194642   0.00194642            0          inf
N-Acetyl-D-glucosamine(anhydrous)N-Acetylmuramyl_beta_-1,4-N-acetylglucosaminidase                                     :            0            0   0.00194642   0.00194642            0          inf
N-Acetyl-D-glucosamine_1-phosphate_exchange                                                                            :            0            0            0            0            0          inf
N-Acetyl-D-glucosamine_exchange                                                                                        :            0            0            0            0            0          inf
N-Acetyl-D-glucosamine_transport_via_PEP_Pyr_PTS__(periplasm)                                                          :            0            0            0            0            0          inf
N-Acetyl-D-glucosamine_transport_via_diffusion_(extracellular_to_periplasm)                                            :            0            0            0            0         -inf          inf
N-Acetyl-D-mannosamine_exchange                                                                                        :            0            0            0            0            0          inf
N-Acetylmuramate_exchange                                                                                              :            0            0            0            0            0          inf
N-Acetylneuraminate_exchange                                                                                           :            0            0            0            0            0          inf
N-Acetylneuraminate_lyase                                                                                              :            0            0            0            0            0          inf
N-acetyl-D-galactosamine_1-phosphatase_(periplasm)                                                                     :            0            0            0            0            0          inf
N-acetyl-D-galactosamine_1-phosphate_transport_via_diffusion_(extracellular_to_periplasm)                              :            0            0            0            0         -inf          inf
N-acetyl-D-galactosamine_transport_via_diffusion_(extracellular_to_periplasm)                                          :            0            0            0            0         -inf          inf
N-acetyl-D-glucosamine_1-phosphatase_(periplasm)                                                                       :            0            0            0            0            0          inf
N-acetyl-D-glucosamine_1-phosphate_transport_via_diffusion_(extracellular_to_periplasm)                                :            0            0            0            0         -inf          inf
N-acetyl-D-mannosamine_kinase                                                                                          :            0            0            0            0            0          inf
N-acetyl-D-mannosamine_transport_via_PTS__(periplasm)                                                                  :            0            0            0            0            0          inf
N-acetyl-D-mannosamine_transport_via_diffusion_(extracellular_to_periplasm)                                            :            0            0            0            0         -inf          inf
N-acetyl-g-glutamyl-phosphate_reductase                                                                                :     -0.29848    -0.279871    -0.279843     0.018637         -inf          inf
N-acetylglucosamine-6-phosphate_deacetylase                                                                            :  -3.2395e-27            0   0.00389285   0.00389285            0          inf
N-acetylglucosamine_kinase                                                                                             :  1.21481e-27            0   0.00194642   0.00194642            0          inf
N-acetylglutamate_synthase                                                                                             :     0.279843     0.279871      0.29848     0.018637            0          inf
N-acetylmannosamine_6-phosphate_epimerase                                                                              :            0            0            0            0         -inf          inf
N-acetylmuramate_6-phosphate_hydrolase                                                                                 :  4.04938e-28            0   0.00194642   0.00194642            0          inf
N-acetylmuramate_transport_via_PEP_Pyr_PTS_(periplasm)                                                                 :            0            0            0            0            0          inf
N-acetylmuramate_transport_via_diffusion_(extracellular_to_periplasm)                                                  :            0            0            0            0            0          inf
N-acetylneuraminate_proton_symport_(periplasm)                                                                         :            0            0            0            0            0          inf
N-acetylneuraminate_transport_via_diffusion_(extracellular_to_periplasm)                                               :            0            0            0            0         -inf          inf
N-acetylornithine_deacetylase                                                                                          :            0            0     0.018637     0.018637            0          inf
N-methyltryptophan_oxidase                                                                                             :            0            0            0            0            0          inf
NAD(P)_transhydrogenase_(periplasm)                                                                                    :            0            0     0.106497     0.106497            0          inf
NADH_dehydrogenase_(demethylmenaquinone-8_&_0_protons)                                                                 :            0            0            0            0            0          inf
NADH_dehydrogenase_(demethylmenaquinone-8_&_3_protons)_(periplasm)                                                     :            0            0            0            0            0          inf
NADH_dehydrogenase_(menaquinone-8_&_0_protons)                                                                         :            0            0    0.0212994    0.0212994            0          inf
NADH_dehydrogenase_(menaquinone-8_&_3_protons)_(periplasm)                                                             :            0            0     0.037274     0.037274            0          inf
NADH_dehydrogenase_(ubiquinone-8_&_3_protons)_(periplasm)                                                              :      31.7501      31.7942      31.8126    0.0624961            0          inf
NADH_dehydrogenase_(ubiquinone-8_)                                                                                     :            0            0    0.0496987    0.0496987            0          inf
NADH_flavorubredoxin_oxidoreductase                                                                                    :            0            0            0            0            0          inf
NADPH_Quinone_Reductase_(2-Demethylmenaquinone-8)                                                                      :            0            0            0            0            0          inf
NADPH_Quinone_Reductase_(Menaquinone-8)                                                                                :            0            0    0.0155308    0.0155308            0          inf
NADPH_Quinone_Reductase_(Ubiquinone-8)                                                                                 :            0            0    0.0266243    0.0266243            0          inf
NADP_phosphatase                                                                                                       :            0            0     0.018637     0.018637            0          inf
NAD_diphosphatase                                                                                                      :            0            0     0.018637     0.018637            0          inf
NAD_kinase                                                                                                             :  0.000382031  0.000382069     0.019019     0.018637            0          inf
NAD_nucleosidase                                                                                                       :            0            0   0.00465925   0.00465925            0          inf
NAD_synthase_(nh3)                                                                                                     :   0.00194776   0.00194796    0.0112663    0.0093185            0          inf
NAD_transhydrogenase                                                                                                   :            0            0    0.0573446    0.0573446            0          inf
NMN_exchange                                                                                                           :            0            0            0            0            0          inf
NMN_nucleosidase                                                                                                       :            0            0   0.00465925   0.00465925            0          inf
NMN_permease_(periplasm)                                                                                               :            0            0            0            0            0          inf
NMN_transport_via_NMN_glycohydrolase_(periplasm)                                                                       :            0            0            0            0            0          inf
NMN_transport_via_diffusion_(extracellular_to_periplasm)                                                               :            0            0            0            0         -inf          inf
NO_transport_(diffusion)                                                                                               :            0            0            0            0         -inf          inf
Na+/Acetate_symport_(periplasm)                                                                                        :            0   0.00423268      99993.6      99993.6            0          inf
Na+/Proline-L_symporter_(periplasm)                                                                                    :            0            0            0            0            0            0
Na+/Propionate_symporter_(periplasm)                                                                                   :            0            0            0            0            0            0
Na+/glutamate_symport_(periplasm)                                                                                      :            0            0       100000       100000            0          inf
Na+/myo-inositol_symporter_(periplasm)                                                                                 :            0            0            0            0            0          inf
Ni2+_exchange                                                                                                          : -0.000262406 -0.000262406 -0.000262379  2.62406e-08         -inf          inf
Nickle_(Ni+2)_ABC_transporter_(periplasm)                                                                              :            0            0     0.018637     0.018637            0          inf
Nicotinate-nucleotide_dimethylbenzimidazole_phosphoribosyltransferase                                                  :            0            0            0            0            0          inf
Nicotinate_exchange                                                                                                    :            0            0            0            0            0          inf
Nicotinic_acid_transport_via_diffusion_(extracellular_to_periplasm)                                                    :            0            0            0            0         -inf          inf
Nicotinic_acid_uptake_(periplasm)                                                                                      :            0            0            0            0            0          inf
Nitrate_exchange                                                                                                       :            0            0            0            0            0          inf
Nitrate_reductase_(Menaquinol-8)_(periplasm)_001                                                                       :            0            0            0            0            0          inf
Nitrate_reductase_(Menaquinol-8)_(periplasm)_002                                                                       :            0            0            0            0            0          inf
Nitrate_reductase_(Ubiquinol-8)                                                                                        :            0            0            0            0            0          inf
Nitrate_reductase_(Ubiquinol-8)_(periplasm)                                                                            :            0            0            0            0            0          inf
Nitric_oxide_exchange                                                                                                  :            0            0            0            0            0          inf
Nitrite_exchange                                                                                                       :            0            0            0            0            0          inf
Nitrous_oxide_exchange                                                                                                 :            0            0            0            0            0          inf
Novobiocin_transport_via_TolC_system                                                                                   :            0            0     0.074548     0.074548            0          inf
Novobiocin_transport_via_diffusion_(extracellular_to_periplasm)                                                        :            0            0     0.074548     0.074548         -inf          inf
Nucleoside_triphosphate_pyrophosphorylase_(atp)                                                                        :            0            0     0.018637     0.018637            0          inf
Nucleoside_triphosphate_pyrophosphorylase_(ctp)                                                                        :            0            0     0.018637     0.018637            0          inf
Nucleoside_triphosphate_pyrophosphorylase_(datp)                                                                       :            0            0     0.018637     0.018637            0          inf
Nucleoside_triphosphate_pyrophosphorylase_(dctp)                                                                       :            0            0     0.018637     0.018637            0          inf
Nucleoside_triphosphate_pyrophosphorylase_(dgtp)                                                                       :            0            0     0.018637     0.018637            0          inf
Nucleoside_triphosphate_pyrophosphorylase_(ditp)                                                                       :            0            0   0.00560511   0.00560511            0          inf
Nucleoside_triphosphate_pyrophosphorylase_(dttp)                                                                       :            0            0     0.018637     0.018637            0          inf
Nucleoside_triphosphate_pyrophosphorylase_(gtp)                                                                        :            0            0     0.018637     0.018637            0          inf
Nucleoside_triphosphate_pyrophosphorylase_(itp)                                                                        :            0            0   0.00801591   0.00801591            0          inf
Nucleoside_triphosphate_pyrophosphorylase_(utp)                                                                        :            0            0     0.018637     0.018637            0          inf
Nucleoside_triphosphate_pyrophosphorylase_(xtp)                                                                        :            0            0   0.00621233   0.00621233            0          inf
Nucleoside_triphosphate_tripolyhydrolase_001                                                                           :            0            0     0.018637     0.018637            0          inf
Nucleoside_triphosphate_tripolyhydrolase_002                                                                           :            0            0     0.018637     0.018637            0          inf
O-Acetyl-L-serine_exchange                                                                                             :            0            0   0.00117584   0.00117584            0          inf
O-Acetyl-L-serine_export_via_facilitated_transport                                                                     :            0            0   0.00117584   0.00117584            0          inf
O-Acetyl-L-serine_transport_via_diffusion_(extracellular_to_periplasm)                                                 :  -0.00117584            0            0   0.00117584         -inf          inf
O-Phospho-4-hydroxy-L-threonine_2-oxoglutarate_aminotransferase                                                        :  0.000190588  0.000190607  0.000190607  1.90607e-08         -inf          inf
O-Phospho-L-serine_exchange                                                                                            :            0            0            0            0            0          inf
O-succinylbenzoate-CoA_synthase                                                                                        :  0.000381177  0.000381215  0.000381215  3.81215e-08            0          inf
O-succinylhomoserine_lyase_(L-cysteine)                                                                                :     0.133587       0.1336      0.13384  0.000252748            0          inf
O16_anitgen_(x4)_ligase_(periplasm)                                                                                    :            0            0            0            0            0          inf
O16_antigen_(flippase,_cytoplasm_to_periplasm)                                                                         :            0            0            0            0            0          inf
O16_antigen_(x4)_core_oligosaccharide_lipid_A_transport_via_ABC_system_(periplasm_to_extracellular)                    :            0            0            0            0            0          inf
O16_antigen_polymerase_(periplasm)_001                                                                                 :            0            0            0            0            0          inf
O16_antigen_polymerase_(periplasm)_002                                                                                 :            0            0            0            0            0          inf
O16_antigen_polymerase_(periplasm)_003                                                                                 :            0            0            0            0            0          inf
O2_exchange                                                                                                            :     -25016.5     -16.5065     -16.5031        25000         -inf          inf
Octadecanoate_transport_via_facilitated_irreversible_diffusion_(extracellular_to_periplasm)                            :            0            0            0            0            0          inf
Octadecenoate_(n-C18_1)_transport_via_facilitated_irreversible_diffusion_(extracellular_to_periplasm)                  :            0            0            0            0            0          inf
Octanoate_non-lipoylated_apo_domain_ligase                                                                             :            0            0  2.56422e-06  2.56422e-06            0          inf
Octanoate_transport_via_diffusion_(extracellular_to_periplasm)                                                         :            0            0            0            0         -inf          inf
Octaprenyl-hydroxybenzoate_decarboxylase                                                                               :  0.000190588  0.000190607  0.000190607  1.90607e-08            0          inf
Octaprenyl_pyrophosphate_synthase                                                                                      :  0.000571765  0.000571822  0.000571822  5.71822e-08            0          inf
Ornithine_Decarboxylase                                                                                                :     0.027601    0.0342016    0.0404105    0.0128095            0          inf
Ornithine_exchange                                                                                                     :            0            0  0.000880142  0.000880142            0          inf
Orotate_exchange                                                                                                       :            0            0            0            0            0          inf
Orotate_transport_via_diffusion_(extracellular_to_periplasm)                                                           :            0            0            0            0         -inf          inf
Orotate_transport_via_proton_symport_(2_H)_(periplasm)                                                                 :            0            0            0            0            0            0
Oxalyl-CoA_decarboxylase                                                                                               :            0            0            0            0            0          inf
Oxidized_glutathione_exchange                                                                                          :            0            0            0            0            0          inf
Oxygen_Independent_coproporphyrinogen-III_oxidase                                                                      :            0            0   0.00039962   0.00039962            0          inf
Pantothenate_sodium_symporter_(periplasm)                                                                              :            0            0            0            0            0          inf
Pantothenate_transport_via_diffusion_(extracellular_to_periplasm)                                                      :            0            0            0            0         -inf          inf
Phenethylamine_exchange                                                                                                :            0            0            0            0            0          inf
Phenethylamine_oxidase                                                                                                 :            0            0            0            0            0          inf
Phenylacetaldehyde_exchange                                                                                            :            0            0            0            0            0          inf
Phenylalanyl-tRNA_synthetase                                                                                           :            0            0            0            0            0          inf
Phenylpropanoate_Dioxygenase                                                                                           :            0            0            0            0            0          inf
Phenylpropanoate_exchange                                                                                              :            0            0            0            0            0          inf
Phosphate_acetyltransferase                                                                                            :            0            0       100000       100000            0          inf
Phosphate_exchange                                                                                                     :     -0.79346    -0.792512    -0.792433   0.00102683         -inf          inf
Phosphatidate_phosphatase_(n-C12_0)                                                                                    :            0            0     0.018637     0.018637            0          inf
Phosphatidate_phosphatase_(n-C14_0)                                                                                    :            0            0     0.018637     0.018637            0          inf
Phosphatidate_phosphatase_(n-C14_1)                                                                                    :            0            0     0.018637     0.018637            0          inf
Phosphatidate_phosphatase_(n-C16_0)                                                                                    :            0            0     0.018637     0.018637            0          inf
Phosphatidate_phosphatase_(n-C16_1)                                                                                    :            0            0     0.018637     0.018637            0          inf
Phosphatidate_phosphatase_(n-C18_0)                                                                                    :            0            0     0.018637     0.018637            0          inf
Phosphatidate_phosphatase_(n-C18_1)                                                                                    :            0            0     0.018637     0.018637            0          inf
Phosphatidate_phosphatase_(periplasmic,_n-C12_0)                                                                       :            0            0   0.00828311   0.00828311            0          inf
Phosphatidate_phosphatase_(periplasmic,_n-C14_0)                                                                       :            0            0   0.00828311   0.00828311            0          inf
Phosphatidate_phosphatase_(periplasmic,_n-C14_1)                                                                       :            0            0   0.00828311   0.00828311            0          inf
Phosphatidate_phosphatase_(periplasmic,_n-C16_0)                                                                       :            0            0   0.00828311   0.00828311            0          inf
Phosphatidate_phosphatase_(periplasmic,_n-C16_1)                                                                       :            0            0   0.00828311   0.00828311            0          inf
Phosphatidate_phosphatase_(periplasmic,_n-C18_0)                                                                       :            0            0   0.00828311   0.00828311            0          inf
Phosphatidate_phosphatase_(periplasmic,_n-C18_1)                                                                       :            0            0   0.00828311   0.00828311            0          inf
Phosphatidylglycerol_synthase_(n-C12_0)                                                                                : -4.81482e-35            0   0.00430913   0.00430913            0          inf
Phosphatidylglycerol_synthase_(n-C14_0)                                                                                : -2.88889e-34            0   0.00430913   0.00430913            0          inf
Phosphatidylglycerol_synthase_(n-C14_1)                                                                                :            0            0   0.00430913   0.00430913            0          inf
Phosphatidylglycerol_synthase_(n-C16_0)                                                                                :    0.0140907    0.0140921    0.0183998   0.00430913            0          inf
Phosphatidylglycerol_synthase_(n-C16_1)                                                                                :    0.0109601    0.0109612    0.0152692   0.00430913            0          inf
Phosphatidylglycerol_synthase_(n-C18_0)                                                                                : -1.92593e-34            0   0.00430913   0.00430913            0          inf
Phosphatidylglycerol_synthase_(n-C18_1)                                                                                :   0.00564842   0.00564899   0.00995755   0.00430913            0          inf
Phosphatidylserine_decarboxylase_(n-C12_0)                                                                             :            0            0   0.00294656   0.00294656            0          inf
Phosphatidylserine_decarboxylase_(n-C14_0)                                                                             :            0            0   0.00294656   0.00294656            0          inf
Phosphatidylserine_decarboxylase_(n-C14_1)                                                                             :            0            0   0.00294656   0.00294656            0          inf
Phosphatidylserine_decarboxylase_(n-C16_0)                                                                             :     0.037745    0.0377488    0.0406916   0.00294656            0          inf
Phosphatidylserine_decarboxylase_(n-C16_1)                                                                             :    0.0293574    0.0293604     0.032304   0.00294656            0          inf
Phosphatidylserine_decarboxylase_(n-C18_0)                                                                             :            0            0   0.00294656   0.00294656            0          inf
Phosphatidylserine_decarboxylase_(n-C18_1)                                                                             :    0.0151308    0.0151323    0.0180774   0.00294656            0          inf
Phosphatidylserine_syntase_(n-C12_0)                                                                                   :  3.58389e-24            0   0.00294656   0.00294656            0          inf
Phosphatidylserine_syntase_(n-C14_0)                                                                                   : -5.00741e-33            0   0.00294656   0.00294656            0          inf
Phosphatidylserine_syntase_(n-C14_1)                                                                                   :  1.20091e-27            0   0.00294656   0.00294656            0          inf
Phosphatidylserine_syntase_(n-C16_0)                                                                                   :     0.037745    0.0377488    0.0406916   0.00294656            0          inf
Phosphatidylserine_syntase_(n-C16_1)                                                                                   :    0.0293574    0.0293604     0.032304   0.00294656            0          inf
Phosphatidylserine_syntase_(n-C18_0)                                                                                   :            0            0   0.00294656   0.00294656            0          inf
Phosphatidylserine_syntase_(n-C18_1)                                                                                   :    0.0151308    0.0151323    0.0180774   0.00294656            0          inf
Phosphofructokinase                                                                                                    :            0            0            0            0            0          inf
Phosphoglycolate_phosphatase                                                                                           :            0            0            0            0            0          inf
Phospholipase_A1_(phosphatidate,_n-C12_0)_(periplasm)                                                                  :            0            0   0.00438518   0.00438518            0          inf
Phospholipase_A1_(phosphatidate,_n-C14_0)_(periplasm)                                                                  :            0            0   0.00438518   0.00438518            0          inf
Phospholipase_A1_(phosphatidate,_n-C14_1)_(periplasm)                                                                  :            0            0   0.00438518   0.00438518            0          inf
Phospholipase_A1_(phosphatidate,_n-C16_0)_(periplasm)                                                                  :            0            0   0.00438518   0.00438518            0          inf
Phospholipase_A1_(phosphatidate,_n-C16_1)_(periplasm)                                                                  :            0            0   0.00438518   0.00438518            0          inf
Phospholipase_A1_(phosphatidate,_n-C18_0)_(periplasm)                                                                  :            0            0   0.00438518   0.00438518            0          inf
Phospholipase_A1_(phosphatidate,_n-C18_1)_(periplasm)                                                                  :            0            0   0.00438518   0.00438518            0          inf
Phospholipase_A1_(phosphatidylethanolamine,_n-C12_0)_(periplasm)                                                       :            0            0   0.00621233   0.00621233            0          inf
Phospholipase_A1_(phosphatidylethanolamine,_n-C14_0)_(periplasm)                                                       :            0            0   0.00621233   0.00621233            0          inf
Phospholipase_A1_(phosphatidylethanolamine,_n-C14_1)_(periplasm)                                                       :            0            0   0.00621233   0.00621233            0          inf
Phospholipase_A1_(phosphatidylethanolamine,_n-C16_0)_(periplasm)                                                       :            0            0   0.00621233   0.00621233            0          inf
Phospholipase_A1_(phosphatidylethanolamine,_n-C16_1)_(periplasm)                                                       :            0            0   0.00621233   0.00621233            0          inf
Phospholipase_A1_(phosphatidylethanolamine,_n-C18_0)_(periplasm)                                                       :            0            0   0.00621233   0.00621233            0          inf
Phospholipase_A1_(phosphatidylethanolamine,_n-C18_1)_(periplasm)                                                       :            0            0   0.00621233   0.00621233            0          inf
Phospholipase_A1_(phosphatidylglycerol,_n-C12_0)_(periplasm)                                                           :            0            0   0.00621233   0.00621233            0          inf
Phospholipase_A1_(phosphatidylglycerol,_n-C14_0)_(periplasm)                                                           :            0            0   0.00621233   0.00621233            0          inf
Phospholipase_A1_(phosphatidylglycerol,_n-C14_1)_(periplasm)                                                           :            0            0   0.00621233   0.00621233            0          inf
Phospholipase_A1_(phosphatidylglycerol,_n-C16_0)_(periplasm)                                                           :            0            0   0.00621233   0.00621233            0          inf
Phospholipase_A1_(phosphatidylglycerol,_n-C16_1)_(periplasm)                                                           :            0            0   0.00621233   0.00621233            0          inf
Phospholipase_A1_(phosphatidylglycerol,_n-C18_0)_(periplasm)                                                           :            0            0   0.00621233   0.00621233            0          inf
Phospholipase_A1_(phosphatidylglycerol,_n-C18_1)_(periplasm)                                                           :            0            0   0.00621233   0.00621233            0          inf
Phospholipase_A2_(phosphatidate,_n-C12_0)_(periplasm)                                                                  :            0            0   0.00102683   0.00102683            0          inf
Phospholipase_A2_(phosphatidate,_n-C14_0)_(periplasm)                                                                  :            0            0   0.00102683   0.00102683            0          inf
Phospholipase_A2_(phosphatidate,_n-C14_1)_(periplasm)                                                                  :            0            0   0.00102683   0.00102683            0          inf
Phospholipase_A2_(phosphatidate,_n-C16_0)_(periplasm)                                                                  :            0            0   0.00102683   0.00102683            0          inf
Phospholipase_A2_(phosphatidate,_n-C16_1)_(periplasm)                                                                  :            0            0   0.00102683   0.00102683            0          inf
Phospholipase_A2_(phosphatidate,_n-C18_0)_(periplasm)                                                                  :            0            0   0.00102683   0.00102683            0          inf
Phospholipase_A2_(phosphatidate,_n-C18_1)_(periplasm)                                                                  :            0            0   0.00102683   0.00102683            0          inf
Phospholipase_A2_(phosphatidylethanolamine,_n-C12_0)_(periplasm)                                                       :            0            0  0.000664421  0.000664421            0          inf
Phospholipase_A2_(phosphatidylethanolamine,_n-C14_0)_(periplasm)                                                       :            0            0  0.000664421  0.000664421            0          inf
Phospholipase_A2_(phosphatidylethanolamine,_n-C14_1)_(periplasm)                                                       :            0            0  0.000664421  0.000664421            0          inf
Phospholipase_A2_(phosphatidylethanolamine,_n-C16_0)_(periplasm)                                                       :            0            0  0.000664421  0.000664421            0          inf
Phospholipase_A2_(phosphatidylethanolamine,_n-C16_1)_(periplasm)                                                       :            0            0  0.000664421  0.000664421            0          inf
Phospholipase_A2_(phosphatidylethanolamine,_n-C18_0)_(periplasm)                                                       :            0            0  0.000664421  0.000664421            0          inf
Phospholipase_A2_(phosphatidylethanolamine,_n-C18_1)_(periplasm)                                                       :            0            0  0.000664421  0.000664421            0          inf
Phospholipase_A2_(phosphatidylglycerol,_n-C12_0)_(periplasm)                                                           :            0            0  0.000586069  0.000586069            0          inf
Phospholipase_A2_(phosphatidylglycerol,_n-C14_0)_(periplasm)                                                           :            0            0  0.000586069  0.000586069            0          inf
Phospholipase_A2_(phosphatidylglycerol,_n-C14_1)_(periplasm)                                                           :            0            0  0.000586069  0.000586069            0          inf
Phospholipase_A2_(phosphatidylglycerol,_n-C16_0)_(periplasm)                                                           :            0            0  0.000586069  0.000586069            0          inf
Phospholipase_A2_(phosphatidylglycerol,_n-C16_1)_(periplasm)                                                           :            0            0  0.000586069  0.000586069            0          inf
Phospholipase_A2_(phosphatidylglycerol,_n-C18_0)_(periplasm)                                                           :            0            0  0.000586069  0.000586069            0          inf
Phospholipase_A2_(phosphatidylglycerol,_n-C18_1)_(periplasm)                                                           :            0            0  0.000586069  0.000586069            0          inf
Phosphonate_exchange                                                                                                   :            0            0            0            0            0          inf
Phosphonate_hydrogenase_(periplasm)                                                                                    :            0            0            0            0            0          inf
Phosphonate_transport_via_diffusion_(extracellular_to_periplasm)                                                       :            0            0            0            0         -inf          inf
Phosphotyrosine_exchange                                                                                               :            0            0            0            0            0          inf
Phytase_(periplasm)                                                                                                    :            0            0            0            0            0          inf
Pimeloyl-[ACP]_methyl_ester_esterase                                                                                   :  1.70931e-06  1.70948e-06  1.70948e-06  1.70948e-10            0          inf
Potassium_ABC_transporter_(periplasm)                                                                                  :            0            0    0.0248493    0.0248493            0          inf
Proline_dehydrogenase                                                                                                  :            0            0            0            0            0            0
Prolyl-tRNA_synthetase                                                                                                 :            0            0            0            0            0          inf
Propanal_exchange                                                                                                      :            0            0            0            0            0          inf
Propanoyl-CoA__succinate_CoA-transferase                                                                               :            0            0      99999.5      99999.5            0          inf
Propionate_exchange                                                                                                    :            0            0            0            0            0          inf
Propionate_kinase                                                                                                      :            0            0       100000       100000         -inf          inf
Protoheme_exchange                                                                                                     :            0            0  0.000129604  0.000129604            0          inf
Putrescine_Transaminase                                                                                                :            0            0   0.00621233   0.00621233            0          inf
Putrescine_exchange                                                                                                    :            0            0  0.000890657  0.000890657            0          inf
Pyridoxal_5-phosphate_phosphatase                                                                                      :            0            0     0.018637     0.018637            0          inf
Pyridoxal_exchange                                                                                                     :            0            0            0            0            0          inf
Pyridoxamine_exchange                                                                                                  :            0            0            0            0            0          inf
Pyridoxine_5'-phosphate_synthase                                                                                       :  0.000190588  0.000190607  0.000190607  1.90607e-08            0          inf
Pyridoxine_5-phosphate_phosphatase                                                                                     :            0            0     0.018637     0.018637            0          inf
Pyridoxine_exchange                                                                                                    :            0            0            0            0            0          inf
Pyruvate_exchange                                                                                                      :            0            0   0.00238172   0.00238172            0          inf
Quinate_dehydrogenase                                                                                                  : -0.000751492            0            0  0.000751492         -inf          inf
Quinate_exchange                                                                                                       :            0            0  0.000751492  0.000751492            0          inf
Quinate_transport_(periplasm)                                                                                          : -0.000751492            0            0  0.000751492         -inf          inf
Quinate_transport_via_diffusion_(extracellular_to_periplasm)                                                           : -0.000751492            0            0  0.000751492         -inf          inf
Reduced_glutathione_exchange                                                                                           :            0            0  0.000421294  0.000421294            0          inf
Reduced_glutathione_via_ABC_system_(periplasm)                                                                         :            0            0    0.0093185    0.0093185            0          inf
Rhamnulose-1-phosphate_aldolase                                                                                        :            0            0            0            0            0            0
Ribose_5-phosphate_transport_via_diffusion_(extracellular_to_periplasm)                                                :            0            0            0            0         -inf          inf
Rifampin_transport_via_TolC_system                                                                                     :            0            0     0.074548     0.074548            0          inf
Rifampin_transport_via_diffusion_(extracellular_to_periplasm)                                                          :            0            0     0.074548     0.074548         -inf          inf
S-Formylglutathione_hydralase                                                                                          :            0            0            0            0            0          inf
S-Methyl-L-methionine_exchange                                                                                         :            0            0            0            0            0          inf
S-adenosylhomocysteine_nucleosidase                                                                                    :   0.00114524   0.00114535   0.00207709   0.00093185            0          inf
S-adenosylmethione_2-demthylmenaquinole_methyltransferase_(menaquinone_8)                                              :  0.000190588  0.000190607  0.000190607  1.90607e-08            0          inf
S-methyl-L-methionine_transport_via_diffusion_(extracellular_to_periplasm)                                             :            0            0            0            0         -inf          inf
S-methylmethionine_permease_(periplasm)                                                                                :            0            0            0            0            0          inf
S-ribosylhomocysteine_cleavage_enzyme                                                                                  :   0.00114524   0.00114535   0.00207709   0.00093185            0          inf
SO2_transport_via_diffusion_(extracellular_to_periplasm)                                                               :            0            0            0            0         -inf          inf
SO2_transport_via_diffusion_(periplasm)                                                                                :            0            0            0            0         -inf          inf
SUF_Cysteine_desulfuration                                                                                             :            0            0  0.000897476  0.000897476            0          inf
SUF_[2Fe-2S]_Synthesis                                                                                                 :            0            0  0.000233344  0.000233344            0          inf
SUF_[2Fe-2S]_Synthesis_II                                                                                              :            0            0   0.00021454   0.00021454            0          inf
SUF_[2Fe-2S]_Transfer                                                                                                  :            0            0  2.05138e-05  2.05138e-05            0          inf
SUF_[2Fe-2S]_regeneration                                                                                              :            0            0  1.70948e-06  1.70948e-06            0          inf
SUF_[4Fe-4S]_Reduction                                                                                                 :            0            0   0.00021454   0.00021454            0          inf
SUF_[4Fe-4S]_Transfer                                                                                                  :            0            0   0.00021454   0.00021454            0          inf
Sedoheptulose_1,7-bisphosphate_D-glyceraldehyde-3-phosphate-lyase                                                      :            0      6.11137      8.24965      8.24965         -inf          inf
Selenate_exchange                                                                                                      :            0            0            0            0         -inf          inf
Selenophosphate_synthase                                                                                               :            0            0            0            0            0          inf
Seryl-tRNA_synthetase                                                                                                  :            0            0            0            0            0          inf
Seryl-tRNA_synthetase_(selenocystein)                                                                                  :            0            0            0            0            0          inf
Shikimate_exchange                                                                                                     :            0            0            0            0            0          inf
Sink_needed_to_allow_(2R,4S)-2-methyl-2,3,3,4-tetrahydroxytetrahydrofuran_to_leave_system                              :   0.00114524   0.00114535   0.00207709   0.00093185            0          inf
Sink_needed_to_allow_5'-deoxyribose_to_leave_system                                                                    :  0.000197426  0.000197445  0.000996666   0.00079924            0          inf
Sink_needed_to_allow_S-Adenosyl-4-methylthio-2-oxobutanoate_to_leave_system                                            :  1.70931e-06  1.70948e-06  1.70948e-06  1.70948e-10            0          inf
Sink_needed_to_allow_aminoacetaldehyde_to_leave_system                                                                 :            0            0            0            0            0          inf
Sink_needed_to_allow_oxamate_to_leave_system                                                                           :  1.29247e-25            0   0.00155795   0.00155795            0          inf
Sink_needed_to_allow_p-Cresol_to_leave_system                                                                          :  0.000190588  0.000190607  0.000190607  1.90607e-08            0          inf
Sodium_exchange                                                                                                        :            0            0            0            0         -inf          inf
Spermidine_acetyltransferase                                                                                           :            0            0            0            0            0          inf
Spermidine_acetyltransferase_(N8)                                                                                      :            0            0            0            0            0          inf
Spermidine_exchange                                                                                                    :            0            0  0.000252748  0.000252748            0          inf
Succinate_exchange                                                                                                     :            0            0   0.00155958   0.00155958            0          inf
Succintate_transport_via_proton_symport_(3_H)_(periplasm)                                                              :            0            0     0.018637     0.018637            0          inf
Succinylarginine_dihydrolase                                                                                           :            0            0   0.00329858   0.00329858            0          inf
Succinylglutamate_desuccinylase                                                                                        :            0            0   0.00329858   0.00329858            0          inf
Succinylglutamic_semialdehyde_dehydrogenase                                                                            :            0            0   0.00329858   0.00329858            0          inf
Succinylornithine_transaminase                                                                                         :            0            0   0.00329858   0.00329858            0          inf
Sucrose_exchange                                                                                                       :            0            0            0            0            0          inf
Sulfate_adenyltransferase                                                                                              :     0.211832     0.211854     0.213784   0.00195152            0          inf
Sulfate_exchange                                                                                                       :     -0.21731     -0.21538    -0.215359   0.00195152         -inf          inf
Sulfite_exchange                                                                                                       :            0            0            0            0            0          inf
Superoxide_anion_exchange                                                                                              :            0            0            0            0            0          inf
Tagatose-bisphosphate_aldolase                                                                                         :            0            0            0            0         -inf          inf
Tartrate/succinate_antiporter_(periplasm)                                                                              :            0            0            0            0         -inf          inf
Tartrate_transport_via_diffusion_(extracellular_to_periplasm)                                                          :            0            0            0            0         -inf          inf
Taurine_dioxygenase                                                                                                    :            0            0            0            0            0          inf
Taurine_exchange                                                                                                       :            0            0            0            0            0          inf
Tetraacyldisaccharide_4'kinase                                                                                         :    0.0069663     0.006967   0.00701524  4.89353e-05            0          inf
Tetracycline_transport_via_TolC_system                                                                                 :            0            0     0.074548     0.074548            0          inf
Tetracycline_transport_via_diffusion_(extracellular_to_periplasm)                                                      :            0            0     0.074548     0.074548         -inf          inf
Tetradecanoate_transport_via_facilitated_irreversible_diffusion_(extracellular_to_periplasm)                           :            0            0            0            0            0          inf
Tetradecenoate_transport_via_facilitated_irreversible_diffusion_(extracellular_to_periplasm)                           :            0            0            0            0            0          inf
Tetrahydrofolate_aminomethyltransferase                                                                                :            0            0       100000       100000            0          inf
ThDP_adenylyl_transferase                                                                                              :            0            0            0            0            0          inf
Thiamin_exchange                                                                                                       :            0            0            0            0            0          inf
Thiamine_transport_via_diffusion_(extracellular_to_periplasm)                                                          :            0            0            0            0         -inf          inf
Thiocyanate_exchange                                                                                                   :            0            0            0            0            0          inf
Thiocyanate_transport_via_diffusion_(extracellular_to_periplasm)                                                       :            0            0            0            0         -inf          inf
Thiosulfate_exchange                                                                                                   :            0            0            0            0            0          inf
Threonine_aldolase                                                                                                     :            0            0   0.00656811   0.00656811            0          inf
Threonyl-tRNA_synthetase                                                                                               :            0            0            0            0            0          inf
Thymidine_exchange                                                                                                     :            0            0  0.000489642  0.000489642            0          inf
Thymine_exchange                                                                                                       :            0            0            0            0            0          inf
Trans-aconitate_methyltransferase                                                                                      :            0            0            0            0            0          inf
Trehalose_exchange                                                                                                     :            0            0            0            0            0          inf
Trimethylamine_N-oxide_exchange                                                                                        :            0            0            0            0            0          inf
Trimethylamine_N-oxide_reductase_(demethylmenaquinol_8)                                                                :            0            0            0            0            0            0
Trimethylamine_N-oxide_reductase_(demethylmenaquinol_8)_(periplasm)                                                    :            0            0            0            0            0          inf
Trimethylamine_N-oxide_reductase_(menaquinol_8)                                                                        :            0            0            0            0            0            0
Trimethylamine_N-oxide_reductase_(menaquinol_8)_(periplasm)                                                            :            0            0            0            0            0          inf
Trimethylamine_N-oxide_transport_via_diffusion_(extracellular_to_periplasm)                                            :            0            0            0            0         -inf          inf
Trimethylamine_exchange                                                                                                :            0            0            0            0            0          inf
Trimethylamine_transport_via_diffusion_(extracellular_to_periplasm)                                                    :            0            0            0            0         -inf          inf
Tryptophanase_(L-tryptophan)                                                                                           :            0            0            0            0            0            0
Tryptophanyl-tRNA_synthetase                                                                                           :            0            0            0            0            0          inf
Tyramine_exchange                                                                                                      :            0            0            0            0            0          inf
Tyramine_oxygen_oxidoreductase(deaminating)(flavin-containing)_(periplasm)                                             :            0            0            0            0            0          inf
UDP-3-O-(3-hydroxymyristoyl)glucosamine_acyltransferase                                                                :    0.0139326     0.013934    0.0140305  9.78706e-05            0          inf
UDP-3-O-acetylglucosamine_deacetylase                                                                                  :    0.0139326     0.013934    0.0140305  9.78705e-05            0          inf
UDP-4''-ketopentose_UDP-4-amino-4-deoxy-L-arabinose_aminotransferase                                                   :            0            0  2.41498e-05  2.41498e-05         -inf          inf
UDP-D-glucuronate_exchange                                                                                             :            0            0            0            0            0          inf
UDP-D-glucuronate_pyrophosphohydrolase_(periplasm)                                                                     :            0            0            0            0            0          inf
UDP-D-glucuronate_transport_via_diffusion_(extracellular_to_periplasm)                                                 :            0            0            0            0         -inf          inf
UDP-L-Ara4N_formyltransferase                                                                                          :            0            0  2.41498e-05  2.41498e-05            0          inf
UDP-N-acetyl-D-galactosamine_exchange                                                                                  :            0            0            0            0            0          inf
UDP-N-acetyl-D-galactosamine_pyrophosphohydrolase_(periplasm)                                                          :            0            0            0            0            0          inf
UDP-N-acetyl-D-galactosamine_transport_via_diffusion_(extracellular_to_periplasm)                                      :            0            0            0            0         -inf          inf
UDP-N-acetyl-D-glucosamine_exchange                                                                                    :            0            0            0            0            0          inf
UDP-N-acetyl-D-glucosamine_pyrophosphohydrolase_(periplasm)                                                            :            0            0            0            0            0          inf
UDP-N-acetyl-D-glucosamine_transport_via_diffusion_(extracellular_to_periplasm)                                        :            0            0            0            0         -inf          inf
UDP-N-acetyl-D-mannosamine_oxidoreductase                                                                              :            0            0  6.79562e-05  6.79562e-05            0          inf
UDP-N-acetyl-D-mannosaminuronic_acid_transferase                                                                       :            0            0  6.79562e-05  6.79562e-05            0          inf
UDP-N-acetylenolpyruvoylglucosamine_reductase                                                                          :    0.0235689    0.0235712    0.0255153   0.00194642            0          inf
UDP-N-acetylglucosamine-N-acetylmuramyl-(pentapeptide)pyrophosphoryl-undecaprenol_N-acetylglucosamine_transferase      :    0.0235689    0.0235712    0.0255153   0.00194642            0          inf
UDP-N-acetylglucosamine_1-carboxyvinyltransferase                                                                      :    0.0235689    0.0235712    0.0255153   0.00194642            0          inf
UDP-N-acetylglucosamine_2-epimerase                                                                                    :            0            0  6.79562e-05  6.79562e-05         -inf          inf
UDP-N-acetylglucosamine_acyltransferase                                                                                :    0.0139326     0.013934    0.0140305  9.78706e-05         -inf          inf
UDP-N-acetylglucosamine_diphosphorylase                                                                                :    0.0610703    0.0610764    0.0649631   0.00389285            0          inf
UDP-N-acetylglucosamine_undecaprenylphosphate_N-acetylglucosamine_-1-phosphate_transferase                             :  1.07158e-28            0  6.79562e-05  6.79562e-05            0          inf
UDP-N-acetylmuramate_L-alanyl-gamma-D-glutamyl-meso-diaminopimelate-D-alanine_ligase                                   :            0            0    0.0018969    0.0018969            0          inf
UDP-N-acetylmuramate_L-alanyl-gamma-D-glutamyl-meso-diaminopimelate_ligase                                             :            0            0   0.00194642   0.00194642            0          inf
UDP-N-acetylmuramoyl-L-alanine_synthetase                                                                              :    0.0235689    0.0235712     0.025179   0.00161011            0          inf
UDP-N-acetylmuramoyl-L-alanyl-D-gamma-glutamyl-meso-2,6-diaminopimelate-D-alanine_L,D-carboxypeptidase                 :            0            0    0.0018969    0.0018969            0          inf
UDP-N-acetylmuramoyl-L-alanyl-D-glutamate_synthetase                                                                   :    0.0235689    0.0235712     0.025179   0.00161011            0          inf
UDP-N-acetylmuramoyl-L-alanyl-D-glutamyl-meso-2,6-diaminopimelate_synthetase                                           :    0.0235689    0.0235712     0.025179   0.00161011            0          inf
UDP-N-acetylmuramoyl-L-alanyl-D-glutamyl-meso-2,6-diaminopimeloyl-D-alanyl-D-alanine_synthetase                        :    0.0235689    0.0235712    0.0255153   0.00194642            0          inf
UDP-glucuronate_C-4''_decarboxylase                                                                                    :            0            0  2.41498e-05  2.41498e-05            0          inf
UDP-sugar_hydrolase                                                                                                    :    0.0069663     0.006967   0.00701524  4.89353e-05            0          inf
UDPgalactopyranose_mutase                                                                                              :            0            0            0            0            0          inf
UDPgalactose_exchange                                                                                                  :            0            0            0            0            0          inf
UDPgalactose_pyrophosphohydrolase                                                                                      :            0            0            0            0            0          inf
UDPgalactose_transport_via_diffusion_(extracellular_to_periplasm)                                                      :            0            0            0            0         -inf          inf
UDPglucose--hexose-1-phosphate_uridylyltransferase                                                                     :            0            0            0            0         -inf          inf
UDPglucose_4-epimerase                                                                                                 :            0            0            0            0         -inf          inf
UDPglucose_6-dehydrogenase                                                                                             :            0            0  2.41498e-05  2.41498e-05            0          inf
UDPglucose_exchange                                                                                                    :            0            0            0            0            0          inf
UDPglucose_pyrophosphohydrolase                                                                                        :            0            0            0            0            0          inf
UDPglucose_transport_via_diffusion_(extracellular_to_periplasm)                                                        :            0            0            0            0         -inf          inf
UMP_exchange                                                                                                           :            0            0            0            0            0          inf
UMP_kinase                                                                                                             :     0.285665     0.304332     0.322939     0.037274         -inf          inf
UMP_transport_via_diffusion_(extracellular_to_periplasm)                                                               :            0            0            0            0         -inf          inf
UTP-glucose-1-phosphate_uridylyltransferase_(irreversible)                                                             :    0.0278652     0.027868    0.0371837    0.0093185            0          inf
Undecaprenyl_diphosphate_synthase                                                                                      :  4.70061e-05  4.70108e-05  4.70108e-05  4.70108e-09            0          inf
Uracil_exchange                                                                                                        :            0            0   0.00158276   0.00158276            0          inf
Urea_exchange                                                                                                          :            0            0   0.00659717   0.00659717            0          inf
Urea_transport_via_diffusion_(extracellular_to_periplasm)                                                              :  -0.00659717            0            0   0.00659717         -inf          inf
Urea_transport_via_facilitate_diffusion_(periplasm)                                                                    :  -0.00659717            0            0   0.00659717         -inf          inf
Ureidoglycolate_hydrolase                                                                                              :            0            0   0.00175614   0.00175614            0          inf
Uridine_exchange                                                                                                       :            0            0  0.000625928  0.000625928            0          inf
Uridine_hydrolase                                                                                                      :            0            0            0            0            0          inf
Valine-pyruvate_aminotransferase                                                                                       :     -99999.6    -0.469463      99999.5       199999         -inf          inf
Valyl-tRNA_synthetase                                                                                                  :            0            0            0            0            0          inf
XMP_transport_via_diffusion_(extracellular_to_periplasm)                                                               :            0            0            0            0         -inf          inf
Xanthine_exchange                                                                                                      :            0            0   0.00105967   0.00105967            0          inf
Xanthosine_5'-phosphate_exchange                                                                                       :            0            0            0            0            0          inf
Xanthosine_exchange                                                                                                    :            0            0    0.0005274    0.0005274            0          inf
Xanthosine_hydrolase                                                                                                   :            0            0            0            0            0          inf
Xanthosine_transport_via_proton_symport_(periplasm)                                                                    :   -0.0005274            0            0    0.0005274         -inf          inf
Zinc_(Zn+2)_ABC_transporter,_efflux_(periplasm)                                                                        :            0            0     0.018637     0.018637            0          inf
Zinc_exchange                                                                                                          : -0.000276936 -0.000276936 -0.000276909  2.76936e-08         -inf          inf
a-galactosidase_(melibiose)                                                                                            :            0            0            0            0            0            0
acetaldehyde_dehydrogenase_(acetylating)                                                                               :    -0.018637 -6.70532e-30    0.0573446    0.0759816         -inf          inf
acetaldehyde_reversible_transport_(periplasm)                                                                          :  -0.00238173            0            0   0.00238173         -inf          inf
acetaldehyde_transport_via_diffusion_(extracellular_to_periplasm)                                                      :  -0.00238173            0            0   0.00238173         -inf          inf
acetate-CoA_ligase_(ADP-forming)                                                                                       :            0            0       100000       100000            0          inf
acetate_kinase                                                                                                         :     -5.89781     -5.89434     -5.87575    0.0220566         -inf          inf
acetate_reversible_transport_via_proton_symport_(periplasm)                                                            :      -100000     -6.40423         -6.4      99993.6         -inf          inf
acetoacetate_transport_via_diffusion_(extracellular_to_periplasm)                                                      :            0            0            0            0         -inf          inf
acetoacetate_transport_via_proton_symport__(periplasm)                                                                 :            0            0            0            0         -inf          inf
acetolactate_synthase                                                                                                  :     0.726063     0.726135     0.727041   0.00097832            0          inf
acetyl-CoA_C-acetyltransferase                                                                                         :            0            0            0            0         -inf          inf
acetyl-CoA_C-acyltransferase_(butanoyl-CoA)_(r)                                                                        :            0            0            0            0         -inf          inf
acetyl-CoA_C-acyltransferase_(decanoyl-CoA)_(r)                                                                        :            0            0            0            0         -inf          inf
acetyl-CoA_C-acyltransferase_(dodecanoyl-CoA)_(r)                                                                      :            0            0            0            0         -inf          inf
acetyl-CoA_C-acyltransferase_(hexanoyl-CoA)_(r)                                                                        :            0            0            0            0         -inf          inf
acetyl-CoA_C-acyltransferase_(octanoyl-CoA)_(r)                                                                        :            0            0            0            0         -inf          inf
acetyl-CoA_C-acyltransferase_(tetradecanoyl-CoA)_(r)                                                                   :            0            0            0            0         -inf          inf
acetyl-CoA_acetoacetyl-CoA_transferase                                                                                 :            0            0            0            0            0          inf
acetyl-CoA_acyltransferase_(hexadecanoyl-CoA),_(r)                                                                     :            0            0            0            0         -inf          inf
acetyl-CoA_anthranilate_acetyltransferase                                                                              :            0            0            0            0            0          inf
acetyl-CoA_carboxylase                                                                                                 :      1.86647      1.86666      1.88511     0.018637            0          inf
acetyl-CoA_synthetase                                                                                                  :            0            0            0            0            0            0
acetylglutamate_kinase                                                                                                 :     0.279843     0.279871      0.29848     0.018637            0          inf
acetylornithine_deacetylase                                                                                            :     0.279843     0.279871     0.286056   0.00621233            0          inf
acetylornithine_transaminase                                                                                           :    -0.286056    -0.279871    -0.279843   0.00621233         -inf          inf
aconitase_(half-reaction_A,_Citrate_hydro-lyase)                                                                       :      1.85575      1.86553      1.88852    0.0327683         -inf          inf
aconitase_(half-reaction_B,_Isocitrate_hydro-lyase)                                                                    :      1.85575      1.86553      1.88852    0.0327683         -inf          inf
aconitate_isomerase_(spontaneous)                                                                                      :            0            0            0            0         -inf          inf
acyl-(acyl_carrier_protein)_phosphate_acyltransferase_(C12_0)                                                          :            0            0     0.018637     0.018637            0          inf
acyl-(acyl_carrier_protein)_phosphate_acyltransferase_(C14_0)                                                          :            0            0     0.018637     0.018637            0          inf
acyl-(acyl_carrier_protein)_phosphate_acyltransferase_(C14_1)                                                          :            0            0     0.018637     0.018637            0          inf
acyl-(acyl_carrier_protein)_phosphate_acyltransferase_(C16_0)                                                          :            0            0    0.0704727    0.0704727            0          inf
acyl-(acyl_carrier_protein)_phosphate_acyltransferase_(C16_1)                                                          :            0            0    0.0589545    0.0589545            0          inf
acyl-(acyl_carrier_protein)_phosphate_acyltransferase_(C18_0)                                                          :            0            0     0.018637     0.018637            0          inf
acyl-(acyl_carrier_protein)_phosphate_acyltransferase_(C18_1)                                                          :            0            0    0.0394162    0.0394162            0          inf
acyl-CoA_dehydrogenase_(butanoyl-CoA)                                                                                  :            0            0            0            0            0            0
acyl-CoA_dehydrogenase_(decanoyl-CoA)                                                                                  :            0            0            0            0            0            0
acyl-CoA_dehydrogenase_(dodecanoyl-CoA)                                                                                :            0            0            0            0            0            0
acyl-CoA_dehydrogenase_(hexadecanoyl-CoA)                                                                              :            0            0            0            0            0            0
acyl-CoA_dehydrogenase_(hexanoyl-CoA)                                                                                  :            0            0            0            0            0            0
acyl-CoA_dehydrogenase_(octadecanoyl-CoA)                                                                              :            0            0            0            0            0            0
acyl-CoA_dehydrogenase_(octanoyl-CoA)                                                                                  :            0            0            0            0            0            0
acyl-CoA_dehydrogenase_(tetradecanoyl-CoA)                                                                             :            0            0            0            0            0            0
acyl-[ACP]_synthetase_(n-C14_0)                                                                                        :            0            0     0.018637     0.018637            0          inf
acyl-[ACP]_synthetase__(n-C10_0)                                                                                       :            0            0     0.018637     0.018637            0          inf
acyl-[ACP]_synthetase__(n-C12_0)                                                                                       :            0            0     0.018637     0.018637            0          inf
acyl-[ACP]_synthetase__(n-C14_1)                                                                                       :            0            0     0.018637     0.018637            0          inf
acyl-[ACP]_synthetase__(n-C16_0)                                                                                       :            0            0     0.018637     0.018637            0          inf
acyl-[ACP]_synthetase__(n-C16_1)                                                                                       :            0            0     0.018637     0.018637            0          inf
acyl-[ACP]_synthetase__(n-C18_0)                                                                                       :            0            0     0.018637     0.018637            0          inf
acyl-[ACP]_synthetase__(n-C18_1)                                                                                       :            0            0     0.018637     0.018637            0          inf
acyl-[ACP]_synthetase__(n-C8_0)                                                                                        :            0            0     0.018637     0.018637            0          inf
acyl-carrier_protein_synthase                                                                                          :            0            0            0            0            0          inf
acyl-phosphate_glycerol-3-phosphate_acyltransferase_(C12_0)                                                            :            0            0   0.00438518   0.00438518            0          inf
acyl-phosphate_glycerol-3-phosphate_acyltransferase_(C14_0)                                                            :            0            0   0.00438518   0.00438518            0          inf
acyl-phosphate_glycerol-3-phosphate_acyltransferase_(C14_1)                                                            :            0            0   0.00438518   0.00438518            0          inf
acyl-phosphate_glycerol-3-phosphate_acyltransferase_(C16_0)                                                            :            0            0    0.0562209    0.0562209            0          inf
acyl-phosphate_glycerol-3-phosphate_acyltransferase_(C16_1)                                                            :            0            0    0.0447027    0.0447027            0          inf
acyl-phosphate_glycerol-3-phosphate_acyltransferase_(C18_0)                                                            :            0            0   0.00438518   0.00438518            0          inf
acyl-phosphate_glycerol-3-phosphate_acyltransferase_(C18_1)                                                            :            0            0    0.0251644    0.0251644            0          inf
acylphosphatase_(C12_0)                                                                                                :            0            0     0.018637     0.018637            0          inf
acylphosphatase_(C14_0)                                                                                                :            0            0     0.018637     0.018637            0          inf
acylphosphatase_(C14_1)                                                                                                :            0            0     0.018637     0.018637            0          inf
acylphosphatase_(C16_0)                                                                                                :            0            0     0.018637     0.018637            0          inf
acylphosphatase_(C16_1)                                                                                                :            0            0     0.018637     0.018637            0          inf
acylphosphatase_(C18_0)                                                                                                :            0            0     0.018637     0.018637            0          inf
acylphosphatase_(C18_1)                                                                                                :            0            0     0.018637     0.018637            0          inf
adenine_deaminase                                                                                                      :            0            0    0.0110725    0.0110725            0          inf
adenine_phosphoribosyltransferase                                                                                      :            0            0    0.0257435    0.0257435            0          inf
adenine_transport_via_diffusion_(extracellular_to_periplasm)                                                           : -0.000966273            0            0  0.000966273         -inf          inf
adenine_transport_via_proton_symport_(reversible)_(periplasm)                                                          : -0.000966273            0            0  0.000966273         -inf          inf
adenosine_hydrolase                                                                                                    :            0            0            0            0            0          inf
adenosine_kinase                                                                                                       :            0   0.00710718    0.0257435    0.0257435            0          inf
adenosine_transport_in_via_proton_symport,_reversible_(periplasm)                                                      :      -100000            0            0       100000         -inf          inf
adenosine_transport_in_via_proton_symport_(periplasm)                                                                  :            0            0       100000       100000            0          inf
adenosine_transport_via_diffusion_(extracellular_to_periplasm)                                                         : -0.000499819            0            0  0.000499819         -inf          inf
adenosylmethionine-8-amino-7-oxononanoate_transaminase                                                                 :  1.70931e-06  1.70948e-06  1.70948e-06  1.70948e-10         -inf          inf
adenosylmethionine_decarboxylase                                                                                       :    0.0057638   0.00576438   0.00601655  0.000252748            0          inf
adentylate_kinase_(GTP)                                                                                                :      -100000            0      99999.4       199999         -inf          inf
adentylate_kinase_(ITP)                                                                                                :    -0.018637            0            0     0.018637         -inf          inf
adenylate_cyclase                                                                                                      :            0            0     0.018637     0.018637            0          inf
adenylate_kinase                                                                                                       :      -100000      1.89891       100000       200000         -inf          inf
adenylosuccinate_lyase                                                                                                 :     0.371679     0.371716     0.373435   0.00175614         -inf          inf
adenylosuccinate_synthase                                                                                              :     0.248181     0.248206     0.259253    0.0110725            0          inf
adenylsuccinate_lyase                                                                                                  :     0.248181     0.248206     0.259253    0.0110725         -inf          inf
adenylyl-sulfate_kinase                                                                                                :     0.211832     0.211854     0.213784   0.00195152            0          inf
aerobactin_Fe-loading_reaction_(spontaneous)                                                                           :            0            0    0.0069347    0.0069347            0          inf
aerobactin_minus_Fe3_exchange                                                                                          :            0            0            0            0            0          inf
aerobactin_reductase_001                                                                                               :            0            0   0.00346735   0.00346735            0          inf
aerobactin_reductase_002                                                                                               :            0            0   0.00346735   0.00346735            0          inf
aerobactin_reductase_003                                                                                               :            0            0   0.00346735   0.00346735            0          inf
aerobactin_secretion_(to_extracellular)                                                                                :            0            0    0.0069347    0.0069347            0          inf
aerobactin_secretion_(to_periplasm)                                                                                    :            0            0    0.0069347    0.0069347            0          inf
aerobactin_transport_via_ABC_system_(periplasm)                                                                        :            0            0    0.0069347    0.0069347            0          inf
aerobactin_transport_via_ton_system_(extracellular)                                                                    :            0            0    0.0069347    0.0069347            0          inf
agmatinase                                                                                                             :            0            0   0.00659717   0.00659717            0          inf
agmatine_transport_via_diffusion_(extracellular_to_periplasm)                                                          : -0.000784716            0            0  0.000784716         -inf          inf
alanine_racemase                                                                                                       :    0.0207528    0.0207548    0.0780974    0.0573446         -inf          inf
alanine_transaminase                                                                                                   :            0            0    0.0573446    0.0573446            0          inf
alanyl_aminopeptidase_(cys-gly)                                                                                        :            0            0   0.00438518   0.00438518            0          inf
alcohol_dehydrogenase_(ethanol)                                                                                        :  -0.00202576            0            0   0.00202576         -inf          inf
alcohol_dehydrogenase_(glycerol)                                                                                       :  -0.00182716            0            0   0.00182716         -inf          inf
aldehyde_dehydrogenase_(acetaldehyde,_NAD)                                                                             :            0            0     0.018637     0.018637            0          inf
aldehyde_dehydrogenase_(acetaldehyde,_NADP)                                                                            :            0            0            0            0            0            0
aldehyde_dehydrogenase_(butanal,_NAD)                                                                                  :            0            0            0            0            0          inf
aldehyde_dehydrogenase_(phenylacetaldehyde,_NAD)                                                                       :            0            0            0            0         -inf          inf
aldehyde_dehydrogenase_(propanal,_NADP)                                                                                :            0            0            0            0            0            0
aldose-1-epimerase                                                                                                     :            0            0            0            0            0          inf
aldose_reductase_(acetol)                                                                                              :            0            0   0.00138952   0.00138952            0          inf
aldose_reductase_(methylglyoxal)                                                                                       :            0            0   0.00138952   0.00138952            0          inf
allantoate_amidohydrolase                                                                                              :            0            0   0.00175614   0.00175614            0          inf
allantoin_transport_in_via_proton_symport_(periplasm)                                                                  :   -0.0012776            0            0    0.0012776         -inf          inf
allantoin_transport_via_diffusion_(extracellular_to_periplasm)                                                         :   -0.0012776            0            0    0.0012776         -inf          inf
allantoinase                                                                                                           :            0            0   0.00175614   0.00175614            0          inf
alpha,alpha-trehalase                                                                                                  :            0            0    0.0093185    0.0093185            0          inf
alpha,alpha-trehalase_(periplasm)                                                                                      :            0            0            0            0            0          inf
alpha,alpha-trehalose-phosphate_synthase_(UDP-forming)                                                                 :            0            0    0.0093185    0.0093185            0          inf
alpha-D-Galactose_1-phosphate_exchange                                                                                 :            0            0            0            0            0          inf
alpha-D-Ribose_5-phosphate_exchange                                                                                    :            0            0            0            0            0          inf
alpha-amylase                                                                                                          :            0            0            0            0            0          inf
alpha-amylase_(periplasm)                                                                                              :            0            0            0            0            0          inf
alpha-ketoglutarate_transport_via_diffusion_(extracellular_to_periplasm)                                               :  -0.00134807            0            0   0.00134807         -inf          inf
alpha-ribazole_5-phosphate_phosphatase                                                                                 :            0            0            0            0            0          inf
altronate_hydrolase                                                                                                    :            0            0            0            0            0          inf
aminopeptidase_(pro-gly)                                                                                               :            0            0            0            0            0          inf
aminopropanol_dehydrogenase_reversible                                                                                 :            0            0            0            0         -inf          inf
aminopropylcadaverine_synthase                                                                                         :            0            0            0            0            0          inf
ammonia_reversible_transport_(periplasm)                                                                               :      8.97936      8.98026      8.99256    0.0131943         -inf          inf
ammonia_transport_via_diffusion_(extracellular_to_periplasm)                                                           :      8.97936      8.98026      8.99256    0.0131943         -inf          inf
anhydrous-N-Acetylmuramyl-tetrapeptide_L,D-carboxypeptidase                                                            :            0            0    0.0018969    0.0018969            0          inf
anhydrous-N-Acetylmuramyl-tetrapeptide_amidase                                                                         :            0            0    0.0018969    0.0018969            0          inf
anhydrous-N-Acetylmuramyl-tripeptide_amidase                                                                           :            0            0   0.00194642   0.00194642            0          inf
anthranilate_phosphoribosyltransferase                                                                                 :    0.0472061    0.0472108    0.0477248  0.000518775            0          inf
anthranilate_synthase                                                                                                  :    0.0472061    0.0472108    0.0477248  0.000518775            0          inf
apolipoprotein_N-acyltransferase_(phosphatidylethanolamine,_periplasm)                                                 :            0            0            0            0            0          inf
apolipoprotein_N-acyltransferase_(phosphatidylglycerol,_periplasm)                                                     :            0            0            0            0            0          inf
arabinose-5-phosphate_isomerase                                                                                        :    0.0208989     0.020901    0.0209968  9.78705e-05         -inf          inf
arabinose_modified_core_oligosaccharide_lipid_A_transport_via_ABC_system_(periplasm_to_extracellular)                  :            0            0  2.41498e-05  2.41498e-05            0          inf
arbutin_transport_via_PEP_Pyr_PTS_(periplasm)                                                                          :            0            0            0            0            0          inf
arbutin_transport_via_diffusion_(extracellular_to_periplasm)                                                           :            0            0            0            0            0          inf
arginine/ornithine_antiporter_(periplasm)                                                                              :            0            0     0.037274     0.037274         -inf          inf
arginine_decarboxylase_001                                                                                             : -2.06795e-25            0   0.00659717   0.00659717            0          inf
arginine_decarboxylase_002                                                                                             :  -3.8711e-26            0   0.00606081   0.00606081            0          inf
argininosuccinate_lyase                                                                                                :     0.245645      0.24567     0.252242   0.00659717         -inf          inf
argininosuccinate_synthase                                                                                             :     0.245645      0.24567     0.252242   0.00659717            0          inf
arsenate_reductase                                                                                                     :            0            0            0            0            0          inf
arsenite_efflux_via_ATP_hydrolysis_(periplasm)                                                                         :            0            0            0            0            0          inf
arsenite_exchange                                                                                                      :            0            0            0            0            0          inf
arsenite_transport_via_diffusion_(extracellular_to_periplasm)                                                          :            0            0            0            0         -inf          inf
asparagine_synthase_(glutamine-hydrolysing)                                                                            :            0            0     0.018637     0.018637            0          inf
asparagine_synthetase                                                                                                  :     0.181551     0.200208     0.218825     0.037274            0          inf
aspartate-semialdehyde_dehydrogenase                                                                                   :     -0.90066    -0.894181    -0.894092    0.0065681         -inf          inf
aspartate_1-decarboxylase                                                                                              :  0.000492282  0.000492331  0.000492331  4.92283e-08            0          inf
aspartate_carbamoyltransferase                                                                                         :     0.273767     0.273794      0.27535   0.00158276            0          inf
aspartate_kinase                                                                                                       :     0.894092     0.894181      0.90066    0.0065681         -inf          inf
aspartate_transaminase                                                                                                 :     -2.44725     -2.43642     -2.43618    0.0110725         -inf          inf
b-galactosidase_001                                                                                                    :            0            0            0            0            0            0
b-galactosidase_002                                                                                                    :            0            0            0            0            0          inf
beta-Alanine_exchange                                                                                                  :            0            0            0            0            0          inf
beta-alanine_transport_in_via_proton_symport_(periplasm)                                                               :            0            0            0            0            0          inf
beta-alanine_transport_via_diffusion_(extracellular_to_periplasm)                                                      :            0            0            0            0         -inf          inf
beta-fructofuranosidase                                                                                                :            0            0            0            0            0          inf
beta-ketoacyl-ACP_synthase                                                                                             :            0            0     0.267885     0.267885            0          inf
beta-ketoacyl-ACP_synthase_(2)                                                                                         :            0     0.267692     0.267885     0.267885            0          inf
beta_D-Galactose_exchange                                                                                              :            0            0            0            0            0          inf
beta_D-galactose_transport_via_diffusion_(extracellular_to_periplasm)                                                  :            0            0            0            0         -inf          inf
betaine-aldehyde_dehydrogenase_001                                                                                     :            0            0            0            0            0          inf
betaine-aldehyde_dehydrogenase_002                                                                                     :            0            0            0            0            0          inf
bis-molybdenum_cofactor_synthase                                                                                       :  9.91401e-05    9.915e-05    9.915e-05    9.915e-09            0          inf
bis-molybdopterin_guanine_dinucleotide_synthase                                                                        :  9.91401e-05    9.915e-05    9.915e-05    9.915e-09            0          inf
bis-molybdopterin_guanine_dinucleotide_synthase_(single_GDP)                                                           :  9.91401e-05    9.915e-05    9.915e-05    9.915e-09            0          inf
butanesulfonate_exchange                                                                                               :            0            0            0            0            0          inf
butanesulfonate_transport_via_ABC_system_(periplasm)                                                                   :            0            0            0            0            0          inf
butanesulfonate_transport_via_diffusion_(extracellular_to_periplasm)                                                   :            0            0            0            0         -inf          inf
cadmium_(+2)_transport_in_via_permease_(no_H+)                                                                         :            0            0     0.074548     0.074548            0          inf
cadmium_(Cd+2)_transport_out_via_proton_antiport_(periplasm)                                                           :            0            0     0.074548     0.074548            0          inf
cadmium_(Cd+2)_transport_via_diffusion_(extracellular_to_periplasm)                                                    :            0            0            0            0         -inf          inf
calcium_(Ca+2)_transport_out_via_proton_antiport_(periplasm)                                                           :            0            0       100000       100000            0          inf
calcium_(Ca+2)_transport_via_diffusion_(extracellular_to_periplasm)                                                    :   0.00423226   0.00423268   0.00423268  4.23268e-07         -inf          inf
calcium_/_sodium_antiporter_(1_1)                                                                                      :      -100000  -0.00423268  -0.00423226       100000         -inf          inf
carbamate_deaminase                                                                                                    :            0            0   0.00116664   0.00116664            0          inf
carbamoyl-phosphate_synthase_(glutamine-hydrolysing)                                                                   :            0            0    0.0093185    0.0093185            0          inf
cardiolipin_hydrolase_(periplasm,_n-C12_0)                                                                             :            0            0   0.00430913   0.00430913            0          inf
cardiolipin_hydrolase_(periplasm,_n-C14_0)                                                                             :            0            0   0.00430913   0.00430913            0          inf
cardiolipin_hydrolase_(periplasm,_n-C14_1)                                                                             :            0            0   0.00430913   0.00430913            0          inf
cardiolipin_hydrolase_(periplasm,_n-C16_0)                                                                             :            0            0   0.00430913   0.00430913            0          inf
cardiolipin_hydrolase_(periplasm,_n-C16_1)                                                                             :            0            0   0.00430913   0.00430913            0          inf
cardiolipin_hydrolase_(periplasm,_n-C18_0)                                                                             :            0            0   0.00430913   0.00430913            0          inf
cardiolipin_hydrolase_(periplasm,_n-C18_1)                                                                             :            0            0   0.00430913   0.00430913            0          inf
cardiolipin_synthase_(periplasmic,_n-C12_0)                                                                            :            0            0   0.00430913   0.00430913         -inf          inf
cardiolipin_synthase_(periplasmic,_n-C14_0)                                                                            :            0            0   0.00430913   0.00430913         -inf          inf
cardiolipin_synthase_(periplasmic,_n-C14_1)                                                                            :            0            0   0.00430913   0.00430913         -inf          inf
cardiolipin_synthase_(periplasmic,_n-C16_0)                                                                            :   0.00251611   0.00251636   0.00682524   0.00430913         -inf          inf
cardiolipin_synthase_(periplasmic,_n-C16_1)                                                                            :   0.00195716   0.00195736   0.00626629   0.00430913         -inf          inf
cardiolipin_synthase_(periplasmic,_n-C18_0)                                                                            :            0            0   0.00430913   0.00430913         -inf          inf
cardiolipin_synthase_(periplasmic,_n-C18_1)                                                                            :   0.00100849    0.0010086   0.00531763   0.00430913         -inf          inf
carnitine-CoA_racemase                                                                                                 :            0            0            0            0            0            0
catalase                                                                                                               :            0            0            0            0            0            0
chitobiose_exchange                                                                                                    :            0            0            0            0            0          inf
chitobiose_transport_via_PEP_Pyr_PTS_(periplasm)                                                                       :            0            0            0            0            0          inf
chitobiose_transport_via_diffusion_(extracellular_to_periplasm)                                                        :            0            0            0            0         -inf          inf
chloride_(Cl-1)_transport_via_diffusion_(extracellular_to_periplasm)                                                   :   0.00423226   0.00423268   0.00423268  4.23268e-07         -inf          inf
chloride_transport_out_via_proton_antiport_(2_1)_(periplasm)                                                           :   0.00211613   0.00211634   0.00211634  2.11634e-07            0          inf
choline_dehydrogenase                                                                                                  :            0            0            0            0            0          inf
choline_transport_via_ABC_system_(periplasm)                                                                           :            0            0            0            0            0          inf
choline_transport_via_diffusion_(extracellular_to_periplasm)                                                           :            0            0            0            0         -inf          inf
choline_transport_via_proton_symport_(periplasm)                                                                       :            0            0            0            0            0          inf
chorismate_mutase                                                                                                      :     0.268565     0.268591     0.269093  0.000528334            0          inf
chorismate_synthase                                                                                                    :     0.317867     0.317899     0.318395  0.000528334            0          inf
citrate_synthase                                                                                                       :      1.85575      1.86553      1.88852    0.0327683            0          inf
citrate_transport_out_via_proton_antiport_(periplasm)                                                                  :            0            0     0.018637     0.018637            0          inf
citrate_transport_via_diffusion_(extracellular_to_periplasm)                                                           :  -0.00114513            0            0   0.00114513         -inf          inf
cob(I)alamin_adenosyltransferase                                                                                       :  0.000190588  0.000190607  0.000190607  1.90607e-08         -inf          inf
cobalt_(Co+2)_transport_out_via_proton_antiport_(periplasm)                                                            :            0            0     0.074548     0.074548            0          inf
cobalt_(Co+2)_transport_via_diffusion_(extracellular_to_periplasm)                                                     :  2.05117e-05  2.05138e-05  2.05138e-05  2.05138e-09         -inf          inf
cobalt_transport_in_via_permease_(no_H+)                                                                               :  2.05117e-05  2.05138e-05    0.0745685     0.074548            0          inf
cold_adapted_KDO(2)-lipid_(A)_exchange                                                                                 :            0            0  3.52173e-05  3.52173e-05            0          inf
cold_lipid_A_transport_via_ABC_system_(periplasm_to_extracellular)                                                     :            0            0  3.52173e-05  3.52173e-05            0          inf
copper_(Cu+1)_transport_via_diffusion_(extracellular_to_periplasm)                                                     :            0            0            0            0         -inf          inf
copper_(Cu+2)_transport_via_diffusion_(extracellular_to_periplasm)                                                     :  0.000576038  0.000576096  0.000576096  5.76096e-08         -inf          inf
copper_transport_in_via_permease_(no_H+)                                                                               :  0.000576038  0.000576096     0.019213     0.018637            0          inf
copper_transport_out_via_proton_antiport                                                                               :            0            0            0            0            0          inf
coprogen(Fe(III))_reductase_001                                                                                        :            0            0   0.00346735   0.00346735            0          inf
coprogen(Fe(III))_reductase_002                                                                                        :            0            0   0.00346735   0.00346735            0          inf
coprogen(Fe(III))_reductase_003                                                                                        :            0            0   0.00346735   0.00346735            0          inf
coprogen_Fe-loading_reaction_(spontaneaous)                                                                            :            0            0    0.0069347    0.0069347            0          inf
coprogen_exchange                                                                                                      :            0            0            0            0            0          inf
coprogen_transport_via_ABC_system_(periplasm)                                                                          :            0            0    0.0069347    0.0069347            0          inf
coprogen_unloaded_(no_Fe(III))_exchange                                                                                :            0            0            0            0            0          inf
coprogen_unloaded_secretion                                                                                            :            0            0    0.0069347    0.0069347            0          inf
coprogen_unloaded_secretion_(extracellular)                                                                            :            0            0    0.0069347    0.0069347            0          inf
coproporphyrinogen_oxidase_(O2_required)                                                                               :            0  0.000381215   0.00051078   0.00051078            0          inf
core_oligosaccharide_lipid_A_diphosphate_exchange                                                                      : -3.02923e-28            0  1.81603e-05  1.81603e-05            0          inf
core_oligosaccharide_lipid_A_diphosphate_transport_via_ABC_system_(periplasm_to_extracellular)                         :            0            0  1.81603e-05  1.81603e-05            0          inf
core_oligosaccharide_lipid_A_exchange                                                                                  :            0            0  2.47832e-05  2.47832e-05            0          inf
core_oligosaccharide_lipid_A_hexadecanoate_transferase_(n-C16_0)_(extracellular_membrane)                              :            0            0            0            0            0          inf
core_oligosaccharide_lipid_A_transport_via_ABC_system_(periplasm)                                                      :    0.0069663     0.006967   0.00699108  2.47832e-05            0          inf
core_oligosaccharide_lipid_A_transport_via_ABC_system_(periplasm_to_extracellular)                                     :    0.0069663     0.006967   0.00699108  2.47832e-05            0          inf
cronobetaine_outward_transport_(H+_antiport)                                                                           :   -0.0248493            0            0    0.0248493         -inf          inf
crotonobetaine_transport_via_ABC_system_(periplasm)                                                                    :            0            0    0.0248493    0.0248493            0          inf
crotonobetainyl-CoA__carnitine_CoA_transferase                                                                         :            0            0            0            0            0            0
cyclic_pyranopterin_monophosphate_synthase                                                                             :  0.000210245  0.000210266  0.000210266  2.10266e-08            0          inf
cyclopropane_fatty_acid_synthase_(Phosphatidylethanolamine,_n-C16_0)                                                   :            0            0            0            0            0          inf
cyclopropane_fatty_acid_synthase_(Phosphatidylethanolamine,_n-C18_0)                                                   :            0            0            0            0            0          inf
cyclopropane_fatty_acid_synthase_(Phosphatidylglycerol,_n-C16_0)                                                       :            0            0            0            0            0          inf
cyclopropane_fatty_acid_synthase_(Phosphatidylglycerol,_n-C18_0)                                                       :            0            0            0            0            0          inf
cystathionine_b-lyase                                                                                                  :     0.133587       0.1336      0.13384  0.000252748            0          inf
cysteine_synthase                                                                                                      :     0.211832     0.211854     0.212767  0.000934185            0          inf
cytidine_deaminase                                                                                                     :            0            0            0            0            0            0
cytidine_kinase_(GTP)                                                                                                  :            0            0     0.018637     0.018637            0          inf
cytidine_transport_in_via_proton_symport,_reversible_(periplasm)                                                       :      -100000            0            0       100000         -inf          inf
cytidine_transport_in_via_proton_symport_(periplasm)                                                                   :            0            0       100000       100000            0          inf
cytidine_transport_via_diffusion_(extracellular_to_periplasm)                                                          : -0.000581952            0            0  0.000581952         -inf          inf
cytidylate_kinase_(CMP)                                                                                                :     0.133774     0.140001     0.158624    0.0248493         -inf          inf
cytidylate_kinase_(dCMP)                                                                                               :            0            0     0.018637     0.018637         -inf          inf
cytochrome_oxidase_bd_(menaquinol-8__2_protons)_(periplasm)                                                            :            0            0     0.037274     0.037274            0          inf
cytochrome_oxidase_bd_(ubiquinol-8__2_protons)_(periplasm)                                                             :            0            0     0.037274     0.037274            0          inf
cytochrome_oxidase_bo3_(ubiquinol-8__4_protons)_(periplasm)                                                            :      32.9754      33.0053      33.0164      0.04102            0          inf
cytosine_transport_in_via_proton_symport_(periplasm)                                                                   :            0            0            0            0            0          inf
cytosine_transport_via_diffusion_(extracellular_to_periplasm)                                                          :            0            0            0            0         -inf          inf
dAMP_exchange                                                                                                          :            0            0            0            0            0          inf
dAMP_transport_via_diffusion_(extracellular_to_periplasm)                                                              :            0            0            0            0         -inf          inf
dATP_amine_hydrolysis_(spontaneous)                                                                                    :            0            0   0.00560511   0.00560511            0          inf
dCMP_exchange                                                                                                          :            0            0            0            0            0          inf
dCMP_transport_via_diffusion_(extracellular_to_periplasm)                                                              :            0            0            0            0         -inf          inf
dCTP_deaminase                                                                                                         :            0            0    0.0093185    0.0093185            0          inf
dGMP_exchange                                                                                                          :            0            0            0            0            0          inf
dGMP_transport_via_diffusion_(extracellular_to_periplasm)                                                              :            0            0            0            0         -inf          inf
dIMP_exchange                                                                                                          :            0            0            0            0            0          inf
dIMP_transport_via_diffusion_(extracellular_to_periplasm)                                                              :            0            0            0            0         -inf          inf
dTDP-4-amino-4,6-dideoxy-D-glucose_acetyltransferase                                                                   :            0            0  6.79562e-05  6.79562e-05            0          inf
dTDP-4-amino-4,6-dideoxy-D-glucose_transaminase                                                                        :            0            0  6.79562e-05  6.79562e-05            0          inf
dTDP-4-dehydrorhamnose_3,5-epimerase                                                                                   :    0.0069663     0.006967   0.00699108  2.47832e-05            0          inf
dTDP-4-dehydrorhamnose_reductase                                                                                       :    0.0069663     0.006967   0.00699108  2.47832e-05            0          inf
dTDP-N-4-acetamido-4,6-dideoxy-D-galactose_transferase                                                                 :  -5.8041e-29            0  6.79562e-05  6.79562e-05            0          inf
dTDPglucose_4,6-dehydratase                                                                                            :    0.0069663     0.006967   0.00705125  8.49453e-05            0          inf
dTMP_exchange                                                                                                          :            0            0            0            0            0          inf
dTMP_kinase                                                                                                            :    0.0211997    0.0212019    0.0398367     0.018637         -inf          inf
dTMP_transport_via_diffusion_(extracellular_to_periplasm)                                                              :            0            0            0            0         -inf          inf
dUMP_exchange                                                                                                          :            0            0            0            0            0          inf
dUMP_transport_via_diffusion_(extracellular_to_periplasm)                                                              :            0            0            0            0         -inf          inf
dUTP_diphosphatase                                                                                                     :   0.00256274    0.0212019    0.0281668    0.0256041            0          inf
deoxyadenosine_transport_in_via_proton_symport_(periplasm)                                                             :            0            0            0            0            0          inf
deoxyadenosine_transport_via_diffusion_(extracellular_to_periplasm)                                                    :            0            0            0            0         -inf          inf
deoxyadenylate_kinase                                                                                                  :    -0.018637  4.73317e-29     0.018637     0.037274         -inf          inf
deoxycytidine_deaminase                                                                                                :            0            0            0            0            0            0
deoxycytidine_transport_in_via_proton_symport_(periplasm)                                                              :            0            0            0            0            0          inf
deoxycytidine_transport_via_diffusion_(extracellular_to_periplasm)                                                     :            0            0            0            0         -inf          inf
deoxyguanosine_transport_in_via_proton_symport_(periplasm)                                                             :            0            0            0            0            0          inf
deoxyguanosine_transport_via_diffusion_(extracellular_to_periplasm)                                                    :            0            0            0            0         -inf          inf
deoxyguanylate_kinase_(dGMP_ATP)                                                                                       :    -0.018637            0     0.018637     0.037274         -inf          inf
deoxyinosine_transport_in_via_proton_symport_(periplasm)                                                               :            0            0            0            0            0          inf
deoxyinosine_transport_via_diffusion_(extracellular_to_periplasm)                                                      :            0            0            0            0         -inf          inf
deoxyribose-phosphate_aldolase                                                                                         :            0            0    0.0111266    0.0111266            0          inf
deoxyuridine_kinase_(ATP_Deoxyuridine)                                                                                 :            0            0     0.018637     0.018637            0          inf
deoxyuridine_phosphorylase                                                                                             :    -0.018637            0    0.0069671    0.0256041         -inf          inf
deoxyuridine_transport_in_via_proton_symport_(periplasm)                                                               :            0            0            0            0            0          inf
deoxyuridine_transport_via_diffusion_(extracellular_to_periplasm)                                                      :            0            0            0            0         -inf          inf
dephospho-CoA_kinase                                                                                                   :  0.000492282  0.000492331  0.000492331  4.92283e-08            0          inf
dethiobiotin_synthase                                                                                                  :  1.70931e-06  1.70948e-06  1.70948e-06  1.70948e-10            0          inf
diacetylchitobiose-6-phosphate_hydrolase                                                                               :            0            0            0            0            0          inf
diacylglycerol_kinase_(n-C12_0)                                                                                        :            0            0     0.018637     0.018637            0          inf
diacylglycerol_kinase_(n-C14_0)                                                                                        :            0            0     0.018637     0.018637            0          inf
diacylglycerol_kinase_(n-C14_1)                                                                                        :            0            0     0.018637     0.018637            0          inf
diacylglycerol_kinase_(n-C16_0)                                                                                        :            0            0     0.018637     0.018637            0          inf
diacylglycerol_kinase_(n-C16_1)                                                                                        :            0            0     0.018637     0.018637            0          inf
diacylglycerol_kinase_(n-C18_0)                                                                                        :            0            0     0.018637     0.018637            0          inf
diacylglycerol_kinase_(n-C18_1)                                                                                        :            0            0     0.018637     0.018637            0          inf
diaminohydroxyphosphoribosylaminopryrimidine_deaminase_(25drapp)                                                       :  0.000381177  0.000381215  0.000381215  3.81215e-08            0          inf
diaminopimelate_decarboxylase                                                                                          :     0.284983     0.285012     0.285702  0.000718189            0          inf
diaminopimelate_epimerase                                                                                              :     0.308552     0.308583      0.30927  0.000718189         -inf          inf
dihydoorotic_acid_dehydrogenase_(quinone8)                                                                             :            0     0.273794      0.27535      0.27535            0          inf
dihydrodipicolinate_reductase_(NADPH)                                                                                  :     0.308552     0.308583      0.30927  0.000718189            0          inf
dihydrodipicolinate_synthase                                                                                           :     0.308552     0.308583      0.30927  0.000718189            0          inf
dihydrofolate_reductase                                                                                                :    0.0219621    0.0219643    0.0224517  0.000489642         -inf          inf
dihydrofolate_synthase                                                                                                 :  0.000762353  0.000762429  0.000762429  7.62429e-08            0          inf
dihydroneopterin_aldolase_reversible                                                                                   :  0.000762353  0.000762429  0.000762429  7.62429e-08         -inf          inf
dihydroneopterin_triphosphate_2'-epimerase                                                                             :            0            0            0            0         -inf          inf
dihydroorotase                                                                                                         :     -0.27535    -0.273794    -0.273767   0.00158276         -inf          inf
dihydroorotic_acid_(menaquinone-8)                                                                                     :            0            0     0.037274     0.037274            0          inf
dihydropteridine_reductase                                                                                             :            0            0            0            0            0            0
dihydropteridine_reductase_(NADH)                                                                                      :            0            0            0            0            0            0
dihydropteroate_synthase                                                                                               :  0.000762353  0.000762429  0.000762429  7.62429e-08            0          inf
dihydrouracil_dehydrogenase_(NAD)                                                                                      :            0            0            0            0         -inf          inf
dihydroxy-acid_dehydratase_(2,3-dihydroxy-3-methylbutanoate)                                                           :     0.726063     0.726135     0.727041   0.00097832            0          inf
dihydroxyphenylacetaldehyde_transport_via_diffusion_(extracellular_to_periplasm)                                       :            0            0            0            0         -inf          inf
dimethylallyltranstransferase                                                                                          :  0.000809359   0.00080944   0.00080944   8.0944e-08            0          inf
dopamine_transport_via_diffusion_(extracellular_to_periplasm)                                                          :            0            0            0            0         -inf          inf
doxorubicin_exchange                                                                                                   :            0            0            0            0            0          inf
enolase                                                                                                                :      16.2765      16.2977      16.3198    0.0433877         -inf          inf
enoyl-[ACP]_reductase_(NADH)_(n-C10_0)                                                                                 :    0.0881247     0.145484     0.145689    0.0575641            0          inf
enoyl-[ACP]_reductase_(NADH)_(n-C12_0)                                                                                 :    0.0881247     0.145484     0.145689    0.0575641            0          inf
enoyl-[ACP]_reductase_(NADH)_(n-C12_1)                                                                                 :     0.064849     0.122206     0.122229    0.0573798            0          inf
enoyl-[ACP]_reductase_(NADH)_(n-C14_0)                                                                                 :    0.0532932     0.110649     0.110674    0.0573812            0          inf
enoyl-[ACP]_reductase_(NADH)_(n-C14_1)                                                                                 :     0.064849     0.122206     0.122229    0.0573798            0          inf
enoyl-[ACP]_reductase_(NADH)_(n-C16_0)                                                                                 :    0.0463269     0.103682     0.103682     0.057355            0          inf
enoyl-[ACP]_reductase_(NADH)_(n-C16_1)                                                                                 :     0.064849     0.122206     0.122229    0.0573798            0          inf
enoyl-[ACP]_reductase_(NADH)_(n-C18_0)                                                                                 :            0            0            0            0            0          inf
enoyl-[ACP]_reductase_(NADH)_(n-C18_1)                                                                                 :            0    0.0415627    0.0415627    0.0415627            0          inf
enoyl-[ACP]_reductase_(NADH)_(n-C4_0)                                                                                  :     0.210321     0.267692     0.267885    0.0575641            0          inf
enoyl-[ACP]_reductase_(NADH)_(n-C6_0)                                                                                  :     0.210321     0.267692     0.267885    0.0575641            0          inf
enoyl-[ACP]_reductase_(NADH)_(n-C8_0)                                                                                  :     0.210321     0.267692     0.267885    0.0575641            0          inf
enoyl-[ACP]_reductase_(NADPH)_(n-C10_0)                                                                                :            0            0    0.0573446    0.0573446            0          inf
enoyl-[ACP]_reductase_(NADPH)_(n-C12_0)                                                                                :            0            0    0.0573446    0.0573446            0          inf
enoyl-[ACP]_reductase_(NADPH)_(n-C12_1)                                                                                :            0            0    0.0573446    0.0573446            0          inf
enoyl-[ACP]_reductase_(NADPH)_(n-C14_0)                                                                                :            0            0    0.0573446    0.0573446            0          inf
enoyl-[ACP]_reductase_(NADPH)_(n-C14_1)                                                                                :            0            0    0.0573446    0.0573446            0          inf
enoyl-[ACP]_reductase_(NADPH)_(n-C16_0)                                                                                :            0            0    0.0573446    0.0573446            0          inf
enoyl-[ACP]_reductase_(NADPH)_(n-C16_1)                                                                                :            0            0    0.0573446    0.0573446            0          inf
enoyl-[ACP]_reductase_(NADPH)_(n-C18_0)                                                                                :            0            0            0            0            0          inf
enoyl-[ACP]_reductase_(NADPH)_(n-C18_1)                                                                                :            0            0    0.0415596    0.0415596            0          inf
enoyl-[ACP]_reductase_(NADPH)_(n-C4_0)                                                                                 :            0            0    0.0573446    0.0573446            0          inf
enoyl-[ACP]_reductase_(NADPH)_(n-C6_0)                                                                                 :            0            0    0.0573446    0.0573446            0          inf
enoyl-[ACP]_reductase_(NADPH)_(n-C8_0)                                                                                 :            0            0    0.0573446    0.0573446            0          inf
enterobacterial_common_antigen_(x4)_O-antigen_ligase_(periplasm)                                                       :            0            0  1.69891e-05  1.69891e-05            0          inf
enterobacterial_common_antigen_(x4)_core_oligosaccharide_lipid_A_transport_via_ABC_system_(periplasm_to_extracellular) :            0            0  1.69891e-05  1.69891e-05            0          inf
enterobacterial_common_antigen_polymerase_(periplasm)_001                                                              :            0            0  1.69891e-05  1.69891e-05            0          inf
enterobacterial_common_antigen_polymerase_(periplasm)_002                                                              :            0            0  1.69891e-05  1.69891e-05            0          inf
enterobacterial_common_antigen_polymerase_(periplasm)_003                                                              :            0            0  1.69891e-05  1.69891e-05            0          inf
enterobacterial_common_antigen_transferase_(flippase,_cytoplasm_to_periplasm)                                          :            0            0  6.79562e-05  6.79562e-05            0          inf
enterobactin_Fe(III)_binding_(spontaneous)                                                                             :            0            0    0.0069347    0.0069347            0          inf
enterochelin_synthase                                                                                                  :  0.000190588  0.000190607   0.00329675   0.00310617            0          inf
enterochelin_transport_(secretion)                                                                                     :            0            0    0.0069347    0.0069347            0          inf
enterochelin_transport_(secretion_periplasm)                                                                           :            0            0    0.0069347    0.0069347            0          inf
ethanesulfonate_exchange                                                                                               :            0            0            0            0            0          inf
ethanesulfonate_transport_via_ABC_system_(periplasm)                                                                   :            0            0            0            0            0          inf
ethanesulfonate_transport_via_diffusion_(extracellular_to_periplasm)                                                   :            0            0            0            0         -inf          inf
ethanol_reversible_transport_via_diffusion_(periplasm)                                                                 :  -0.00202576            0            0   0.00202576         -inf          inf
ethanol_transport_via_diffusion_(extracellular_to_periplasm)                                                           :  -0.00202576            0            0   0.00202576         -inf          inf
ethanolamine_transport_in_via_proton_symport                                                                           :            0            0            0            0            0          inf
ethanolamine_transport_via_diffusion_(extracellular)                                                                   :            0            0            0            0         -inf          inf
fatty-acid-CoA_ligase_(decanoate_transport_via_vectoral_Co-A_coupling)                                                 :            0            0            0            0            0          inf
fatty-acid-CoA_ligase_(dodecanoate_transport_via_vectoral_Co-A_coupling)                                               :            0            0   0.00621233   0.00621233            0          inf
fatty-acid-CoA_ligase_(hexadecanoate_transport_via_vectoral_Co-A_coupling)                                             :            0            0   0.00621233   0.00621233            0          inf
fatty-acid-CoA_ligase_(hexadecenoate_transport_via_vectoral_Co-A_coupling)                                             :            0            0   0.00621233   0.00621233            0          inf
fatty-acid-CoA_ligase_(hexanoate_transport_via_vectoral_Co-A_coupling)                                                 :            0            0     0.018637     0.018637            0          inf
fatty-acid-CoA_ligase_(octadecanoate_transport_via_vectoral_Co-A_coupling)                                             :            0            0   0.00621233   0.00621233            0          inf
fatty-acid-CoA_ligase_(octadecenoate_transport_via_vectoral_Co-A_coupling)                                             :            0            0   0.00621233   0.00621233            0          inf
fatty-acid-CoA_ligase_(octanoate_transport_via_vectoral_Co-A_coupling)                                                 :            0            0            0            0            0          inf
fatty-acid-CoA_ligase_(tetradecanoate_transport_via_vectoral_Co-A_coupling)                                            :            0            0   0.00621233   0.00621233            0          inf
fatty-acid-CoA_ligase_(tetradecenoate_transport_via_vectoral_Co-A_coupling)                                            :            0            0   0.00621233   0.00621233            0          inf
fatty-acid-CoA_thioesterase_(decanoate)                                                                                :            0            0            0            0            0          inf
fatty-acid-CoA_thioesterase_(dodecanoate)                                                                              :            0            0   0.00621233   0.00621233            0          inf
fatty-acid-CoA_thioesterase_(hexadecanoate)                                                                            :            0            0   0.00621233   0.00621233            0          inf
fatty-acid-CoA_thioesterase_(hexadecenoate)                                                                            :            0            0   0.00621233   0.00621233            0          inf
fatty-acid-CoA_thioesterase_(hexanoate)                                                                                :            0            0     0.018637     0.018637            0          inf
fatty-acid-CoA_thioesterase_(octadecanoate)                                                                            :            0            0   0.00621233   0.00621233            0          inf
fatty-acid-CoA_thioesterase_(octadecenoate)                                                                            :            0            0   0.00621233   0.00621233            0          inf
fatty-acid-CoA_thioesterase_(octanoate)                                                                                :            0            0            0            0            0          inf
fatty-acid-CoA_thioesterase_(tetradecanoate)                                                                           :            0            0   0.00621233   0.00621233            0          inf
fatty-acid-CoA_thioesterase_(tetradecenoate)                                                                           :            0            0   0.00621233   0.00621233            0          inf
fatty-acyl-ACP_hydrolase_001                                                                                           :            0            0     0.018637     0.018637            0          inf
fatty-acyl-ACP_hydrolase_002                                                                                           :            0            0     0.018637     0.018637            0          inf
fatty-acyl-ACP_hydrolase_003                                                                                           :            0            0     0.018637     0.018637            0          inf
fatty-acyl-ACP_hydrolase_004                                                                                           :            0            0     0.018637     0.018637            0          inf
fatty-acyl-ACP_hydrolase_005                                                                                           :            0            0     0.018637     0.018637            0          inf
fatty-acyl-ACP_hydrolase_006                                                                                           :            0            0     0.018637     0.018637            0          inf
fatty-acyl-ACP_hydrolase_007                                                                                           :            0            0     0.018637     0.018637            0          inf
ferric-dicitrate_transport_via_ABC_system_(periplasm)                                                                  :            0            0    0.0069347    0.0069347            0          inf
ferric-dicitrate_transport_via_ton_system_(extracellular)                                                              :            0            0            0            0            0          inf
ferric_2,3-dihydroxybenzoylserine_exchange                                                                             :            0            0            0            0            0          inf
ferric_2,3-dihydroxybenzoylserine_transport_via_ABC_system_(periplasm)                                                 :            0            0            0            0            0          inf
ferric_2,3-dihydroxybenzoylserine_transport_via_ton_system_(extracellular)                                             :            0            0            0            0            0          inf
ferrichrome_(minus_Fe)_secretion_(to_extracellular)                                                                    : -1.21673e-25            0    0.0069347    0.0069347            0          inf
ferrichrome_(minus_Fe)_secretion_(to_periplasm)                                                                        : -1.21673e-25            0    0.0069347    0.0069347            0          inf
ferrichrome_Fe(III)-loading_reaction_(spontaneous)                                                                     : -1.21673e-25            0    0.0069347    0.0069347            0          inf
ferrichrome_transport_via_ABC_system_(periplasm)                                                                       : -1.21673e-25            0    0.0069347    0.0069347            0          inf
ferrichrome_transport_via_ton_system_(extracellular)                                                                   : -1.21673e-25            0    0.0069347    0.0069347            0          inf
ferroxamine_(minus_Fe3)_secretion_(to_extracellular)                                                                   :            0            0    0.0069347    0.0069347            0          inf
ferroxamine_(minus_Fe3)_secretion_(to_periplasm)                                                                       :            0            0    0.0069347    0.0069347            0          inf
ferroxamine_Fe3-loading_reaction_(spontaneous)                                                                         :            0            0    0.0069347    0.0069347            0          inf
ferroxamine_exchange                                                                                                   :            0            0            0            0            0          inf
ferroxamine_minus_Fe(3)_exchange                                                                                       :            0            0            0            0            0          inf
ferroxamine_reductase_001                                                                                              :            0            0   0.00346735   0.00346735            0          inf
ferroxamine_reductase_002                                                                                              :            0            0   0.00346735   0.00346735            0          inf
ferroxamine_reductase_003                                                                                              :            0            0   0.00346735   0.00346735            0          inf
ferroxamine_transport_via_ABC_system_(periplasm)                                                                       :            0            0    0.0069347    0.0069347            0          inf
ferroxamine_transport_via_ton_system_(extracellular)                                                                   :            0            0    0.0069347    0.0069347            0          inf
ferroxidase                                                                                                            :            0            0        25000        25000            0          inf
flavin_reductase                                                                                                       :            0            0   0.00326965   0.00326965            0          inf
flavin_reductase_(NAD)                                                                                                 :            0            0   0.00346735   0.00346735            0          inf
flavodoxin_reductase_(NADPH)                                                                                           :            0            0    0.0573446    0.0573446            0          inf
formaldehyde_dehydrogenase                                                                                             :            0            0            0            0         -inf          inf
formaldehyde_glutathione_ligase_(spontaneous)                                                                          :            0            0            0            0         -inf          inf
formaldehyde_transport_via_diffusion_(extracellular_to_periplasm)                                                      :            0            0            0            0         -inf          inf
formaldehyde_transport_via_diffusion_(periplasm)                                                                       :            0            0            0            0         -inf          inf
formate-tetrahydrofolate_ligase                                                                                        :            0   0.00228729    0.0209241    0.0209241            0          inf
formate_dehydrogenase_(quinone-8)_(periplasm)                                                                          :            0            0            0            0            0          inf
formate_transport_via_diffusion_(cytoplasm_to_periplasm)                                                               :            0            0            0            0            0            0
formate_transport_via_diffusion_(extracellular_to_periplasm)                                                           :            0            0            0            0         -inf          inf
formate_transport_via_proton_symport_(uptake_only,_periplasm)                                                          :            0            0            0            0            0            0
formyltetrahydrofolate_deformylase                                                                                     :            0            0     0.018637     0.018637            0          inf
fructose-1-phosphate_kinase                                                                                            :            0            0            0            0            0          inf
fructose-bisphosphatase                                                                                                :            0            0     0.018637     0.018637            0          inf
fructose-bisphosphate_aldolase                                                                                         :    -0.018637            0      8.24965      8.26829         -inf          inf
fructose_6-phosphate_aldolase                                                                                          :   -0.0195474      2.11091      2.18666      2.20621         -inf          inf
fructose_6-phosphate_transport_via_diffusion_(extracellular_to_periplasm)                                              :            0            0            0            0         -inf          inf
fructoselysine_3-epimerase                                                                                             :            0            0            0            0         -inf          inf
fructoselysine_exchange                                                                                                :            0            0            0            0            0          inf
fructoselysine_transporter_via_diffusion_(extracellular)                                                               :            0            0            0            0         -inf          inf
fumarase                                                                                                               :      1.79118      1.80096      1.82395    0.0327683         -inf          inf
fumarate_reductase_001                                                                                                 :            0            0            0            0            0            0
fumarate_reductase_002                                                                                                 :            0            0            0            0            0            0
fusidic_acid_exchange                                                                                                  :            0            0            0            0            0          inf
galactarate_dehydratase                                                                                                :            0            0            0            0            0          inf
galactofuranosyltransferase_(LPS_O16_antigen_biosynthesis)                                                             :            0            0            0            0            0          inf
galactokinase                                                                                                          :            0            0            0            0         -inf          inf
galactonate_dehydratase                                                                                                :            0            0            0            0            0          inf
galactosyltransferase_I_(LPS_core_synthesis)                                                                           :    0.0069663     0.006967   0.00699108  2.47832e-05            0          inf
gamma-butyrobetaine_exchange                                                                                           :            0            0            0            0            0          inf
gamma-butyrobetaine_transport_via_diffusion_(extracellular_to_periplasm)                                               :            0            0            0            0         -inf          inf
gamma-butyrobetainyl-CoA__carnitine_CoA_transferase                                                                    :            0            0            0            0            0            0
gamma-glutamyl-gamma-aminobutyric_acid_hydrolase                                                                       :            0            0   0.00465925   0.00465925            0          inf
gamma-glutamyl-gamma_aminobutyric_acid_dehydrogenase                                                                   :            0            0   0.00465925   0.00465925         -inf          inf
gamma-glutamylcysteine_synthetase                                                                                      :  0.000190588  0.000190607   0.00457576   0.00438518            0          inf
gamma-hydroxybutyrate_dehydrogenase_(NADH)                                                                             :            0            0            0            0         -inf          inf
gamma_glutamyl_putrescine_oxidase                                                                                      :            0            0   0.00465925   0.00465925            0          inf
gamma_glutamyl_putrescine_synthase                                                                                     :            0            0   0.00465925   0.00465925            0          inf
geranyltranstransferase                                                                                                :  0.000809359   0.00080944   0.00080944   8.0944e-08            0          inf
glucarate_dehydratase                                                                                                  :            0            0            0            0            0          inf
gluconokinase                                                                                                          :            0            0    0.0266243    0.0266243            0          inf
glucosamine-1-phosphate_N-acetyltransferase                                                                            :    0.0610703    0.0610764    0.0649631   0.00389285            0          inf
glucosamine-6-phosphate_deaminase                                                                                      :            0            0     0.018637     0.018637            0          inf
glucose-1-phosphate_adenylyltransferase                                                                                :     0.131777      0.13179      99997.4      99997.2            0          inf
glucose-1-phosphate_thymidylyltransferase                                                                              :    0.0069663     0.006967   0.00705125  8.49453e-05            0          inf
glucose-6-phosphate_isomerase                                                                                          :      5.18463      5.21752      5.28293     0.098305         -inf          inf
glucose-6-phosphate_phosphatase                                                                                        :            0            0     0.018637     0.018637            0          inf
glucose_6-phosphate_dehydrogenase                                                                                      :      5.55046      5.61586      5.64877     0.098305         -inf          inf
glucose_6-phosphate_transport_via_diffusion_(extracellular_to_periplasm)                                               :            0            0            0            0         -inf          inf
glucose_transport_via_diffusion_(extracellular_to_periplasm)                                                           :      10.9991           11           11  0.000913578         -inf          inf
glucosyltransferase_III_(LPS_core_synthesis)                                                                           :    0.0069663     0.006967   0.00699108  2.47832e-05            0          inf
glucosyltransferase_II_(LPS_O16_antigen_biosynthesis)                                                                  :            0            0            0            0            0          inf
glucosyltransferase_II_(LPS_core_synthesis)                                                                            :    0.0069663     0.006967   0.00699108  2.47832e-05            0          inf
glucosyltransferase_I_(LPS_O16_antigen_biosynthesis)                                                                   :            0            0            0            0            0          inf
glucosyltransferase_I_(LPS_core_synthesis)                                                                             :    0.0069663     0.006967   0.00699108  2.47832e-05            0          inf
glucuronate_isomerase_(D-galacturonate)                                                                                :            0            0            0            0         -inf          inf
glucuronate_isomerase_(D-glucuronate)                                                                                  :            0            0            0            0         -inf          inf
glutamate-1-semialdehyde_aminotransferase                                                                              :   0.00457412   0.00457458   0.00561095   0.00103683         -inf          inf
glutamate-5-semialdehyde_dehydrogenase                                                                                 :     0.164941     0.183597     0.184526    0.0195842            0          inf
glutamate_5-kinase                                                                                                     :     0.164941     0.183597     0.184526    0.0195842            0          inf
glutamate_dehydrogenase_(NADP)                                                                                         :     -7.24516     -7.18853     -7.16917    0.0759816         -inf          inf
glutamate_racemase                                                                                                     :    -0.025179   -0.0235712   -0.0235689   0.00161011         -inf          inf
glutamate_synthase_(NADPH)                                                                                             :            0            0     0.018637     0.018637            0          inf
glutaminase_001                                                                                                        :            0            0     0.018637     0.018637            0          inf
glutaminase_002                                                                                                        :            0            0            0            0            0            0
glutamine-fructose-6-phosphate_transaminase                                                                            :    0.0610703    0.0610764    0.0797073     0.018637            0          inf
glutamine_phosphoribosyldiphosphate_amidotransferase                                                                   :     0.371869     0.371907     0.373626   0.00175614            0          inf
glutamine_synthetase                                                                                                   :        1.485      1.48515      1.50364     0.018637            0          inf
glutamyl-tRNA_reductase                                                                                                :   0.00457412   0.00457458   0.00561095   0.00103683            0          inf
glutaredoxin_reductase                                                                                                 :            0            0     0.309137     0.309137            0          inf
glutathione_(ox)_transport_via_diffusion_(extracellular_to_periplasm)                                                  :            0            0            0            0         -inf          inf
glutathione_export_via_ABC_system_(cytoplasm_to_periplasm)                                                             :            0  3.47099e-29    0.0093185    0.0093185            0          inf
glutathione_hydralase_(periplasmic)                                                                                    :            0  3.47099e-29   0.00438518   0.00438518            0          inf
glutathione_oxidoreductase                                                                                             :            0            0     0.309137     0.309137         -inf          inf
glutathione_peridoxase                                                                                                 :            0            0   0.00606081   0.00606081            0          inf
glutathione_synthetase                                                                                                 :  0.000190588  0.000190607   0.00457576   0.00438518            0          inf
glutathione_transport_via_diffusion_(extracellular_to_periplasm)                                                       : -0.000421294            0            0  0.000421294         -inf          inf
glyceraldehyde-3-phosphate_dehydrogenase                                                                               :       17.726      17.7474      17.7694    0.0433877         -inf          inf
glycerate_kinase_001                                                                                                   :            0            0   0.00125924   0.00125924            0          inf
glycerate_kinase_002                                                                                                   :            0  0.000381215   0.00125924   0.00125924            0          inf
glycero-3-phospho-1-inositol_transport_via_diffusion_(extracellular_to_periplasm)                                      :            0            0            0            0         -inf          inf
glycero-3-phosphocholine_transport_via_diffusion_(extracellular_to_periplasm)                                          :            0            0            0            0         -inf          inf
glycero-3-phosphoethanolamine_transport_via_diffusion_(extracellular_to_periplasm)                                     : -0.000664421            0            0  0.000664421         -inf          inf
glycerol-2-phosphate_phosphatase                                                                                       :            0            0            0            0            0          inf
glycerol-3-phosphatase                                                                                                 :            0            0    0.0140657    0.0140657            0          inf
glycerol-3-phosphate_acyltransferase_(C12_0)                                                                           :            0            0   0.00438518   0.00438518            0          inf
glycerol-3-phosphate_acyltransferase_(C14_0)                                                                           :            0            0   0.00438518   0.00438518            0          inf
glycerol-3-phosphate_acyltransferase_(C14_1)                                                                           :            0            0   0.00438518   0.00438518            0          inf
glycerol-3-phosphate_acyltransferase_(C16_0)                                                                           :            0    0.0518409    0.0562209    0.0562209            0          inf
glycerol-3-phosphate_acyltransferase_(C16_1)                                                                           :            0    0.0403216    0.0447027    0.0447027            0          inf
glycerol-3-phosphate_acyltransferase_(C18_0)                                                                           :            0            0   0.00438518   0.00438518            0          inf
glycerol-3-phosphate_acyltransferase_(C18_1)                                                                           :            0    0.0207813    0.0251644    0.0251644            0          inf
glycerol-3-phosphate_dehydrogenase_(NADP)                                                                              :    -0.157697    -0.143646    -0.143632    0.0140657         -inf          inf
glycerol-3-phosphate_dehydrogenase_(demethylmenaquinone-8)                                                             :            0            0            0            0            0            0
glycerol-3-phosphate_dehydrogenase_(menaquinone-8)                                                                     :            0            0            0            0            0            0
glycerol-3-phosphate_dehydrogenase_(ubiquinone-8)                                                                      :            0            0            0            0            0            0
glycerol_2-phosphate_phosphatase_(periplasmic)                                                                         :            0            0            0            0            0          inf
glycerol_kinase                                                                                                        :            0            0            0            0            0            0
glycerol_transport_via_channel_(periplasm)                                                                             :   -0.0097909  -0.00548231  -0.00387166   0.00591924         -inf          inf
glycerol_transport_via_diffusion_(extracellular_to_periplasm)                                                          :  -0.00161011            0            0   0.00161011         -inf          inf
glycerophoglycerol_transport_via_diffusion_(extracellular_to_periplasm)                                                : -0.000586069            0  1.06173e-25  0.000586069         -inf          inf
glycerophosphserine_transport_via_diffusion_(extracellular_to_periplasm)                                               :            0            0            0            0         -inf          inf
glycine_C-acetyltransferase                                                                                            :  -0.00656811   3.9443e-30    0.0573446    0.0639127         -inf          inf
glycine_hydroxymethyltransferase,_reversible                                                                           :       0.9256     0.928977     0.937076    0.0114761         -inf          inf
glycine_reversible_transport_via_proton_symport_(periplasm)                                                            :      -100000            0 -1.02552e-30       100000         -inf          inf
glycine_transport_in_via_proton_symport_(periplasm)                                                                    : -2.58494e-26            0       100000       100000            0          inf
[truncated: 114,227 more chars]
