# Supplementary material for: A metabolite-centric view on flux distributions in genome-scale metabolic models
Source: BMC Syst Biol. 2013 Apr 12;7:33. doi: 10.1186/1752-0509-7-33 (PMC3644240; doi:10.1186/1752-0509-7-33)
Supplement: Additional file 3 — Metano output files (FBA, FVA, split-ratio analysis). See http://metano.tu-bs.de/quickref.html for description of file formats. [file 1752-0509-7-33-S3.zip › metano-output/metabolite-fluxes-and-split-ratios_(branch_points_only).txt]

(R)-3-Hydroxytetradecanoyl-[ACP]
-outgoing 0.138517
                                                                         3-hydroxyacyl-[ACP]_dehydratase_(n-C14_0)                                                           UDP-3-O-(3-hydroxymyristoyl)glucosamine_acyltransferase                                   UDP-N-acetylglucosamine_acyltransferase
                                                                                                            79.88%                                                                                                            10.06%                                                                    10.06%
                                                                                                          0.110649                                                                                                          0.013934                                                                  0.013934
-incoming 0.138517
                                                                               3-oxoacyl-[ACP]_reductase_(n-C14_0)
                                                                                                              100%
                                                                                                          0.138517
1-deoxy-D-xylulose_5-phosphate
-outgoing 0.00604473
                                                                               1-deoxy-D-xylulose_reductoisomerase                                                                                  Pyridoxine_5'-phosphate_synthase                                              thiazole_phosphate_synthesis
                                                                                                            93.69%                                                                                                            3.153%                                                                    3.153%
                                                                                                        0.00566352                                                                                                       0.000190607                                                               0.000190607
-incoming 0.00604473
                                                                           1-deoxy-D-xylulose_5-phosphate_synthase
                                                                                                              100%
                                                                                                        0.00604473
1-hydroxy-2-methyl-2-(E)-butenyl_4-diphosphate
-outgoing 0.00566352
                                                   1-hydroxy-2-methyl-2-(E)-butenyl_4-diphosphate_reductase_(ipdp)                                                   1-hydroxy-2-methyl-2-(E)-butenyl_4-diphosphate_reductase_(dmpp)
                                                                                                            85.71%                                                                                                            14.29%
                                                                                                        0.00485408                                                                                                        0.00080944
-incoming 0.00566352
                                                           2C-methyl-D-erythritol_2,4_cyclodiphosphate_dehydratase
                                                                                                              100%
                                                                                                        0.00566352
10-Formyltetrahydrofolate
-outgoing 0.822497
                                                         phosphoribosylaminoimidazolecarboxamide_formyltransferase                                                                       phosphoribosylglycinamide_formyltransferase                                                                   Biomass
                                                                                                            54.76%                                                                                                            45.22%                                                                  0.02317%
                                                                                                            0.4504                                                                                                          0.371907                                                               0.000190607
-incoming 0.822497
                                                                           methenyltetrahydrofolate_cyclohydrolase                                                                                   formate-tetrahydrofolate_ligase
                                                                                                            99.72%                                                                                                           0.2781%
                                                                                                           0.82021                                                                                                        0.00228729
2-Demethylmenaquinol_8
-outgoing 0.000381215
                                         S-adenosylmethione_2-demthylmenaquinole_methyltransferase_(menaquinone_8)                                                                                                           Biomass
                                                                                                               50%                                                                                                               50%
                                                                                                       0.000190607                                                                                                       0.000190607
-incoming 0.000381215
                                                                  1,4-dihydroxy-2-naphthoate_octaprenyltransferase
                                                                                                              100%
                                                                                                       0.000381215
2-Oxoglutarate
-outgoing 8.12436
                                                                                    glutamate_dehydrogenase_(NADP)                                                                                      2-Oxoglutarate_dehydrogenase   2-succinyl-5-enolpyruvyl-6-hydroxy-3-cyclohexene-1-carboxylate_synthase
                                                                                                            88.48%                                                                                                            11.51%                                                                 0.004692%
                                                                                                           7.18853                                                                                                           0.93545                                                               0.000381215
-incoming 8.12436
                                                                                            aspartate_transaminase                                                                                   isocitrate_dehydrogenase_(NADP)                                                phosphoserine_transaminase                                            L-alanine_transaminase                                 leucine_transaminase_(irreversible)                                              valine_transaminase                           succinyldiaminopimelate_transaminase                                             acetylornithine_transaminase                                isoleucine_transaminase                                       phenylalanine_transaminase                                              tyrosine_transaminase          histidinol-phosphate_transaminase       O-Phospho-4-hydroxy-L-threonine_2-oxoglutarate_aminotransferase
                                                                                                            29.99%                                                                                                            22.96%                                                                    17.85%                                                            5.778%                                                              4.606%                                                           4.326%                                                         3.798%                                                                   3.445%                                                  2.97%                                                           1.894%                                                             1.412%                                    0.9685%                                                             0.002346%
                                                                                                           2.43642                                                                                                           1.86553                                                                   1.45008                                                          0.469463                                                            0.374187                                                         0.351456                                                       0.308583                                                                 0.279871                                               0.241299                                                         0.153871                                                            0.11472                                  0.0786841                                                           0.000190607
3-Methyl-2-oxobutanoate
-outgoing 0.726135
                                                                                        2-isopropylmalate_synthase                                                                                               valine_transaminase                          3-methyl-2-oxobutanoate_hydroxymethyltransferase
                                                                                                            51.53%                                                                                                             48.4%                                                                   0.0678%
                                                                                                          0.374187                                                                                                          0.351456                                                               0.000492331
-incoming 0.726135
                                                      dihydroxy-acid_dehydratase_(2,3-dihydroxy-3-methylbutanoate)
                                                                                                              100%
                                                                                                          0.726135
3-Phospho-D-glycerate
-outgoing 17.7474
                                                                                           phosphoglycerate_mutase                                                                                    phosphoglycerate_dehydrogenase
                                                                                                            91.83%                                                                                                            8.171%
                                                                                                           16.2973                                                                                                           1.45008
-incoming 17.7474
                                                                                           phosphoglycerate_kinase
                                                                                                              100%
                                                                                                           17.7474
4-(1-D-Ribitylamino)-5-aminouracil
-outgoing 0.000762429
                                                                                           riboflavin_synthase_001
                                                                                                              100%
                                                                                                       0.000762429
-incoming 0.000762429
                                                                                           riboflavin_synthase_002                                                                                            pyrimidine_phosphatase
                                                                                                               50%                                                                                                               50%
                                                                                                       0.000381215                                                                                                       0.000381215
5'-Deoxyadenosine
-outgoing 0.000197445
                                                                                     5'-deoxyadenosine_nuclosidase
                                                                                                              100%
                                                                                                       0.000197445
-incoming 0.000197445
                                                                                                    tyrosine_lyase                                                                                                  Lipoate_synthase                                                           Biotin_synthase
                                                                                                            96.54%                                                                                                            2.597%                                                                   0.8658%
                                                                                                       0.000190607                                                                                                       5.12845e-06                                                               1.70948e-06
5,10-Methylenetetrahydrofolate
-outgoing 0.977031
                                                                    methylenetetrahydrofolate_dehydrogenase_(NADP)                                                                   5,10-methylenetetrahydrofolate_reductase_(NADH)                                                      thymidylate_synthase                  3-methyl-2-oxobutanoate_hydroxymethyltransferase                                                             Biomass
                                                                                                            83.95%                                                                                                            13.81%                                                                     2.17%                                                          0.05039%                                                            0.01951%
                                                                                                           0.82021                                                                                                          0.134936                                                                 0.0212019                                                       0.000492331                                                         0.000190607
-incoming 0.977031
                                                                      glycine_hydroxymethyltransferase,_reversible                                                                                           Glycine_Cleavage_System
                                                                                                            95.08%                                                                                                            4.918%
                                                                                                          0.928977                                                                                                         0.0480544
5,6,7,8-Tetrahydrofolate
-outgoing 0.979509
                                                                      glycine_hydroxymethyltransferase,_reversible                                                                                           Glycine_Cleavage_System                                           formate-tetrahydrofolate_ligase                                                           Biomass
                                                                                                            94.84%                                                                                                            4.906%                                                                   0.2335%                                                          0.01946%
                                                                                                          0.928977                                                                                                         0.0480544                                                                0.00228729                                                       0.000190607
-incoming 0.979509
                                                         phosphoribosylaminoimidazolecarboxamide_formyltransferase                                                                       phosphoribosylglycinamide_formyltransferase                                                       methionine_synthase                                           dihydrofolate_reductase                    3-methyl-2-oxobutanoate_hydroxymethyltransferase
                                                                                                            45.98%                                                                                                            37.97%                                                                    13.76%                                                            2.242%                                                            0.05026%
                                                                                                            0.4504                                                                                                          0.371907                                                                  0.134746                                                         0.0219643                                                         0.000492331
5-Methyltetrahydrofolate
-outgoing 0.134936
                                                                                               methionine_synthase                                                                                                           Biomass
                                                                                                            99.86%                                                                                                           0.1413%
                                                                                                          0.134746                                                                                                       0.000190607
-incoming 0.134936
                                                                   5,10-methylenetetrahydrofolate_reductase_(NADH)
                                                                                                              100%
                                                                                                          0.134936
5-Phospho-alpha-D-ribose_1-diphosphate
-outgoing 0.773544
                                                              glutamine_phosphoribosyldiphosphate_amidotransferase                                                                                 orotate_phosphoribosyltransferase                                             ATP_phosphoribosyltransferase                            anthranilate_phosphoribosyltransferase               nicotinate-nucleotide_diphosphorylase_(carboxylating)
                                                                                                            48.08%                                                                                                            35.39%                                                                    10.17%                                                            6.103%                                                             0.2518%
                                                                                                          0.371907                                                                                                          0.273794                                                                 0.0786841                                                         0.0472108                                                          0.00194796
-incoming 0.773544
                                                                            phosphoribosylpyrophosphate_synthetase
                                                                                                              100%
                                                                                                          0.773544
5-amino-1-(5-phospho-D-ribosyl)imidazole
-outgoing 0.371907
                                                                          phosphoribosylaminoimidazole_carboxylase                                                             4-amino-2-methyl-5-phosphomethylpyrimidine_synthetase
                                                                                                            99.95%                                                                                                          0.05125%
                                                                                                          0.371716                                                                                                       0.000190607
-incoming 0.371907
                                                                             phosphoribosylaminoimidazole_synthase
                                                                                                              100%
                                                                                                          0.371907
7,8-Dihydrofolate
-outgoing 0.0219643
                                                                                           dihydrofolate_reductase
                                                                                                              100%
                                                                                                         0.0219643
-incoming 0.0219643
                                                                                              thymidylate_synthase                                                                                            dihydrofolate_synthase
                                                                                                            96.53%                                                                                                            3.471%
                                                                                                         0.0212019                                                                                                       0.000762429
ACP
-outgoing 1.86663
                                                                                      Malonyl-CoA-ACP_transacylase
                                                                                                              100%
                                                                                                           1.86663
-incoming 1.86663
                                                                                 3-oxoacyl-[ACP]_synthase_(n-C6_0)                                                                                 3-oxoacyl-[ACP]_synthase_(n-C8_0)                                        3-oxoacyl-[ACP]_synthase_(n-C10_0)                                3-oxoacyl-[ACP]_synthase_(n-C12_0)                                  3-oxoacyl-[ACP]_synthase_(n-C14_0)                               3-oxoacyl-[ACP]_synthase_(n-C14_1)                             3-oxoacyl-[ACP]_synthase_(n-C12_1)                                       3-oxoacyl-[ACP]_synthase_(n-C16_1)                     3-oxoacyl-[ACP]_synthase_(n-C16_0)                     glycerol-3-phosphate_acyltransferase_(C16_0) 1-hexadecanoyl-sn-glycerol_3-phosphate_O-acyltransferase_(n-C16_0)         3-oxoacyl-[ACP]_synthase_(n-C18_1) 1-hexadec-7-enoyl-sn-glycerol_3-phosphate_O-acyltransferase_(n-C16_1)                    glycerol-3-phosphate_acyltransferase_(C16_1) 1-octadec-7-enoyl-sn-glycerol_3-phosphate_O-acyltransferase_(n-C18_1)                    glycerol-3-phosphate_acyltransferase_(C18_1)                UDP-N-acetylglucosamine_acyltransferase       UDP-3-O-(3-hydroxymyristoyl)glucosamine_acyltransferase                 Endotoxin_Synthesis_(myristoyl_transferase)_001 Endotoxin_Synthesis_(lauroyl_transferase)                       Lipoyl(octanoyl)_transferase                          8-amino-7-oxononanoate_synthase         3-Oxo-pimeloyl-[ACP]_methyl_ester_synthase
                                                                                                            14.34%                                                                                                            14.34%                                                                    14.34%                                                            7.794%                                                              7.421%                                                           6.547%                                                         6.547%                                                                   6.547%                                                 5.554%                                                           2.777%                                                             2.777%                                     2.227%                                                                 2.16%                                                           2.16%                                                                1.113%                                                          1.113%                                                0.7465%                                                       0.7465%                                                         0.3732%                                   0.3732%                                         0.0001374%                                               9.158e-05%                                         9.158e-05%
                                                                                                          0.267692                                                                                                          0.267692                                                                   0.26769                                                          0.145484                                                            0.138517                                                         0.122206                                                       0.122206                                                                 0.122206                                               0.103682                                                        0.0518409                                                          0.0518409                                  0.0415627                                                             0.0403216                                                       0.0403216                                                             0.0207813                                                       0.0207813                                               0.013934                                                      0.013934                                                        0.006967                                  0.006967                                        2.56422e-06                                              1.70948e-06                                        1.70948e-06
ADP
-outgoing 69.6956
                                                               ATP_synthase_(four_protons_for_one_ATP)_(periplasm)                                                                                           phosphoglycerate_kinase                                                            acetate_kinase                                          polyphosphate_kinase_002                               succinyl-CoA_synthetase_(ADP-forming)                       ribonucleoside-diphosphate_reductase_(ADP)                                       polyphosphate_kinase_001                                                    deoxyadenylate_kinase                             hexokinase_(D-glucose_ATP)
                                                                                                            61.33%                                                                                                            25.46%                                                                    8.457%                                                            4.014%                                                             0.7076%                                                         0.03042%                                                     0.0002735%                                                               1.313e-28%                                             4.075e-29%
                                                                                                           42.7419                                                                                                           17.7474                                                                   5.89434                                                           2.79745                                                            0.493183                                                        0.0212019                                                    0.000190607                                                              9.15079e-29                                             2.8399e-29
-incoming 69.6956
                                                                                                           Biomass                                                                                               phosphofructokinase                                                          adenylate_kinase                                       ATP_maintenance_requirement                                              acetyl-CoA_carboxylase                                             glutamine_synthetase                                               aspartate_kinase                                  nucleoside-diphosphate_kinase_(ATP_GDP)                                       Carbamate_kinase                                                homoserine_kinase                         phosphoribosylformylglycinamidine_synthase      phosphoribosylaminoimidazole_synthase                                    phosphoribosylglycinamide_synthase                        phosphoribosylaminoimidazole_carboxylase               phosphoribosylaminoimidazolesuccinocarboxamide_synthase                         nucleoside-diphosphate_kinase_(ATP_UDP)                                       shikimate_kinase                                                    UMP_kinase                                          acetylglutamate_kinase                   adenylyl-sulfate_kinase                         guanylate_kinase_(GMP_ATP)                                       glutamate_5-kinase                            cytidylate_kinase_(CMP)                  CTP_synthase_(glutamine)                    glycogen_synthase_(ADPGlc)     nucleoside-diphosphate_kinase_(ATP_CDP)              nucleoside-diphosphate_kinase_(ATP_dTDP)       D-glycero-D-manno-heptose_7-phosphate_kinase phosphatidylethanolamine_transport_via_ABC_system_(n-C16_0,_periplasm) UDP-N-acetylmuramoyl-L-alanyl-D-glutamyl-meso-2,6-diaminopimelate_synthetase              UDP-N-acetylmuramoyl-L-alanine_synthetase UDP-N-acetylmuramoyl-L-alanyl-D-glutamyl-meso-2,6-diaminopimeloyl-D-alanyl-D-alanine_synthetase                                            UDP-N-acetylmuramoyl-L-alanyl-D-glutamate_synthetase     nucleoside-diphosphate_kinase_(ATP_dCDP)                                     nucleoside-diphosphate_kinase_(ATP_dGDP)                                                            dTMP_kinase                                                        nucleoside-diphosphate_kinase_(ATP_dUDP)                        nucleoside-diphosphate_kinase_(ATP_dADP)  phosphatidylethanolamine_transport_via_ABC_system_(n-C16_1,_periplasm)                                      D-alanine-D-alanine_ligase_(reversible) phosphatidylethanolamine_transport_via_ABC_system_(n-C18_1,_periplasm) phosphatidylglycerol_transport_via_ABC_system_(n-C16_0,_periplasm)     phosphatidylglycerol_transport_via_ABC_system_(n-C16_1,_periplasm)                                                   adenosine_kinase                        LPS_heptose_kinase_II_(LPS_core_synthesis)                           heptosyltransferase_III_(LPS_core_synthesis)                                                     Tetraacyldisaccharide_4'kinase      core_oligosaccharide_lipid_A_transport_via_ABC_system_(periplasm)                                        heptosyltransferase_II_(LPS_core_synthesis)                         heptosyltransferase_I_(LPS_core_synthesis)                        heptosyltransferase_IV_(LPS_core_synthesis)                                    LPS_heptose_kinase_I_(LPS_core_synthesis) core_oligosaccharide_lipid_A_transport_via_ABC_system_(periplasm_to_extracellular)                           4-(cytidine_5'-diphospho)-2-C-methyl-D-erythritol_kinase phosphatidylglycerol_transport_via_ABC_system_(n-C18_1,_periplasm)     D-alanyl-D-alanine_(DalaDala)_transport_via_ABC_system_(periplasm)                                                                                   formate-tetrahydrofolate_ligase                                                                          dihydrofolate_synthase                                 dephospho-CoA_kinase                                                pantothenate_kinase                                                         NAD_kinase                                                         glycerate_kinase_002                 phosphomethylpyrimidine_kinase         gamma-glutamylcysteine_synthetase                                              thiamine-phosphate_kinase                                          riboflavin_kinase                 Cob(1)alamin_transport_via_ABC_system_(periplasm)                                glutathione_synthetase molybdate_transport_via_ABC_system_(periplasm)                                   dethiobiotin_synthase glutathione_export_via_ABC_system_(cytoplasm_to_periplasm) L-Cysteinylglycine_(Cys-Gly)_transport_via_ABC_system_(periplasm)
                                                                                                            66.16%                                                                                                            8.769%                                                                    5.449%                                                             4.52%                                                              2.678%                                                           2.131%                                                         1.283%                                                                  0.9188%                                                0.7453%                                                          0.6485%                                                            0.5336%                                    0.5336%                                                               0.5336%                                                         0.5333%                                                               0.5333%                                                           0.49%                                                0.4561%                                                       0.4367%                                                         0.4016%                                    0.304%                                            0.2901%                                                  0.2634%                                            0.2009%                                   0.1906%                                       0.1891%                                     0.1695%                                              0.04042%                                           0.03999%                                                                 0.039%                                                                     0.03382%                                               0.03382%                                                                                        0.03382%                                                                                        0.03382%                                     0.03141%                                                                     0.03141%                                                               0.03042%                                                                                        0.03042%                                                        0.03042%                                                                0.03033%                                                                     0.02978%                                                               0.01563%                                                           0.01322%                                                               0.01028%                                                            0.0102%                                                         0.009996%                                                              0.009996%                                                                          0.009996%                                                              0.009996%                                                                          0.009996%                                                          0.009996%                                                          0.009996%                                                                    0.009996%                                                                          0.009996%                                                                          0.008126%                                                          0.005299%                                                              0.004041%                                                                                                         0.003282%                                                                                       0.001094%                                           0.0007064%                                                         0.0007064%                                                         0.0005482%                                                                    0.000547%                                     0.0002735%                                0.0002735%                                                             0.0002735%                                                 0.0002735%                                                        0.0002735%                                            0.0002735%                                      0.000168%                                              2.453e-06%                                                 7.018e-29%                                                        7.018e-29%
                                                                                                           46.1133                                                                                                           6.11137                                                                   3.79781                                                              3.15                                                             1.86666                                                          1.48515                                                       0.894181                                                                 0.640362                                               0.519464                                                         0.451998                                                           0.371907                                   0.371907                                                              0.371907                                                        0.371716                                                              0.371716                                                        0.341537                                               0.317899                                                      0.304332                                                        0.279871                                  0.211854                                           0.202194                                                 0.183597                                           0.140001                                  0.132842                                       0.13179                                    0.118109                                             0.0281689                                           0.027868                                                              0.0271791                                                                    0.0235712                                              0.0235712                                                                                       0.0235712                                                                                       0.0235712                                    0.0218916                                                                    0.0218916                                                              0.0212019                                                                                       0.0212019                                                       0.0212019                                                               0.0211395                                                                    0.0207548                                                              0.0108954                                                         0.00921411                                                             0.00716701                                                         0.00710718                                                          0.006967                                                               0.006967                                                                           0.006967                                                               0.006967                                                                           0.006967                                                           0.006967                                                           0.006967                                                                     0.006967                                                                           0.006967                                                                         0.00566352                                                         0.00369334                                                             0.00281637                                                                                                        0.00228729                                                                                     0.000762429                                          0.000492331                                                        0.000492331                                                        0.000382069                                                                  0.000381215                                    0.000190607                               0.000190607                                                            0.000190607                                                0.000190607                                                       0.000190607                                           0.000190607                                      0.0001171                                             1.70948e-06                                                4.89094e-29                                                       4.89094e-29
ADP-L-glycero-D-manno-heptose
-outgoing 0.027868
                                                                       heptosyltransferase_II_(LPS_core_synthesis)                                                                        heptosyltransferase_I_(LPS_core_synthesis)                               heptosyltransferase_IV_(LPS_core_synthesis)                      heptosyltransferase_III_(LPS_core_synthesis)
                                                                                                               25%                                                                                                               25%                                                                       25%                                                               25%
                                                                                                          0.006967                                                                                                          0.006967                                                                  0.006967                                                          0.006967
-incoming 0.027868
                                                                           ADP-D-glycero-D-manno-heptose_epimerase
                                                                                                              100%
                                                                                                          0.027868
AICAR
-outgoing 0.4504
                                                         phosphoribosylaminoimidazolecarboxamide_formyltransferase
                                                                                                              100%
                                                                                                            0.4504
-incoming 0.4504
                                                                                            adenylosuccinate_lyase                                                                           Imidazole-glycerol-3-phosphate_synthase
                                                                                                            82.53%                                                                                                            17.47%
                                                                                                          0.371716                                                                                                         0.0786841
AMP
-outgoing 1.89891
                                                                                                  adenylate_kinase
                                                                                                              100%
                                                                                                           1.89891
-incoming 1.89891
                                                                            phosphoribosylpyrophosphate_synthetase                                                                                             adenylsuccinate_lyase                                                argininosuccinate_synthase                                   3',5'-bisphosphate_nucleotidase                                                        GMP_synthase                                            asparagine_synthetase                                               adenosine_kinase                                                 Glutamyl-tRNA_synthetase                                     NAD_synthase_(nh3)                                            enterochelin_synthase                    6-hydroxymethyl-dihydropterin_pyrophosphokinase                      pantothenate_synthase                                      MoaD_sulfuration_(nadh,_assumed)                                   o-succinylbenzoate-CoA_ligase                                          thiazole_phosphate_synthesis                                    molybdenum_cofactor_synthase                       bis-molybdenum_cofactor_synthase
                                                                                                            40.74%                                                                                                            13.07%                                                                    12.94%                                                            11.16%                                                              10.65%                                                           10.54%                                                        0.3743%                                                                  0.2409%                                                0.1026%                                                         0.06023%                                                           0.04015%                                   0.02593%                                                              0.02215%                                                        0.02008%                                                              0.01004%                                                       0.005852%                                              0.005221%
                                                                                                          0.773544                                                                                                          0.248206                                                                   0.24567                                                          0.211854                                                            0.202194                                                         0.200208                                                     0.00710718                                                               0.00457458                                             0.00194796                                                       0.00114364                                                        0.000762429                                0.000492331                                                           0.000420533                                                     0.000381215                                                           0.000190607                                                     0.000111116                                              9.915e-05
ATP
-outgoing 69.6744
                                                                                                           Biomass                                                                                               phosphofructokinase                                               ATP_maintenance_requirement                                                  adenylate_kinase                                              acetyl-CoA_carboxylase                                             glutamine_synthetase                                               aspartate_kinase                                   phosphoribosylpyrophosphate_synthetase                nucleoside-diphosphate_kinase_(ATP_GDP)                                                 Carbamate_kinase                                                  homoserine_kinase         phosphoribosylglycinamide_synthase                                 phosphoribosylaminoimidazole_synthase                      phosphoribosylformylglycinamidine_synthase               phosphoribosylaminoimidazolesuccinocarboxamide_synthase                        phosphoribosylaminoimidazole_carboxylase                nucleoside-diphosphate_kinase_(ATP_UDP)                                              shikimate_kinase                                                      UMP_kinase                    acetylglutamate_kinase                         argininosuccinate_synthase                                  adenylyl-sulfate_kinase                          Sulfate_adenyltransferase                guanylate_kinase_(GMP_ATP)                                  GMP_synthase                       asparagine_synthetase                                    glutamate_5-kinase                            cytidylate_kinase_(CMP)                                               CTP_synthase_(glutamine)                                      glucose-1-phosphate_adenylyltransferase                nucleoside-diphosphate_kinase_(ATP_CDP)                                                                   ATP_phosphoribosyltransferase                                                        nucleoside-diphosphate_kinase_(ATP_dTDP) D-glycero-D-manno-heptose_7-phosphate_kinase                       D-glycero-D-manno-hepose_1-phosphate_adenyltransferase phosphatidylethanolamine_transport_via_ABC_system_(n-C16_0,_periplasm) UDP-N-acetylmuramoyl-L-alanyl-D-glutamyl-meso-2,6-diaminopimeloyl-D-alanyl-D-alanine_synthetase            UDP-N-acetylmuramoyl-L-alanyl-D-glutamate_synthetase                               UDP-N-acetylmuramoyl-L-alanine_synthetase UDP-N-acetylmuramoyl-L-alanyl-D-glutamyl-meso-2,6-diaminopimelate_synthetase                               nucleoside-diphosphate_kinase_(ATP_dGDP)                           nucleoside-diphosphate_kinase_(ATP_dCDP)                               nucleoside-diphosphate_kinase_(ATP_dUDP)                                                        dTMP_kinase                          nucleoside-diphosphate_kinase_(ATP_dADP) phosphatidylethanolamine_transport_via_ABC_system_(n-C16_1,_periplasm)                                            D-alanine-D-alanine_ligase_(reversible) phosphatidylethanolamine_transport_via_ABC_system_(n-C18_1,_periplasm)                 phosphatidylglycerol_transport_via_ABC_system_(n-C16_0,_periplasm)                                     methionine_adenosyltransferase phosphatidylglycerol_transport_via_ABC_system_(n-C16_1,_periplasm)                                                             adenosine_kinase                                         LPS_heptose_kinase_II_(LPS_core_synthesis) core_oligosaccharide_lipid_A_transport_via_ABC_system_(periplasm_to_extracellular)                          LPS_heptose_kinase_I_(LPS_core_synthesis)                                         Tetraacyldisaccharide_4'kinase                                                 core_oligosaccharide_lipid_A_transport_via_ABC_system_(periplasm)                                        4-(cytidine_5'-diphospho)-2-C-methyl-D-erythritol_kinase                             Glutamyl-tRNA_synthetase phosphatidylglycerol_transport_via_ABC_system_(n-C18_1,_periplasm) D-alanyl-D-alanine_(DalaDala)_transport_via_ABC_system_(periplasm)                                              formate-tetrahydrofolate_ligase                             NAD_synthase_(nh3) nicotinate-nucleotide_adenylyltransferase                        6-hydroxymethyl-dihydropterin_pyrophosphokinase                                     dihydrofolate_synthase                          2,3-dihydroxybenzoate_adenylate_synthase                           (L-seryl)adenylate_synthase                          pantothenate_synthase                                    dephospho-CoA_kinase                  pantetheine-phosphate_adenylyltransferase                                               pantothenate_kinase                                     molybdopterin_synthase_sulfurylase                                                         NAD_kinase                                               glycerate_kinase_002           o-succinylbenzoate-CoA_ligase            molybdopterin_adenylyltransferase                                             thiazole_phosphate_synthesis                                                  gamma-glutamylcysteine_synthetase                               thiamine-phosphate_kinase Cob(1)alamin_transport_via_ABC_system_(periplasm)                                         FMN_adenylyltransferase                 phosphomethylpyrimidine_kinase                            cob(I)alamin_adenosyltransferase                                glutathione_synthetase                                            riboflavin_kinase molybdate_transport_via_ABC_system_(periplasm)                                 dethiobiotin_synthase L-Cysteinylglycine_(Cys-Gly)_transport_via_ABC_system_(periplasm)      glutathione_export_via_ABC_system_(cytoplasm_to_periplasm)
                                                                                                            66.39%                                                                                                            8.771%                                                                    4.521%                                                            2.725%                                                              2.679%                                                           2.132%                                                         1.283%                                                                    1.11%                                                0.9191%                                                          0.7456%                                                            0.6487%                                    0.5338%                                                               0.5338%                                                         0.5338%                                                               0.5335%                                                         0.5335%                                                0.4902%                                                       0.4563%                                                         0.4368%                                   0.4017%                                            0.3526%                                                  0.3041%                                            0.3041%                                   0.2902%                                       0.2902%                                     0.2873%                                               0.2635%                                            0.2009%                                                                0.1907%                                                                      0.1892%                                                0.1695%                                                                                         0.1129%                                                                                        0.04043%                                        0.04%                                                                        0.04%                                                               0.03901%                                                                                        0.03383%                                                        0.03383%                                                                0.03383%                                                                     0.03383%                                                               0.03142%                                                           0.03142%                                                               0.03043%                                                           0.03043%                                                          0.03043%                                                               0.03034%                                                                           0.02979%                                                               0.01564%                                                                           0.01322%                                                           0.01048%                                                           0.01029%                                                                      0.0102%                                                                          0.009999%                                                                          0.009999%                                                          0.009999%                                                              0.009999%                                                                                                         0.009999%                                                                                       0.008129%                                            0.006566%                                                          0.005301%                                                          0.004042%                                                                    0.003283%                                      0.002796%                                 0.002796%                                                              0.001094%                                                  0.001094%                                                        0.0008207%                                            0.0008207%                                     0.0007066%                                              0.0007066%                                                 0.0007066%                                                        0.0007066%                                                             0.0006036%                                                         0.0005484%                                                         0.0005471%                              0.0005471%                                   0.0003018%                                                               0.0002736%                                                                         0.0002736%                                              0.0002736%                                        0.0002736%                                                      0.0002736%                                     0.0002736%                                                  0.0002736%                                            0.0002736%                                                   0.0002736%                                     0.0001681%                                            2.454e-06%                                                         7.02e-29%                                                       7.02e-29%
                                                                                                           46.2586                                                                                                           6.11137                                                                      3.15                                                           1.89891                                                             1.86666                                                          1.48515                                                       0.894181                                                                 0.773544                                               0.640362                                                         0.519464                                                           0.451998                                   0.371907                                                              0.371907                                                        0.371907                                                              0.371716                                                        0.371716                                               0.341537                                                      0.317899                                                        0.304332                                  0.279871                                            0.24567                                                 0.211854                                           0.211854                                  0.202194                                      0.202194                                    0.200208                                              0.183597                                           0.140001                                                               0.132842                                                                      0.13179                                               0.118109                                                                                       0.0786841                                                                                       0.0281689                                     0.027868                                                                     0.027868                                                              0.0271791                                                                                       0.0235712                                                       0.0235712                                                               0.0235712                                                                    0.0235712                                                              0.0218916                                                          0.0218916                                                              0.0212019                                                          0.0212019                                                         0.0212019                                                              0.0211395                                                                          0.0207548                                                              0.0108954                                                                         0.00921411                                                         0.00729949                                                         0.00716701                                                                   0.00710718                                                                           0.006967                                                                           0.006967                                                           0.006967                                                               0.006967                                                                                                          0.006967                                                                                      0.00566352                                           0.00457458                                                         0.00369334                                                         0.00281637                                                                   0.00228729                                     0.00194796                                0.00194796                                                            0.000762429                                                0.000762429                                                       0.000571822                                           0.000571822                                    0.000492331                                             0.000492331                                                0.000492331                                                       0.000492331                                                            0.000420533                                                        0.000382069                                                        0.000381215                             0.000381215                                  0.000210266                                                              0.000190607                                                                        0.000190607                                             0.000190607                                       0.000190607                                                     0.000190607                                    0.000190607                                                 0.000190607                                           0.000190607                                                  0.000190607                                      0.0001171                                           1.70948e-06                                                       4.89094e-29                                                     4.89094e-29
-incoming 69.6744
                                                               ATP_synthase_(four_protons_for_one_ATP)_(periplasm)                                                                                           phosphoglycerate_kinase                                                            acetate_kinase                                          polyphosphate_kinase_002                               succinyl-CoA_synthetase_(ADP-forming)                                         polyphosphate_kinase_001                                          deoxyadenylate_kinase                                               hexokinase_(D-glucose_ATP)
                                                                                                            61.35%                                                                                                            25.47%                                                                     8.46%                                                            4.015%                                                             0.7078%                                                       0.0002736%                                                     1.313e-28%                                                               4.076e-29%
                                                                                                           42.7419                                                                                                           17.7474                                                                   5.89434                                                           2.79745                                                            0.493183                                                      0.000190607                                                    9.15079e-29                                                               2.8399e-29
Acetate
-outgoing 6.4
                                                       acetate_reversible_transport_via_proton_symport_(periplasm)
                                                                                                              100%
                                                                                                               6.4
-incoming 6.4
                                                                                                    acetate_kinase                                                                                       acetylornithine_deacetylase                                                         cysteine_synthase                             UDP-3-O-acetylglucosamine_deacetylase
                                                                                                             92.1%                                                                                                            4.373%                                                                     3.31%                                                           0.2177%
                                                                                                           5.89434                                                                                                          0.279871                                                                  0.211854                                                          0.013934
Acetyl-CoA
-outgoing 10.8215
                                                                                             phosphotransacetylase                                                                                            acetyl-CoA_carboxylase                                                          citrate_synthase                                        2-isopropylmalate_synthase                                          N-acetylglutamate_synthase                                   beta-ketoacyl-ACP_synthase_(2)                                     serine_O-acetyltransferase                              glucosamine-1-phosphate_N-acetyltransferase                                                Biomass
                                                                                                            54.47%                                                                                                            17.25%                                                                    17.24%                                                            3.458%                                                              2.586%                                                           2.474%                                                         1.958%                                                                  0.5644%                                              0.002204%
                                                                                                           5.89434                                                                                                           1.86666                                                                   1.86553                                                          0.374187                                                            0.279871                                                         0.267692                                                       0.211854                                                                0.0610764                                            0.000238473
-incoming 10.8215
                                                                                            pyruvate_dehydrogenase                                                                                                 pyruvate_synthase                                  acetaldehyde_dehydrogenase_(acetylating)
                                                                                                            99.95%                                                                                                          0.05234%                                                                3.208e-28%
                                                                                                           10.8158                                                                                                        0.00566352                                                               3.47099e-29
Adenine
-outgoing 0.00710718
                                                                       purine-nucleoside_phosphorylase_(Adenosine)
                                                                                                              100%
                                                                                                        0.00710718
-incoming 0.00710718
                                                                                  methylthioadenosine_nucleosidase                                                                               S-adenosylhomocysteine_nucleosidase                                             5'-deoxyadenosine_nuclosidase                  purine-nucleoside_phosphorylase_(Deoxyadenosine)
                                                                                                            81.11%                                                                                                            16.12%                                                                    2.778%                                                        1.288e-24%
                                                                                                        0.00576438                                                                                                        0.00114535                                                               0.000197445                                                       9.15079e-29
Ammonium
-outgoing 9.40588
                                                                                    glutamate_dehydrogenase_(NADP)                                                                                              glutamine_synthetase                                                          Carbamate_kinase                                             asparagine_synthetase                                                             Biomass                                               NAD_synthase_(nh3)
                                                                                                            76.43%                                                                                                            15.79%                                                                    5.523%                                                            2.129%                                                             0.1125%                                                         0.02071%
                                                                                                           7.18853                                                                                                           1.48515                                                                  0.519464                                                          0.200208                                                           0.0105808                                                       0.00194796
-incoming 9.40588
                                                                          ammonia_reversible_transport_(periplasm)                                                                                             L-threonine_deaminase                                                     cystathionine_b-lyase                                           Glycine_Cleavage_System                                        hydroxymethylbilane_synthase diaminohydroxyphosphoribosylaminopryrimidine_deaminase_(25drapp)
                                                                                                            95.47%                                                                                                            2.565%                                                                     1.42%                                                           0.5109%                                                            0.02432%                                                        0.004053%
                                                                                                           8.98026                                                                                                          0.241299                                                                    0.1336                                                         0.0480544                                                          0.00228729                                                      0.000381215
Bicarbonate
-outgoing 2.23838
                                                                                            acetyl-CoA_carboxylase                                                                          phosphoribosylaminoimidazole_carboxylase
                                                                                                            83.39%                                                                                                            16.61%
                                                                                                           1.86666                                                                                                          0.371716
-incoming 2.23838
                                                                                       HCO3_equilibration_reaction
                                                                                                              100%
                                                                                                           2.23838
CDP
-outgoing 0.140001
                                                                           nucleoside-diphosphate_kinase_(ATP_CDP)                                                                        ribonucleoside-diphosphate_reductase_(CDP)
                                                                                                            84.36%                                                                                                            15.64%
                                                                                                          0.118109                                                                                                         0.0218916
-incoming 0.140001
                                                                                           cytidylate_kinase_(CMP)
                                                                                                              100%
                                                                                                          0.140001
CDP-1,2-dihexadec-9-enoylglycerol
-outgoing 0.0403216
                                                                              Phosphatidylserine_syntase_(n-C16_1)                                                                           Phosphatidylglycerol_synthase_(n-C16_1)
                                                                                                            72.82%                                                                                                            27.18%
                                                                                                         0.0293604                                                                                                         0.0109612
-incoming 0.0403216
                                                                           CDP-diacylglycerol_synthetase_(n-C16_1)
                                                                                                              100%
                                                                                                         0.0403216
CDP-1,2-dihexadecanoylglycerol
-outgoing 0.0518409
                                                                              Phosphatidylserine_syntase_(n-C16_0)                                                                           Phosphatidylglycerol_synthase_(n-C16_0)
                                                                                                            72.82%                                                                                                            27.18%
                                                                                                         0.0377488                                                                                                         0.0140921
-incoming 0.0518409
                                                                           CDP-diacylglycerol_synthetase_(n-C16_0)
                                                                                                              100%
                                                                                                         0.0518409
CDP-1,2-dioctadec-11-enoylglycerol
-outgoing 0.0207813
                                                                              Phosphatidylserine_syntase_(n-C18_1)                                                                           Phosphatidylglycerol_synthase_(n-C18_1)
                                                                                                            72.82%                                                                                                            27.18%
                                                                                                         0.0151323                                                                                                        0.00564899
-incoming 0.0207813
                                                                           CDP-diacylglycerol_synthetase_(n-C18_1)
                                                                                                              100%
                                                                                                         0.0207813
CMP
-outgoing 0.140001
                                                                                           cytidylate_kinase_(CMP)
                                                                                                              100%
                                                                                                          0.140001
-incoming 0.140001
                                                                              Phosphatidylserine_syntase_(n-C16_0)                                                                              Phosphatidylserine_syntase_(n-C16_1)                                      Phosphatidylserine_syntase_(n-C18_1)                           Phosphatidylglycerol_synthase_(n-C16_0)                             Phosphatidylglycerol_synthase_(n-C16_1)                 3-deoxy-D-manno-octulosonic_acid_transferase_002               3-deoxy-D-manno-octulosonic_acid_transferase_001 3-deoxy-D-manno-octulosonic_acid_transferase_III_(LPS_core_biosynthesis)  2-C-methyl-D-erythritol_2,4-cyclodiphosphate_synthase                          Phosphatidylglycerol_synthase_(n-C18_1)                                phosphopantothenate-cysteine_ligase
                                                                                                            26.96%                                                                                                            20.97%                                                                    10.81%                                                            10.07%                                                              7.829%                                                           4.976%                                                         4.976%                                                                   4.976%                                                 4.045%                                                           4.035%                                                            0.3517%
                                                                                                         0.0377488                                                                                                         0.0293604                                                                 0.0151323                                                         0.0140921                                                           0.0109612                                                         0.006967                                                       0.006967                                                                 0.006967                                             0.00566352                                                       0.00564899                                                        0.000492331
CMP-3-deoxy-D-manno-octulosonate
-outgoing 0.020901
                                                                  3-deoxy-D-manno-octulosonic_acid_transferase_002                                                                  3-deoxy-D-manno-octulosonic_acid_transferase_001  3-deoxy-D-manno-octulosonic_acid_transferase_III_(LPS_core_biosynthesis)
                                                                                                            33.33%                                                                                                            33.33%                                                                    33.33%
                                                                                                          0.006967                                                                                                          0.006967                                                                  0.006967
-incoming 0.020901
                                                                   3-deoxy-manno-octulosonate_cytidylyltransferase
                                                                                                              100%
                                                                                                          0.020901
CO2
-outgoing 23.5044
                                                                         CO2_transporter_via_diffusion_(periplasm)                                                                                   phosphoenolpyruvate_carboxylase                                               HCO3_equilibration_reaction                                                  Carbamate_kinase                                               dethiobiotin_synthase
                                                                                                            77.63%                                                                                                            10.64%                                                                    9.523%                                                             2.21%                                                          7.273e-06%
                                                                                                           18.2456                                                                                                             2.501                                                                   2.23838                                                          0.519464                                                         1.70948e-06
-incoming 23.5044
                                                                                            pyruvate_dehydrogenase                                                                                    phosphogluconate_dehydrogenase                                           isocitrate_dehydrogenase_(NADP)                                      2-Oxoglutarate_dehydrogenase                                               acetolactate_synthase               2-Oxo-4-methyl-3-carboxypentanoate_decarboxylation                                  diaminopimelate_decarboxylase                                     orotidine-5'-phosphate_decarboxylase                      3-oxoacyl-[ACP]_synthase_(n-C6_0)                                3-oxoacyl-[ACP]_synthase_(n-C8_0)                                     beta-ketoacyl-ACP_synthase_(2)         3-oxoacyl-[ACP]_synthase_(n-C10_0)                                   2-aceto-2-hydroxybutanoate_synthase                                          prephenate_dehydratase                                    3-oxoacyl-[ACP]_synthase_(n-C12_0)                              3-oxoacyl-[ACP]_synthase_(n-C14_0)                     3-oxoacyl-[ACP]_synthase_(n-C14_1)                            3-oxoacyl-[ACP]_synthase_(n-C12_1)                              3-oxoacyl-[ACP]_synthase_(n-C16_1)                  prephenate_dehydrogenase                 3-oxoacyl-[ACP]_synthase_(n-C16_0)                                  Glycine_Cleavage_System               indole-3-glycerol-phosphate_synthase        3-oxoacyl-[ACP]_synthase_(n-C18_1)    Phosphatidylserine_decarboxylase_(n-C16_0)                     Ornithine_Decarboxylase            Phosphatidylserine_decarboxylase_(n-C16_1)         Phosphatidylserine_decarboxylase_(n-C18_1)                                1-deoxy-D-xylulose_5-phosphate_synthase                                             adenosylmethionine_decarboxylase                                      pyruvate_synthase                                           nicotinate-nucleotide_diphosphorylase_(carboxylating)                                           uroporphyrinogen_decarboxylase_(uroporphyrinogen_III)     coproporphyrinogen_oxidase_(O2_required)                                    phosphopantothenoylcysteine_decarboxylase                                              aspartate_1-decarboxylase                                                                          glyoxalate_carboligase                1,4-dihydroxy-2-naphthoate_octaprenyltransferase 2-succinyl-5-enolpyruvyl-6-hydroxy-3-cyclohexene-1-carboxylate_synthase                                                 thiazole_phosphate_synthesis                                       Pyridoxine_5'-phosphate_synthase                           Octaprenyl-hydroxybenzoate_decarboxylase                                        8-amino-7-oxononanoate_synthase                         3-Oxo-pimeloyl-[ACP]_methyl_ester_synthase                        3-Oxo-glutaryl-[ACP]_methyl_ester_synthase
                                                                                                            46.02%                                                                                                            23.89%                                                                    7.937%                                                             3.98%                                                              3.089%                                                           1.592%                                                         1.213%                                                                   1.165%                                                 1.139%                                                           1.139%                                                             1.139%                                     1.139%                                                                1.027%                                                         0.6546%                                                                0.619%                                                         0.5893%                                                0.5199%                                                       0.5199%                                                         0.5199%                                   0.4881%                                            0.4411%                                                  0.2044%                                            0.2009%                                   0.1768%                                       0.1606%                                     0.1455%                                               0.1249%                                           0.06438%                                                               0.02572%                                                                     0.02452%                                                0.0241%                                                                                       0.008288%                                                                                       0.006488%                                    0.003244%                                                                    0.002095%                                                              0.002095%                                                                                       0.001622%                                                       0.001622%                                                               0.001622%                                                                   0.0008109%                                                             0.0008109%                                                         0.0008109%                                                             7.273e-06%                                                         7.273e-06%                                                        7.273e-06%
                                                                                                           10.8158                                                                                                           5.61586                                                                   1.86553                                                           0.93545                                                            0.726135                                                         0.374187                                                       0.285012                                                                 0.273794                                               0.267692                                                         0.267692                                                           0.267692                                    0.26769                                                              0.241299                                                        0.153871                                                              0.145484                                                        0.138517                                               0.122206                                                      0.122206                                                        0.122206                                   0.11472                                           0.103682                                                0.0480544                                          0.0472108                                 0.0415627                                     0.0377488                                   0.0342016                                             0.0293604                                          0.0151323                                                             0.00604473                                                                   0.00576438                                             0.00566352                                                                                      0.00194796                                                                                      0.00152486                                  0.000762429                                                                  0.000492331                                                            0.000492331                                                                                     0.000381215                                                     0.000381215                                                             0.000381215                                                                  0.000190607                                                            0.000190607                                                        0.000190607                                                            1.70948e-06                                                        1.70948e-06                                                       1.70948e-06
CTP
-outgoing 0.250951
                                                                                                           Biomass                                                                           CDP-diacylglycerol_synthetase_(n-C16_0)                                   CDP-diacylglycerol_synthetase_(n-C16_1)                   3-deoxy-manno-octulosonate_cytidylyltransferase                             CDP-diacylglycerol_synthetase_(n-C18_1)         2-C-methyl-D-erythritol_4-phosphate_cytidylyltransferase                            phosphopantothenate-cysteine_ligase                             molybdopterin_cytidine_dinucleotide_synthase
                                                                                                            44.21%                                                                                                            20.66%                                                                    16.07%                                                            8.329%                                                              8.281%                                                           2.257%                                                        0.1962%                                                                0.002384%
                                                                                                          0.110945                                                                                                         0.0518409                                                                 0.0403216                                                          0.020901                                                           0.0207813                                                       0.00566352                                                    0.000492331                                                              5.98319e-06
-incoming 0.250951
                                                                                          CTP_synthase_(glutamine)                                                                           nucleoside-diphosphate_kinase_(ATP_CDP)
                                                                                                            52.94%                                                                                                            47.06%
                                                                                                          0.132842                                                                                                          0.118109
Carbamoyl_phosphate
-outgoing 0.519464
                                                                                    aspartate_carbamoyltransferase                                                                                    ornithine_carbamoyltransferase
                                                                                                            52.71%                                                                                                            47.29%
                                                                                                          0.273794                                                                                                           0.24567
-incoming 0.519464
                                                                                                  Carbamate_kinase
                                                                                                              100%
                                                                                                          0.519464
Coenzyme_A
-outgoing 11.7574
                                                                                            pyruvate_dehydrogenase                                                                                      2-Oxoglutarate_dehydrogenase                                                         pyruvate_synthase                                     o-succinylbenzoate-CoA_ligase                                                             Biomass                         acetaldehyde_dehydrogenase_(acetylating)
                                                                                                            91.99%                                                                                                            7.956%                                                                  0.04817%                                                         0.003242%                                                           0.001221%                                                       2.952e-28%
                                                                                                           10.8158                                                                                                           0.93545                                                                0.00566352                                                       0.000381215                                                         0.000143597                                                      3.47099e-29
-incoming 11.7574
                                                                                             phosphotransacetylase                                                                                      Malonyl-CoA-ACP_transacylase                                                          citrate_synthase                             succinyl-CoA_synthetase_(ADP-forming)                                          2-isopropylmalate_synthase                               tetrahydrodipicolinate_succinylase                                     N-acetylglutamate_synthase                                           beta-ketoacyl-ACP_synthase_(2)                             serine_O-acetyltransferase                                 homoserine_O-succinyltransferase                        glucosamine-1-phosphate_N-acetyltransferase                       dephospho-CoA_kinase                             1,4-dihydroxy-2-napthoyl-CoA_thioesterase                      3-Oxo-glutaryl-[ACP]_methyl_ester_synthase
                                                                                                            50.13%                                                                                                            15.88%                                                                    15.87%                                                            4.195%                                                              3.183%                                                           2.625%                                                          2.38%                                                                   2.277%                                                 1.802%                                                           1.136%                                                            0.5195%                                  0.004187%                                                             0.003242%                                                      1.454e-05%
                                                                                                           5.89434                                                                                                           1.86663                                                                   1.86553                                                          0.493183                                                            0.374187                                                         0.308583                                                       0.279871                                                                 0.267692                                               0.211854                                                           0.1336                                                          0.0610764                                0.000492331                                                           0.000381215                                                     1.70948e-06
Cu2+
-outgoing 0.000786362
                                                                                                           Biomass                                                                                            molybdopterin_synthase
                                                                                                            73.26%                                                                                                            26.74%
                                                                                                       0.000576096                                                                                                       0.000210266
-incoming 0.000786362
                                                                          copper_transport_in_via_permease_(no_H+)                                                                                      molybdenum_cofactor_synthase                                          bis-molybdenum_cofactor_synthase
                                                                                                            73.26%                                                                                                            14.13%                                                                    12.61%
                                                                                                       0.000576096                                                                                                       0.000111116                                                                 9.915e-05
D-Alanine
-outgoing 0.0415097
                                                                           D-alanine-D-alanine_ligase_(reversible)
                                                                                                              100%
                                                                                                         0.0415097
-incoming 0.0415097
                                                                                                  alanine_racemase                                                             D-alanine_transport_in_via_proton_symport_(periplasm)
                                                                                                               50%                                                                                                               50%
                                                                                                         0.0207548                                                                                                         0.0207548
D-Alanine[p]
-outgoing 0.0207548
                                                             D-alanine_transport_in_via_proton_symport_(periplasm)
                                                                                                              100%
                                                                                                         0.0207548
-incoming 0.0207548
                                               murein_crosslinking_transpeptidase_1A_(A2pm->D-ala)_(periplasm)_001                                                             murein_D,D-carboxypeptidase_(murein5px4p)_(periplasm)                      murein_D,D-carboxypeptidase_(murein5p4p)_(periplasm)              murein_D,D-carboxypeptidase_(murein5p5p)_(periplasm) murein_crosslinking_transpeptidase_1A_(A2pm->D-ala)_(periplasm)_002         murein_D,D-carboxypeptidase_(murein5px4px4p)_(periplasm)
                                                                                                            24.93%                                                                                                            22.44%                                                                    22.16%                                                            22.16%                                                              5.543%                                                           2.772%
                                                                                                        0.00517375                                                                                                        0.00465663                                                                0.00459936                                                        0.00459936                                                          0.00115048                                                      0.000575241
D-Alanyl-D-alanine
-outgoing 0.0235712
                   UDP-N-acetylmuramoyl-L-alanyl-D-glutamyl-meso-2,6-diaminopimeloyl-D-alanyl-D-alanine_synthetase
                                                                                                              100%
                                                                                                         0.0235712
-incoming 0.0235712
                                                                           D-alanine-D-alanine_ligase_(reversible)                                                D-alanyl-D-alanine_(DalaDala)_transport_via_ABC_system_(periplasm)
                                                                                                            88.05%                                                                                                            11.95%
                                                                                                         0.0207548                                                                                                        0.00281637
D-Alanyl-D-alanine[p]
-outgoing 0.00281637
                                                D-alanyl-D-alanine_(DalaDala)_transport_via_ABC_system_(periplasm)
                                                                                                              100%
                                                                                                        0.00281637
-incoming 0.00281637
                                                    murein_crosslinking_transpeptidase_1B_(A2pm->A2pm)_(periplasm)                                                             murein_L,D-carboxypeptidase_(murein5px3p)_(periplasm)                     murein_L,D-carboxypeptidase_(murein5px4p)_(periplasm)
                                                                                                            40.82%                                                                                                            40.82%                                                                    18.36%
                                                                                                        0.00114963                                                                                                        0.00114963                                                               0.000517119
D-Erythrose_4-phosphate
-outgoing 1.69197
                                                                                                 transketolase_002                                                            3-deoxy-D-arabino-heptulosonate_7-phosphate_synthetase                                       Erythrose_4-phosphate_dehydrogenase
                                                                                                             81.2%                                                                                                            18.79%                                                                  0.01127%
                                                                                                           1.37388                                                                                                          0.317899                                                               0.000190607
-incoming 1.69197
                                                                                                     transaldolase
                                                                                                              100%
                                                                                                           1.69197
D-Fructose_6-phosphate
-outgoing 8.28336
                                                                                               phosphofructokinase                                                                                     fructose_6-phosphate_aldolase                               glutamine-fructose-6-phosphate_transaminase
                                                                                                            73.78%                                                                                                            25.48%                                                                   0.7373%
                                                                                                           6.11137                                                                                                           2.11091                                                                 0.0610764
-incoming 8.28336
                                                                                     glucose-6-phosphate_isomerase                                                                                                     transaldolase                                                         transketolase_002
                                                                                                            62.99%                                                                                                            20.43%                                                                    16.59%
                                                                                                           5.21752                                                                                                           1.69197                                                                   1.37388
D-Glucose_1-phosphate
-outgoing 0.166625
                                                                           glucose-1-phosphate_adenylyltransferase                                                        UTP-glucose-1-phosphate_uridylyltransferase_(irreversible)                                 glucose-1-phosphate_thymidylyltransferase
                                                                                                            79.09%                                                                                                            16.72%                                                                    4.181%
                                                                                                           0.13179                                                                                                          0.027868                                                                  0.006967
-incoming 0.166625
                                                                                                phosphoglucomutase
                                                                                                              100%
                                                                                                          0.166625
D-Glucose_6-phosphate
-outgoing 11
                                                                                 glucose_6-phosphate_dehydrogenase                                                                                     glucose-6-phosphate_isomerase                                                        phosphoglucomutase                                        hexokinase_(D-glucose_ATP)
                                                                                                            51.05%                                                                                                            47.43%                                                                    1.515%                                                        2.582e-28%
                                                                                                           5.61586                                                                                                           5.21752                                                                  0.166625                                                        2.8399e-29
-incoming 11
                                                                   D-glucose_transport_via_PEP_Pyr_PTS_(periplasm)
                                                                                                              100%
                                                                                                                11
D-Glycerate_2-phosphate
-outgoing 16.2977
                                                                                                           enolase
                                                                                                              100%
                                                                                                           16.2977
-incoming 16.2977
                                                                                           phosphoglycerate_mutase                                                                                              glycerate_kinase_002
                                                                                                              100%                                                                                                         0.002339%
                                                                                                           16.2973                                                                                                       0.000381215
D-Ribulose_5-phosphate
-outgoing 5.61586
                                                                                  ribulose_5-phosphate_3-epimerase                                                                                      ribose-5-phosphate_isomerase                                           arabinose-5-phosphate_isomerase                     3,4-Dihydroxy-2-butanone-4-phosphate_synthase
                                                                                                            55.09%                                                                                                            44.53%                                                                   0.3722%                                                          0.01358%
                                                                                                           3.09371                                                                                                           2.50048                                                                  0.020901                                                       0.000762429
-incoming 5.61586
                                                                                    phosphogluconate_dehydrogenase
                                                                                                              100%
                                                                                                           5.61586
D-Xylulose_5-phosphate
-outgoing 3.09371
                                                                                                 transketolase_001                                                                                                 transketolase_002
                                                                                                            55.59%                                                                                                            44.41%
                                                                                                           1.71983                                                                                                           1.37388
-incoming 3.09371
                                                                                  ribulose_5-phosphate_3-epimerase
                                                                                                              100%
                                                                                                           3.09371
Dihydroxyacetone
-outgoing 2.1164
                                                                                           Dihydroxyacetone_kinase
                                                                                                              100%
                                                                                                            2.1164
-incoming 2.1164
                                                                                     fructose_6-phosphate_aldolase                                                                                            Glycerol_dehydrogenase
                                                                                                            99.74%                                                                                                            0.259%
                                                                                                           2.11091                                                                                                        0.00548231
Dihydroxyacetone_phosphate
-outgoing 8.22777
                                                                                        triose-phosphate_isomerase                                                                         glycerol-3-phosphate_dehydrogenase_(NADP)                                                      quinolinate_synthase
                                                                                                            98.23%                                                                                                            1.746%                                                                  0.02368%
                                                                                                           8.08217                                                                                                          0.143646                                                                0.00194796
-incoming 8.22777
                                                                                    fructose-bisphosphate_aldolase                                                                                           Dihydroxyacetone_kinase
                                                                                                            74.28%                                                                                                            25.72%
                                                                                                           6.11137                                                                                                            2.1164
Diphosphate
-outgoing 2.79745
                                                                                          polyphosphate_kinase_002
                                                                                                              100%
                                                                                                           2.79745
-incoming 2.79745
                                                                                                           Biomass                                                              glutamine_phosphoribosyldiphosphate_amidotransferase                                         orotate_phosphoribosyltransferase                                        argininosuccinate_synthase                                           Sulfate_adenyltransferase                                                     GMP_synthase                                          asparagine_synthetase                                  glucose-1-phosphate_adenylyltransferase                          ATP_phosphoribosyltransferase                               phosphoribosyl-ATP_pyrophosphatase                            UDP-N-acetylglucosamine_diphosphorylase    CDP-diacylglycerol_synthetase_(n-C16_0)                                anthranilate_phosphoribosyltransferase                         CDP-diacylglycerol_synthetase_(n-C16_1)                D-glycero-D-manno-hepose_1-phosphate_adenyltransferase      UTP-glucose-1-phosphate_uridylyltransferase_(irreversible)                                     dUTP_diphosphatase               3-deoxy-manno-octulosonate_cytidylyltransferase                         CDP-diacylglycerol_synthetase_(n-C18_1)            methionine_adenosyltransferase          glucose-1-phosphate_thymidylyltransferase 2-C-methyl-D-erythritol_4-phosphate_cytidylyltransferase                           Glutamyl-tRNA_synthetase         Octaprenyl_pyrophosphate_synthase                            NAD_synthase_(nh3)   nicotinate-nucleotide_adenylyltransferase nicotinate-nucleotide_diphosphorylase_(carboxylating)                            geranyltranstransferase                                          dimethylallyltranstransferase                                Dihydroneopterin_triphosphate_pyrophosphatase                               dihydropteroate_synthase                                                        2,3-dihydroxybenzoate_adenylate_synthase                                                                     (L-seryl)adenylate_synthase          phosphopantothenate-cysteine_ligase                                    pantetheine-phosphate_adenylyltransferase                                                  pantothenate_synthase                                                              molybdopterin_synthase_sulfurylase                1,4-dihydroxy-2-naphthoate_octaprenyltransferase                                           o-succinylbenzoate-CoA_ligase                                              GTP_cyclohydrolase_II_(25drapp)                                      Undecaprenyl_diphosphate_synthase                                  molybdopterin_adenylyltransferase                             cyclic_pyranopterin_monophosphate_synthase                                                    Heme_O_synthase                                           FMN_adenylyltransferase                                           thiazole_phosphate_synthesis                                                           polyphosphate_kinase_001                                     thiamine-phosphate_diphosphorylase                                              Hydroxybenzoate_octaprenyltransferase                    bis-molybdopterin_guanine_dinucleotide_synthase       bis-molybdopterin_guanine_dinucleotide_synthase_(single_GDP)                                 molybdopterin_cytidine_dinucleotide_synthase                                        molybdopterin_guanine_dinucleotide_synthase
                                                                                                            22.91%                                                                                                            13.29%                                                                    9.787%                                                            8.782%                                                              7.573%                                                           7.228%                                                         7.157%                                                                   4.711%                                                 2.813%                                                           2.813%                                                             2.183%                                     1.853%                                                                1.688%                                                          1.441%                                                               0.9962%                                                         0.9962%                                                0.7579%                                                       0.7471%                                                         0.7429%                                   0.2609%                                             0.249%                                                  0.2025%                                            0.1635%                                   0.1022%                                      0.06963%                                    0.06963%                                              0.06963%                                           0.02893%                                                               0.02893%                                                                     0.02725%                                               0.02725%                                                                                        0.02044%                                                                                        0.02044%                                      0.0176%                                                                      0.0176%                                                                0.0176%                                                                                        0.01503%                                                        0.01363%                                                                0.01363%                                                                     0.01363%                                                               0.01344%                                                          0.007516%                                                              0.007516%                                                          0.006814%                                                         0.006814%                                                              0.006814%                                                                          0.006814%                                                              0.006814%                                                                          0.006814%                                                          0.003544%                                                          0.003544%                                                                   0.0002139%                                                                         0.0002139%
                                                                                                          0.640912                                                                                                          0.371907                                                                  0.273794                                                           0.24567                                                            0.211854                                                         0.202194                                                       0.200208                                                                  0.13179                                              0.0786841                                                        0.0786841                                                          0.0610764                                  0.0518409                                                             0.0472108                                                       0.0403216                                                              0.027868                                                        0.027868                                              0.0212019                                                      0.020901                                                       0.0207813                                0.00729949                                           0.006967                                               0.00566352                                         0.00457458                                0.00285911                                    0.00194796                                  0.00194796                                            0.00194796                                         0.00080944                                                             0.00080944                                                                  0.000762429                                            0.000762429                                                                                     0.000571822                                                                                     0.000571822                                  0.000492331                                                                  0.000492331                                                            0.000492331                                                                                     0.000420533                                                     0.000381215                                                             0.000381215                                                                  0.000381215                                                            0.000376086                                                        0.000210266                                                            0.000210266                                                        0.000190607                                                       0.000190607                                                            0.000190607                                                                        0.000190607                                                            0.000190607                                                                        0.000190607                                                          9.915e-05                                                          9.915e-05                                                                  5.98319e-06                                                                        5.98319e-06
Dodecanoyl-ACP_(n-C12_0ACP)
-outgoing 0.145484
                                                                                3-oxoacyl-[ACP]_synthase_(n-C14_0)                                                                         Endotoxin_Synthesis_(lauroyl_transferase)
                                                                                                            95.21%                                                                                                            4.789%
                                                                                                          0.138517                                                                                                          0.006967
-incoming 0.145484
                                                                            enoyl-[ACP]_reductase_(NADH)_(n-C12_0)
                                                                                                              100%
                                                                                                          0.145484
FAD
-outgoing 0.000853032
                                                                                                 FAD_reductase_001                                                                                                           Biomass
                                                                                                            77.66%                                                                                                            22.34%
                                                                                                       0.000662425                                                                                                       0.000190607
-incoming 0.000853032
                                                                                            ISC_[2Fe-2S]_Synthesis                                                                                         ISC_[2Fe-2S]_Synthesis_II                                                    ISC_[4Fe-4S]_Reduction                                           FMN_adenylyltransferase
                                                                                                            27.35%                                                                                                            25.15%                                                                    25.15%                                                            22.34%
                                                                                                       0.000233344                                                                                                        0.00021454                                                                0.00021454                                                       0.000190607
FADH2
-outgoing 0.000662425
                                                                                            ISC_[2Fe-2S]_Synthesis                                                                                         ISC_[2Fe-2S]_Synthesis_II                                                    ISC_[4Fe-4S]_Reduction
                                                                                                            35.23%                                                                                                            32.39%                                                                    32.39%
                                                                                                       0.000233344                                                                                                        0.00021454                                                                0.00021454
-incoming 0.000662425
                                                                                                 FAD_reductase_001
                                                                                                              100%
                                                                                                       0.000662425
Farnesyl_diphosphate
-outgoing 0.00080944
                                                                                 Octaprenyl_pyrophosphate_synthase                                                                                                   Heme_O_synthase                                         Undecaprenyl_diphosphate_synthase
                                                                                                            70.64%                                                                                                            23.55%                                                                    5.808%
                                                                                                       0.000571822                                                                                                       0.000190607                                                               4.70108e-05
-incoming 0.00080944
                                                                                           geranyltranstransferase
                                                                                                              100%
                                                                                                        0.00080944
Fe2+
-outgoing 0.0132767
                                                                                        iron-sulfur_cluster_repair                                                                                                           Biomass                                                    ISC_[2Fe-2S]_Synthesis                                         ISC_[2Fe-2S]_Synthesis_II                                                      Ferrochelatase                                  sirohydrochlorin_ferrochelatase
                                                                                                            47.82%                                                                                                            41.13%                                                                    3.515%                                                            3.232%                                                              2.871%                                                           1.436%
                                                                                                        0.00634902                                                                                                        0.00546009                                                               0.000466689                                                        0.00042908                                                         0.000381215                                                      0.000190607
-incoming 0.0132767
                                                                       iron_(+2)_transport_in_via_permease_(no_H+)                                                                                                  Lipoate_synthase
                                                                                                            99.96%                                                                                                          0.03863%
                                                                                                         0.0132716                                                                                                       5.12845e-06
Formate
-outgoing 0.00228729
                                                                                   formate-tetrahydrofolate_ligase
                                                                                                              100%
                                                                                                        0.00228729
-incoming 0.00228729
                                                                                              GTP_cyclohydrolase_I                                                                     3,4-Dihydroxy-2-butanone-4-phosphate_synthase                     4-amino-2-methyl-5-phosphomethylpyrimidine_synthetase                                   GTP_cyclohydrolase_II_(25drapp)
                                                                                                            33.33%                                                                                                            33.33%                                                                    16.67%                                                            16.67%
                                                                                                       0.000762429                                                                                                       0.000762429                                                               0.000381215                                                       0.000381215
Fumarate
-outgoing 1.8021
                                                                                                          fumarase                                                                            protoporphyrinogen_oxidase_(anaerobic)
                                                                                                            99.94%                                                                                                          0.06346%
                                                                                                           1.80096                                                                                                        0.00114364
-incoming 1.8021
                                                                            succinate_dehydrogenase_(irreversible)                                                                                            adenylosuccinate_lyase                                                     adenylsuccinate_lyase                                           argininosuccinate_lyase
                                                                                                            51.97%                                                                                                            20.63%                                                                    13.77%                                                            13.63%
                                                                                                           0.93651                                                                                                          0.371716                                                                  0.248206                                                           0.24567
GDP
-outgoing 0.662254
                                                                           nucleoside-diphosphate_kinase_(ATP_GDP)                                                                        ribonucleoside-diphosphate_reductase_(GDP)
                                                                                                            96.69%                                                                                                            3.306%
                                                                                                          0.640362                                                                                                         0.0218916
-incoming 0.662254
                                                                                         adenylosuccinate_synthase                                                                                         Sulfate_adenyltransferase                                                guanylate_kinase_(GMP_ATP)
                                                                                                            37.48%                                                                                                            31.99%                                                                    30.53%
                                                                                                          0.248206                                                                                                          0.211854                                                                  0.202194
GTP
-outgoing 0.640362
                                                                                         adenylosuccinate_synthase                                                                                         Sulfate_adenyltransferase                                                                   Biomass                                              GTP_cyclohydrolase_I                                     GTP_cyclohydrolase_II_(25drapp)                       cyclic_pyranopterin_monophosphate_synthase                bis-molybdopterin_guanine_dinucleotide_synthase             bis-molybdopterin_guanine_dinucleotide_synthase_(single_GDP)            molybdopterin_guanine_dinucleotide_synthase
                                                                                                            38.76%                                                                                                            33.08%                                                                    27.91%                                                           0.1191%                                                            0.05953%                                                         0.03284%                                                       0.01548%                                                                 0.01548%                                             0.0009343%
                                                                                                          0.248206                                                                                                          0.211854                                                                  0.178744                                                       0.000762429                                                         0.000381215                                                      0.000210266                                                      9.915e-05                                                                9.915e-05                                            5.98319e-06
-incoming 0.640362
                                                                           nucleoside-diphosphate_kinase_(ATP_GDP)
                                                                                                              100%
                                                                                                          0.640362
Glyceraldehyde_3-phosphate
-outgoing 19.4454
                                                                          glyceraldehyde-3-phosphate_dehydrogenase                                                                                                     transaldolase                                   1-deoxy-D-xylulose_5-phosphate_synthase                       2-dehydro-3-deoxy-phosphogluconate_aldolase
                                                                                                            91.27%                                                                                                            8.701%                                                                  0.03109%                                                        1.623e-28%
                                                                                                           17.7474                                                                                                           1.69197                                                                0.00604473                                                       3.15544e-29
-incoming 19.4454
                                                                                        triose-phosphate_isomerase                                                                                    fructose-bisphosphate_aldolase                                             fructose_6-phosphate_aldolase                                                 transketolase_001                                                   transketolase_002               tryptophan_synthase_(indoleglycerol_phosphate)_001
                                                                                                            41.56%                                                                                                            31.43%                                                                    10.86%                                                            8.844%                                                              7.065%                                                          0.2428%
                                                                                                           8.08217                                                                                                           6.11137                                                                   2.11091                                                           1.71983                                                             1.37388                                                        0.0472108
Glycerol[p]
-outgoing 0.00548231
                                                                        glycerol_transport_via_channel_(periplasm)
                                                                                                              100%
                                                                                                        0.00548231
-incoming 0.00548231
                                                                       cardiolipin_synthase_(periplasmic,_n-C16_0)                                                                       cardiolipin_synthase_(periplasmic,_n-C16_1)                               cardiolipin_synthase_(periplasmic,_n-C18_1)
                                                                                                             45.9%                                                                                                             35.7%                                                                     18.4%
                                                                                                        0.00251636                                                                                                        0.00195736                                                                 0.0010086
Glycerol_3-phosphate
-outgoing 0.143646
                                                                      glycerol-3-phosphate_acyltransferase_(C16_0)                                                                      glycerol-3-phosphate_acyltransferase_(C16_1)                              glycerol-3-phosphate_acyltransferase_(C18_1)                           Phosphatidylglycerol_synthase_(n-C16_0)                             Phosphatidylglycerol_synthase_(n-C16_1)                          Phosphatidylglycerol_synthase_(n-C18_1)
                                                                                                            36.09%                                                                                                            28.07%                                                                    14.47%                                                             9.81%                                                              7.631%                                                           3.933%
                                                                                                         0.0518409                                                                                                         0.0403216                                                                 0.0207813                                                         0.0140921                                                           0.0109612                                                       0.00564899
-incoming 0.143646
                                                                         glycerol-3-phosphate_dehydrogenase_(NADP)
                                                                                                              100%
                                                                                                          0.143646
Glycine
-outgoing 0.933209
                                                                                                           Biomass                                                                                phosphoribosylglycinamide_synthase                                                   Glycine_Cleavage_System       glycine_reversible_transport_via_proton_symport_(periplasm)                                              glutathione_synthetase
                                                                                                            54.52%                                                                                                            39.85%                                                                    5.149%                                                           0.4536%                                                            0.02042%
                                                                                                          0.508825                                                                                                          0.371907                                                                 0.0480544                                                        0.00423268                                                         0.000190607
-incoming 0.933209
                                                                      glycine_hydroxymethyltransferase,_reversible                                                               glycine_transport_in_via_sodium_symport_(periplasm)
                                                                                                            99.55%                                                                                                           0.4536%
                                                                                                          0.928977                                                                                                        0.00423268
Glycolate
-outgoing 0.000762429
                                                                                             Glycolate_oxidase_001                                                    glycolate_transport_via_proton_symport,_reversible_(periplasm)
                                                                                                              100%                                                                                                        8.083e-28%
                                                                                                       0.000762429                                                                                                       6.16298e-33
-incoming 0.000762429
                                                                                      Glycolaldehyde_dehydrogenase
                                                                                                              100%
                                                                                                       0.000762429
H+
-outgoing 239.223
                                                       cytochrome_oxidase_bo3_(ubiquinol-8__4_protons)_(periplasm)                                                         NADH_dehydrogenase_(ubiquinone-8_&_3_protons)_(periplasm)                                            glutamate_dehydrogenase_(NADP)       acetate_reversible_transport_via_proton_symport_(periplasm)                                          sulfite_reductase_(NADPH2)                             aspartate-semialdehyde_dehydrogenase  ketol-acid_reductoisomerase_(2,3-dihydroxy-3-methylbutanoate)                                                    acetolactate_synthase                       homoserine_dehydrogenase_(NADPH)               2-Oxo-4-methyl-3-carboxypentanoate_decarboxylation                                  pyrroline-5-carboxylate_reductase                    shikimate_dehydrogenase                                 dihydrodipicolinate_reductase_(NADPH)                                   thioredoxin_reductase_(NADPH)                                         diaminopimelate_decarboxylase                         N-acetyl-g-glutamyl-phosphate_reductase                                         dihydroorotase                          orotidine-5'-phosphate_decarboxylase                 5,10-methylenetetrahydrofolate_reductase_(NADH)         3-oxoacyl-[ACP]_synthase_(n-C6_0)                 3-oxoacyl-[ACP]_reductase_(n-C6_0)                       3-oxoacyl-[ACP]_reductase_(n-C4_0)                 3-oxoacyl-[ACP]_reductase_(n-C8_0)            beta-ketoacyl-ACP_synthase_(2)         enoyl-[ACP]_reductase_(NADH)_(n-C8_0)       enoyl-[ACP]_reductase_(NADH)_(n-C6_0)                     3-oxoacyl-[ACP]_synthase_(n-C8_0)              enoyl-[ACP]_reductase_(NADH)_(n-C4_0)                                    3-oxoacyl-[ACP]_reductase_(n-C10_0)                                           3-oxoacyl-[ACP]_synthase_(n-C10_0)           ketol-acid_reductoisomerase_(2-Acetolactate)                                                             2-aceto-2-hydroxybutanoate_synthase                                                          glutamate-5-semialdehyde_dehydrogenase                       prephenate_dehydratase                                       enoyl-[ACP]_reductase_(NADH)_(n-C12_0)                                    3-oxoacyl-[ACP]_reductase_(n-C12_0)                                                              3-oxoacyl-[ACP]_synthase_(n-C12_0)                          enoyl-[ACP]_reductase_(NADH)_(n-C10_0)                               glycerol-3-phosphate_dehydrogenase_(NADP)                                          3-oxoacyl-[ACP]_reductase_(n-C14_0)                                     3-oxoacyl-[ACP]_synthase_(n-C14_0)                            glucose-1-phosphate_adenylyltransferase                                    3-oxoacyl-[ACP]_reductase_(n-C12_1)                                 3-oxoacyl-[ACP]_synthase_(n-C14_1)                               3-oxoacyl-[ACP]_reductase_(n-C14_1)                                     3-oxoacyl-[ACP]_synthase_(n-C12_1)                                             enoyl-[ACP]_reductase_(NADH)_(n-C12_1)                                     3-oxoacyl-[ACP]_synthase_(n-C16_1)                                                3-oxoacyl-[ACP]_reductase_(n-C16_1)                             enoyl-[ACP]_reductase_(NADH)_(n-C16_1)                             enoyl-[ACP]_reductase_(NADH)_(n-C14_1)                                       enoyl-[ACP]_reductase_(NADH)_(n-C14_0)                                                 3-oxoacyl-[ACP]_synthase_(n-C16_0)                                                3-oxoacyl-[ACP]_reductase_(n-C16_0)                             enoyl-[ACP]_reductase_(NADH)_(n-C16_0)                                UDP-N-acetylglucosamine_diphosphorylase                                                                           CDP-diacylglycerol_synthetase_(n-C16_0)                                                            indole-3-glycerol-phosphate_synthase                  3-oxoacyl-[ACP]_reductase_(n-C18_1)                                 3-oxoacyl-[ACP]_synthase_(n-C18_1)                             enoyl-[ACP]_reductase_(NADH)_(n-C18_1)                                      CDP-diacylglycerol_synthetase_(n-C16_1)     Phosphatidylserine_decarboxylase_(n-C16_0)                   Ornithine_Decarboxylase                             Phosphatidylserine_decarboxylase_(n-C16_1)     D-glycero-D-manno-hepose_1-phosphate_adenyltransferase        UTP-glucose-1-phosphate_uridylyltransferase_(irreversible)         UDP-N-acetylenolpyruvoylglucosamine_reductase                        dihydrofolate_reductase                 CDP-diacylglycerol_synthetase_(n-C18_1)                 Phosphatidylserine_decarboxylase_(n-C18_1) magnesium_(Mg+2)_transport_in/out_via_proton_antiport_(periplasm)                              glucose-1-phosphate_thymidylyltransferase                                   dTDP-4-dehydrorhamnose_reductase                 iron-sulfur_cluster_damage_(peroxide,_spontaneous) 1-deoxy-D-xylulose_5-phosphate_synthase             adenosylmethionine_decarboxylase           5-Methylthio-D-ribose_transport_via_proton_symport_(periplasm)                           2-C-methyl-D-erythritol_4-phosphate_cytidylyltransferase 2C-methyl-D-erythritol_2,4_cyclodiphosphate_dehydratase               1-deoxy-D-xylulose_reductoisomerase 1-hydroxy-2-methyl-2-(E)-butenyl_4-diphosphate_reductase_(ipdp)                        glutamyl-tRNA_reductase glycine_reversible_transport_via_proton_symport_(periplasm) nicotinate-nucleotide_diphosphorylase_(carboxylating) chloride_transport_out_via_proton_antiport_(2_1)_(periplasm)      nicotinate-nucleotide_adenylyltransferase uroporphyrinogen_decarboxylase_(uroporphyrinogen_III)                                             ISC_[4Fe-4S]_Transfer 1-hydroxy-2-methyl-2-(E)-butenyl_4-diphosphate_reductase_(dmpp)         coproporphyrinogen_oxidase_(O2_required)              FAD_reductase_001                          2,3-dihydroxybenzoate_adenylate_synthase                  (L-seryl)adenylate_synthase phosphopantothenoylcysteine_decarboxylase pantetheine-phosphate_adenylyltransferase                                aspartate_1-decarboxylase           2-dehydropantoate_2-reductase ISC_[4Fe-4S]_Reduction                                 molybdopterin_synthase_sulfurylase                                   Hydroxypyruvate_reductase_(NADH)   glyoxalate_carboligase 1,4-dihydroxy-2-napthoyl-CoA_synthase 2-succinyl-5-enolpyruvyl-6-hydroxy-3-cyclohexene-1-carboxylate_synthase diaminohydroxyphosphoribosylaminopryrimidine_deaminase_(25drapp) 1,4-dihydroxy-2-naphthoate_octaprenyltransferase 5-amino-6-(5-phosphoribosylamino)uracil_reductase molybdenum_cofactor_synthase molybdopterin_adenylyltransferase thiazole_phosphate_synthesis              thiamine-phosphate_diphosphorylase FMN_adenylyltransferase              cob(I)alamin_adenosyltransferase Octaprenyl-hydroxybenzoate_decarboxylase bis-molybdopterin_guanine_dinucleotide_synthase_(single_GDP) bis-molybdopterin_guanine_dinucleotide_synthase ISC_[2Fe-2S]_Transfer                 molybdopterin_guanine_dinucleotide_synthase          molybdopterin_cytidine_dinucleotide_synthase                Lipoate_synthase                    Lipoyl(octanoyl)_transferase 3-Oxo-glutaryl-[ACP]_methyl_ester_synthase 3-Oxo-pimeloyl-[ACP]_methyl_ester_reductase 3-Oxo-glutaryl-[ACP]_methyl_ester_reductase 3-Oxo-pimeloyl-[ACP]_methyl_ester_synthase Enoylpimeloyl-[ACP]_methyl_ester_reductase Enoylglutaryl-[ACP]_methyl_ester_reductase                hexokinase_(D-glucose_ATP) glycolate_transport_via_proton_symport,_reversible_(periplasm)
                                                                                                            55.19%                                                                                                            33.23%                                                                    3.005%                                                            2.675%                                                             0.4428%                                                          0.3738%                                                        0.3035%                                                                  0.3035%                                                0.2448%                                                          0.1564%                                                            0.1535%                                    0.1329%                                                                0.129%                                                         0.1246%                                                               0.1191%                                                          0.117%                                                0.1145%                                                       0.1145%                                                         0.1128%                                   0.1119%                                            0.1119%                                                  0.1119%                                            0.1119%                                   0.1119%                                       0.1119%                                     0.1119%                                               0.1119%                                            0.1119%                                                                0.1119%                                                                      0.1119%                                                0.1009%                                                                                         0.1009%                                                                                        0.07675%                                     0.06432%                                                                     0.06082%                                                               0.06082%                                                                                        0.06082%                                                        0.06082%                                                                0.06005%                                                                      0.0579%                                                                0.0579%                                                           0.05509%                                                               0.05108%                                                           0.05108%                                                          0.05108%                                                               0.05108%                                                                           0.05108%                                                               0.05108%                                                                           0.05108%                                                           0.05108%                                                           0.05108%                                                                     0.04625%                                                                           0.04334%                                                                           0.04334%                                                           0.04334%                                                               0.02553%                                                                                                          0.02167%                                                                                        0.01974%                                             0.01737%                                                           0.01737%                                                           0.01737%                                                                     0.01686%                                       0.01578%                                   0.0143%                                                               0.01227%                                                   0.01165%                                                          0.01165%                                             0.009853%                                      0.009182%                                               0.008687%                                                  0.006326%                                                         0.005898%                                                              0.002912%                                                          0.002912%                                                          0.002654%                               0.002527%                                     0.00241%                                                                 0.00241%                                                                          0.002367%                                               0.002367%                                         0.002367%                                                       0.002029%                                      0.001912%                                                   0.001769%                                             0.001629%                                                   0.0008847%                                     0.0008143%                                            0.0006374%                                                        0.0003587%                                                      0.0003384%                                       0.0003187%                     0.0002769%                                                         0.000239%                                    0.000239%                                0.0002058%                                0.0002058%                                               0.0002058%                              0.0002058%             0.0001794%                                                         0.0001758%                                                         0.0001594%               0.0001594%                            0.0001594%                                                              0.0001594%                                                       0.0001594%                                       0.0001594%                                        0.0001594%                    9.29e-05%                         8.79e-05%                   7.968e-05%                                      7.968e-05%              7.968e-05%                                    7.968e-05%                               7.968e-05%                                                   4.145e-05%                                      4.145e-05%             3.43e-05%                                                  2.501e-06%                                            2.501e-06%                      1.072e-06%                                      1.072e-06%                                 7.146e-07%                                  7.146e-07%                                  7.146e-07%                                 7.146e-07%                                 7.146e-07%                                 7.146e-07%                                1.187e-29%                                                     2.576e-33%
                                                                                                           132.021                                                                                                           79.4856                                                                   7.18853                                                               6.4                                                             1.05927                                                         0.894181                                                       0.726135                                                                 0.726135                                               0.585598                                                         0.374187                                                           0.367194                                   0.317899                                                              0.308583                                                        0.298041                                                              0.285012                                                        0.279871                                               0.273794                                                      0.273794                                                        0.269873                                  0.267692                                           0.267692                                                 0.267692                                           0.267692                                  0.267692                                      0.267692                                    0.267692                                              0.267692                                           0.267692                                                                0.26769                                                                      0.26769                                               0.241299                                                                                        0.241299                                                                                        0.183597                                     0.153871                                                                     0.145484                                                               0.145484                                                                                        0.145484                                                        0.145484                                                                0.143646                                                                     0.138517                                                               0.138517                                                            0.13179                                                               0.122206                                                           0.122206                                                          0.122206                                                               0.122206                                                                           0.122206                                                               0.122206                                                                           0.122206                                                           0.122206                                                           0.122206                                                                     0.110649                                                                           0.103682                                                                           0.103682                                                           0.103682                                                              0.0610764                                                                                                         0.0518409                                                                                       0.0472108                                            0.0415627                                                          0.0415627                                                          0.0415627                                                                    0.0403216                                      0.0377488                                 0.0342016                                                              0.0293604                                                   0.027868                                                          0.027868                                             0.0235712                                      0.0219643                                               0.0207813                                                  0.0151323                                                         0.0141084                                                               0.006967                                                           0.006967                                                         0.00634902                              0.00604473                                   0.00576438                                                               0.00576438                                                                         0.00566352                                              0.00566352                                        0.00566352                                                      0.00485408                                     0.00457458                                                  0.00423268                                            0.00389591                                                   0.00211634                                     0.00194796                                            0.00152486                                                       0.000858161                                                      0.00080944                                      0.000762429                    0.000662425                                                       0.000571822                                  0.000571822                               0.000492331                               0.000492331                                              0.000492331                             0.000492331             0.00042908                                                        0.000420533                                                        0.000381215              0.000381215                           0.000381215                                                             0.000381215                                                      0.000381215                                      0.000381215                                       0.000381215                  0.000222233                       0.000210266                  0.000190607                                     0.000190607             0.000190607                                   0.000190607                              0.000190607                                                    9.915e-05                                       9.915e-05           8.20552e-05                                                 5.98319e-06                                           5.98319e-06                     2.56422e-06                                     2.56422e-06                                1.70948e-06                                 1.70948e-06                                 1.70948e-06                                1.70948e-06                                1.70948e-06                                1.70948e-06                                2.8399e-29                                                    6.16298e-33
-incoming 239.223
                                                               ATP_synthase_(four_protons_for_one_ATP)_(periplasm)                                                                                                           Biomass                                  glyceraldehyde-3-phosphate_dehydrogenase                                               phosphofructokinase                                           6-phosphogluconolactonase                                glucose_6-phosphate_dehydrogenase                                    ATP_maintenance_requirement                                          phosphoenolpyruvate_carboxylase                            HCO3_equilibration_reaction                                           acetyl-CoA_carboxylase                                                   citrate_synthase                       malate_dehydrogenase                                                  glutamine_synthetase                                  phosphoglycerate_dehydrogenase                                                      Carbamate_kinase                         methenyltetrahydrofolate_cyclohydrolase phosphate_reversible_transport_via_symport_(periplasm)                        phosphoribosylpyrophosphate_synthetase                           phosphoribosylaminoimidazole_synthase                 adenylosuccinate_synthase                                  homoserine_kinase          phosphoadenylyl-sulfate_reductase_(thioredoxin)                                       GMP_synthase           3-isopropylmalate_dehydrogenase                    2-isopropylmalate_synthase phosphoribosylglycinamide_formyltransferase                    phosphoribosylglycinamide_synthase         phosphoribosylformylglycinamidine_synthase                               phosphoribosylaminoimidazole_carboxylase                      phosphoribosylaminoimidazolesuccinocarboxamide_synthase                                       shikimate_kinase                                                                    dihydrodipicolinate_synthase                                                                      N-acetylglutamate_synthase               aspartate_carbamoyltransferase                                                     CTP_synthase_(glutamine)                                         ornithine_carbamoyltransferase                                                                      argininosuccinate_synthase                                        histidinol_dehydrogenase        sulfate_transport_in_via_proton_symport_(periplasm_to_cytoplasm)                                                      adenylyl-sulfate_kinase                                                      cysteine_synthase                                                  IMP_dehydrogenase                                                  asparagine_synthetase               L-glutamate_5-semialdehyde_dehydratase_(spontaneous)             potassium_transport_in_via_proton_symport_(periplasm)                                                    methionine_synthase                                            O-succinylhomoserine_lyase_(L-cysteine)                                             glycogen_synthase_(ADPGlc)                                                 phosphoribosyl-ATP_pyrophosphatase                            Imidazole-glycerol-3-phosphate_synthase                        glucosamine-1-phosphate_N-acetyltransferase                                                        anthranilate_synthase                                               Phosphatidylserine_syntase_(n-C16_0)                                               Phosphatidylserine_syntase_(n-C16_1)                       D-glycero-D-manno-heptose_7-phosphate_kinase phosphatidylethanolamine_transport_via_ABC_system_(n-C16_0,_periplasm) UDP-N-acetylglucosamine-N-acetylmuramyl-(pentapeptide)pyrophosphoryl-undecaprenol_N-acetylglucosamine_transferase UDP-N-acetylmuramoyl-L-alanyl-D-glutamyl-meso-2,6-diaminopimeloyl-D-alanyl-D-alanine_synthetase UDP-N-acetylmuramoyl-L-alanyl-D-glutamate_synthetase                          UDP-N-acetylmuramoyl-L-alanine_synthetase                                         undecaprenyl-diphosphatase UDP-N-acetylmuramoyl-L-alanyl-D-glutamyl-meso-2,6-diaminopimelate_synthetase           murein_polymerizing_transglycosylase                        dUTP_diphosphatase phosphatidylethanolamine_transport_via_ABC_system_(n-C16_1,_periplasm)                    D-alanine-D-alanine_ligase_(reversible)             D-alanine_transport_in_via_proton_symport_(periplasm)                  Phosphatidylserine_syntase_(n-C18_1)        Phosphatidylglycerol_synthase_(n-C16_0) UDP-3-O-(3-hydroxymyristoyl)glucosamine_acyltransferase                                        UDP-sugar_hydrolase                           Phosphatidylglycerol_synthase_(n-C16_1) phosphatidylethanolamine_transport_via_ABC_system_(n-C18_1,_periplasm) phosphatidylglycerol_transport_via_ABC_system_(n-C16_0,_periplasm) phosphatidylglycerol_transport_via_ABC_system_(n-C16_1,_periplasm)                        adenosine_kinase galactosyltransferase_I_(LPS_core_synthesis) 3-deoxy-D-manno-octulosonic_acid_transferase_III_(LPS_core_biosynthesis) core_oligosaccharide_lipid_A_transport_via_ABC_system_(periplasm_to_extracellular)              LPS_heptose_kinase_II_(LPS_core_synthesis)      heptosyltransferase_III_(LPS_core_synthesis)                     glucosyltransferase_II_(LPS_core_synthesis) rhamnosyltransferase_I_(LPS_core_biosynthesis)                   LPS_heptose_kinase_I_(LPS_core_synthesis)      3-deoxy-D-manno-octulosonic_acid_transferase_002                   glucosyltransferase_I_(LPS_core_synthesis)    heptosyltransferase_II_(LPS_core_synthesis)            heptosyltransferase_I_(LPS_core_synthesis)                       heptosyltransferase_IV_(LPS_core_synthesis)                                    Lipid_A_disaccaride_synthase 3-deoxy-D-manno-octulosonic_acid_transferase_001 Tetraacyldisaccharide_4'kinase core_oligosaccharide_lipid_A_transport_via_ABC_system_(periplasm) glucosyltransferase_III_(LPS_core_synthesis)                       spermidine_synthase                         pyruvate_synthase 4-(cytidine_5'-diphospho)-2-C-methyl-D-erythritol_kinase Phosphatidylglycerol_synthase_(n-C18_1) Glycerol_dehydrogenase phosphatidylglycerol_transport_via_ABC_system_(n-C18_1,_periplasm) D-alanyl-D-alanine_(DalaDala)_transport_via_ABC_system_(periplasm) porphobilinogen_synthase               L-aspartate_oxidase_004                                                      NAD_synthase_(nh3)                                            enterochelin_synthase                     Glycolaldehyde_dehydrogenase                            ISC_[2Fe-2S]_Synthesis    ISC_[2Fe-2S]_Synthesis_II            molybdopterin_synthase     4-aminobenzoate_synthase 6-hydroxymethyl-dihydropterin_pyrophosphokinase    GTP_cyclohydrolase_I Dihydroneopterin_triphosphate_pyrophosphatase                   dihydrofolate_synthase                3,4-Dihydroxy-2-butanone-4-phosphate_synthase                 GTP_cyclohydrolase_II_(25drapp)        Ferrochelatase murein_polymerizing_transglycosylase_2_(three_linked_units) 4-amino-2-methyl-5-phosphomethylpyrimidine_synthetase sirohydrochlorin_ferrochelatase 2,3-dihydro-2,3-dihydroxybenzoate_dehydrogenase                      pantothenate_synthase                        dephospho-CoA_kinase                         pantothenate_kinase        phosphopantothenate-cysteine_ligase                                 NAD_kinase                       glycerate_kinase_002 1,4-dihydroxy-2-napthoyl-CoA_thioesterase                            Erythrose_4-phosphate_dehydrogenase gamma-glutamylcysteine_synthetase uroporphyrinogen_methyltransferase tyrosine_lyase S-adenosylmethione_2-demthylmenaquinole_methyltransferase_(menaquinone_8) Cob(1)alamin_transport_via_ABC_system_(periplasm) sirohydrochlorin_dehydrogenase_(NAD) Pyridoxine_5'-phosphate_synthase glutathione_synthetase Erythronate_4-phosphate_(4per)_dehydrogenase Cob(1)alamin_transport_via_ton_system_(extermal) riboflavin_kinase 2-Octaprenyl-6-methoxy-benzoquinol_methylase 3-Dimethylubiquinonol_3-methyltransferase 2-octaprenyl-6-hydroxyphenol_methylase molybdate_transport_via_ABC_system_(periplasm) ISC_[2Fe-2S]_regeneration dethiobiotin_synthase Biotin_synthase L-Cysteinylglycine_(Cys-Gly)_transport_via_ABC_system_(periplasm) glutathione_export_via_ABC_system_(cytoplasm_to_periplasm) L-glutamate_transport_via_proton_symport,_reversible_(periplasm) D-Lactaldehyde_NAD+_1-oxidoreductase lacaldehyde_reductase_(R-propane-1,2-diol_forming) acetaldehyde_dehydrogenase_(acetylating) D-lactate_dehydrogenase_001 hydroxyacylglutathione_hydrolase
                                                                                                             53.6%                                                                                                            19.28%                                                                    7.419%                                                            2.555%                                                              2.348%                                                           2.348%                                                         1.317%                                                                   1.045%                                                0.9357%                                                          0.7803%                                                            0.7798%                                    0.7524%                                                               0.6208%                                                         0.6062%                                                               0.4343%                                                         0.3429%                                                0.3313%                                                       0.3234%                                                         0.3109%                                   0.2075%                                            0.1889%                                                  0.1771%                                             0.169%                                   0.1564%                                       0.1564%                                     0.1555%                                               0.1555%                                            0.1555%                                                                0.1554%                                                                      0.1554%                                                0.1329%                                                                                          0.129%                                                                                          0.117%                                      0.1145%                                                                      0.1111%                                                                0.1027%                                                                                         0.1027%                                                        0.09867%                                                                0.09003%                                                                     0.08856%                                                               0.08856%                                                           0.08452%                                                               0.08369%                                                           0.07675%                                                          0.06635%                                                               0.05633%                                                                           0.05585%                                                               0.05509%                                                                           0.03289%                                                           0.03289%                                                           0.02553%                                                                     0.01974%                                                                           0.01578%                                                                           0.01227%                                                           0.01165%                                                               0.01136%                                                                                                         0.009853%                                                                                       0.009853%                                            0.009853%                                                          0.009853%                                                          0.009853%                                                                    0.009853%                                      0.009613%                                 0.008863%                                                              0.008837%                                                  0.008676%                                                         0.008676%                                             0.006326%                                      0.005891%                                               0.005825%                                                  0.005825%                                                         0.004582%                                                              0.004554%                                                          0.003852%                                                          0.002996%                               0.002971%                                    0.002912%                                                                0.002912%                                                                          0.002912%                                               0.002912%                                         0.002912%                                                       0.002912%                                      0.002912%                                                   0.002912%                                             0.002912%                                                    0.002912%                                      0.002912%                                             0.002912%                                                         0.002912%                                                       0.002912%                                        0.002912%                      0.002912%                                                         0.002912%                                    0.002912%                                  0.00241%                                 0.002367%                                                0.002367%                               0.002361%              0.002292%                                                          0.001544%                                                          0.001177%               0.0009561%                            0.0008143%                                                              0.0008143%                                                       0.0007171%                                       0.0006374%                                        0.0005853%                   0.0005381%                        0.0004395%                   0.0003187%                                      0.0003187%              0.0003187%                                    0.0003187%                               0.0003187%                                                   0.0003187%                                      0.0003187%            0.0003187%                                                  0.0002405%                                             0.000239%                       0.000239%                                       0.000239%                                 0.0002058%                                  0.0002058%                                  0.0002058%                                 0.0002058%                                 0.0001597%                                 0.0001594%                                0.0001594%                                                     0.0001594%                        7.968e-05%                         7.968e-05%     7.968e-05%                                                                7.968e-05%                                        7.968e-05%                           7.968e-05%                       7.968e-05%             7.968e-05%                                   7.968e-05%                                       7.968e-05%        7.968e-05%                                   7.968e-05%                                7.968e-05%                             7.968e-05%                                     4.895e-05%                2.858e-06%            2.144e-06%      7.146e-07%                                                        2.045e-29%                                                 2.045e-29%                                                       2.045e-29%                           1.583e-29%                                         1.583e-29%                               1.451e-29%                  1.113e-30%                       1.113e-30%
                                                                                                           128.226                                                                                                           46.1133                                                                   17.7474                                                           6.11137                                                             5.61586                                                          5.61586                                                           3.15                                                                    2.501                                                2.23838                                                          1.86666                                                            1.86553                                    1.79992                                                               1.48515                                                         1.45008                                                               1.03893                                                         0.82021                                               0.792512                                                      0.773544                                                        0.743813                                  0.496412                                           0.451998                                                 0.423707                                           0.404388                                  0.374187                                      0.374187                                    0.371907                                              0.371907                                           0.371907                                                               0.371716                                                                     0.371716                                               0.317899                                                                                        0.308583                                                                                        0.279871                                     0.273794                                                                     0.265684                                                                0.24567                                                                                         0.24567                                                        0.236052                                                                 0.21538                                                                     0.211854                                                               0.211854                                                           0.202194                                                               0.200208                                                           0.183597                                                          0.158717                                                               0.134746                                                                             0.1336                                                                0.13179                                                                          0.0786841                                                          0.0786841                                                          0.0610764                                                                    0.0472108                                                                          0.0377488                                                                          0.0293604                                                           0.027868                                                              0.0271791                                                                                                         0.0235712                                                                                       0.0235712                                            0.0235712                                                          0.0235712                                                          0.0235712                                                                    0.0235712                                       0.022996                                 0.0212019                                                              0.0211395                                                  0.0207548                                                         0.0207548                                             0.0151323                                      0.0140921                                                0.013934                                                   0.013934                                                         0.0109612                                                              0.0108954                                                         0.00921411                                                         0.00716701                              0.00710718                                     0.006967                                                                 0.006967                                                                           0.006967                                                0.006967                                          0.006967                                                        0.006967                                       0.006967                                                    0.006967                                              0.006967                                                     0.006967                                       0.006967                                              0.006967                                                          0.006967                                                        0.006967                                         0.006967                       0.006967                                                          0.006967                                     0.006967                                0.00576438                                0.00566352                                               0.00566352                              0.00564899             0.00548231                                                         0.00369334                                                         0.00281637               0.00228729                            0.00194796                                                              0.00194796                                                       0.00171547                                       0.00152486                                        0.00140007                   0.00128724                        0.00105133                  0.000762429                                     0.000762429             0.000762429                                   0.000762429                              0.000762429                                                  0.000762429                                     0.000762429           0.000762429                                                 0.000575241                                           0.000571822                     0.000571822                                     0.000571822                                0.000492331                                 0.000492331                                 0.000492331                                0.000492331                                0.000382069                                0.000381215                               0.000381215                                                    0.000381215                       0.000190607                        0.000190607    0.000190607                                                               0.000190607                                       0.000190607                          0.000190607                      0.000190607            0.000190607                                  0.000190607                                      0.000190607       0.000190607                                  0.000190607                               0.000190607                            0.000190607                                      0.0001171               6.83793e-06           5.12845e-06     1.70948e-06                                                       4.89094e-29                                                4.89094e-29                                                      4.89094e-29                          3.78653e-29                                        3.78653e-29                              3.47099e-29                 2.66241e-30                      2.66241e-30
H+[p]
-outgoing 186.139
                                                               ATP_synthase_(four_protons_for_one_ATP)_(periplasm)                                                       proton_transport_via_diffusion_(extracellular_to_periplasm)                    phosphate_reversible_transport_via_symport_(periplasm)  sulfate_transport_in_via_proton_symport_(periplasm_to_cytoplasm)               potassium_transport_in_via_proton_symport_(periplasm)            D-alanine_transport_in_via_proton_symport_(periplasm)               Cob(1)alamin_transport_via_ton_system_(extermal)         L-glutamate_transport_via_proton_symport,_reversible_(periplasm)
                                                                                                            91.85%                                                                                                            7.513%                                                                   0.4258%                                                           0.1157%                                                            0.08527%                                                         0.01115%                                                     0.0001024%                                                               2.628e-29%
                                                                                                           170.967                                                                                                           13.9839                                                                  0.792512                                                           0.21538                                                            0.158717                                                        0.0207548                                                    0.000190607                                                              4.89094e-29
-incoming 186.139
                                                       cytochrome_oxidase_bo3_(ubiquinol-8__4_protons)_(periplasm)                                                         NADH_dehydrogenase_(ubiquinone-8_&_3_protons)_(periplasm)               acetate_reversible_transport_via_proton_symport_(periplasm) magnesium_(Mg+2)_transport_in/out_via_proton_antiport_(periplasm)      5-Methylthio-D-ribose_transport_via_proton_symport_(periplasm)      glycine_reversible_transport_via_proton_symport_(periplasm)   chloride_transport_out_via_proton_antiport_(2_1)_(periplasm)           glycolate_transport_via_proton_symport,_reversible_(periplasm)
                                                                                                            70.93%                                                                                                            25.62%                                                                    3.438%                                                         0.007579%                                                           0.003097%                                                        0.002274%                                                      0.001137%                                                               3.311e-33%
                                                                                                           132.021                                                                                                           47.6914                                                                       6.4                                                         0.0141084                                                          0.00576438                                                       0.00423268                                                     0.00211634                                                              6.16298e-33
H2O
-outgoing 108.137
                                                                                                           Biomass                                                                           H2O_transport_via_diffusion_(periplasm)                                                 6-phosphogluconolactonase                                       ATP_maintenance_requirement                                     phosphoenolpyruvate_carboxylase                                      HCO3_equilibration_reaction            aconitase_(half-reaction_B,_Isocitrate_hydro-lyase)                                                         citrate_synthase                                               fumarase                             phosphoserine_phosphatase_(L-serine)                            methenyltetrahydrofolate_cyclohydrolase                         threonine_synthase                                            2-isopropylmalate_synthase                                   3-isopropylmalate_dehydratase                  glutamine_phosphoribosyldiphosphate_amidotransferase                      phosphoribosylformylglycinamidine_synthase 3-deoxy-D-arabino-heptulosonate_7-phosphate_synthetase                            tetrahydrodipicolinate_succinylase                          succinyl-diaminopimelate_desuccinylase               acetylornithine_deacetylase                          Sulfate_adenyltransferase                          3',5'-bisphosphate_nucleotidase                                       GMP_synthase                         IMP_dehydrogenase                         cystathionine_b-lyase                    CTP_synthase_(glutamine)                                histidinol-phosphatase                           histidinol_dehydrogenase                                      phosphoribosyl-AMP_cyclohydrolase                                           phosphoribosyl-ATP_pyrophosphatase D-glycero-D-manno-heptose_1,7-bisphosphate_phosphatase                          phosphatidylethanolamine_transport_via_ABC_system_(n-C16_0,_periplasm)                                                                      undecaprenyl-diphosphatase                           dUTP_diphosphatase       phosphatidylethanolamine_transport_via_ABC_system_(n-C16_1,_periplasm)                3-deoxy_-D-manno-octulosonic_-acid_8-phosphate_synthase                                                        3-deoxy-manno-octulosonate-8-phosphatase            phosphatidylglycerol_phosphate_phosphatase_(n-C16_0)                                   UDP-3-O-acetylglucosamine_deacetylase                         phosphatidylglycerol_phosphate_phosphatase_(n-C16_1) phosphatidylethanolamine_transport_via_ABC_system_(n-C18_1,_periplasm) phosphatidylglycerol_transport_via_ABC_system_(n-C16_0,_periplasm)                                         methionine_adenosyltransferase phosphatidylglycerol_transport_via_ABC_system_(n-C16_1,_periplasm) core_oligosaccharide_lipid_A_transport_via_ABC_system_(periplasm)                                                    UDP-sugar_hydrolase core_oligosaccharide_lipid_A_transport_via_ABC_system_(periplasm_to_extracellular)                                       methylthioadenosine_nucleosidase                               phosphatidylglycerol_phosphate_phosphatase_(n-C18_1) phosphatidylglycerol_transport_via_ABC_system_(n-C18_1,_periplasm) D-alanyl-D-alanine_(DalaDala)_transport_via_ABC_system_(periplasm) (2R,4S)-2-methyl-2,3,3,4-tetrahydroxytetrahydrofuran_synthesis_(spontaneous)                                                S-adenosylhomocysteine_nucleosidase                                                    GTP_cyclohydrolase_II_(25drapp)                      Dihydroneopterin_triphosphate_pyrophosphatase                         Dihydroneopterin_monophosphate_dephosphorylase                                                                                              GTP_cyclohydrolase_I                                                                    Glycolaldehyde_dehydrogenase                         hydroxymethylbilane_synthase                                                    isochorismatase                   3-methyl-2-oxobutanoate_hydroxymethyltransferase             diaminohydroxyphosphoribosylaminopryrimidine_deaminase_(25drapp)      1,4-dihydroxy-2-napthoyl-CoA_thioesterase                    pyrimidine_phosphatase                             cyclic_pyranopterin_monophosphate_synthase                              5'-deoxyadenosine_nuclosidase                                                   Heme_O_synthase 4-amino-2-methyl-5-phosphomethylpyrimidine_synthetase            Erythrose_4-phosphate_dehydrogenase       Cob(1)alamin_transport_via_ABC_system_(periplasm)             molybdate_transport_via_ABC_system_(periplasm)                              Pimeloyl-[ACP]_methyl_ester_esterase                                             5'-nucleotidase_(dAMP)_001         glutathione_export_via_ABC_system_(cytoplasm_to_periplasm)  L-Cysteinylglycine_(Cys-Gly)_transport_via_ABC_system_(periplasm)        hydroxyacylglutathione_hydrolase
                                                                                                            38.54%                                                                                                            37.27%                                                                    5.193%                                                            2.913%                                                              2.313%                                                            2.07%                                                         1.725%                                                                   1.725%                                                 1.665%                                                           1.341%                                                            0.7585%                                     0.418%                                                                0.346%                                                          0.346%                                                               0.3439%                                                         0.3439%                                                 0.294%                                                       0.2854%                                                         0.2854%                                   0.2588%                                            0.1959%                                                  0.1959%                                             0.187%                                    0.187%                                       0.1235%                                     0.1228%                                              0.07276%                                           0.07276%                                                               0.07276%                                                                     0.07276%                                               0.02577%                                                                                        0.02513%                                                                                         0.0218%                                     0.01961%                                                                     0.01955%                                                               0.01933%                                                                                        0.01933%                                                        0.01303%                                                                0.01289%                                                                     0.01014%                                                               0.01008%                                                          0.008521%                                                               0.00675%                                                          0.006628%                                                         0.006443%                                                              0.006443%                                                                          0.006443%                                                              0.005331%                                                                          0.005224%                                                          0.003415%                                                          0.002604%                                                                    0.001059%                                                                          0.001059%                                                                          0.001058%                                                         0.0007051%                                                             0.0007051%                                                                                                        0.0007051%                                                                                      0.0007051%                                           0.0005288%                                                         0.0005288%                                                         0.0004553%                                                                   0.0003525%                                     0.0003525%                                0.0003525%                                                             0.0001944%                                                 0.0001826%                                                        0.0001763%                                            0.0001763%                                     0.0001763%                                              0.0001763%                                                 0.0001083%                                                        1.581e-06%                                                             8.462e-29%                                                         4.523e-29%                                                         4.523e-29%                              2.462e-30%
                                                                                                           41.6711                                                                                                           40.3047                                                                   5.61586                                                              3.15                                                               2.501                                                          2.23838                                                        1.86553                                                                  1.86553                                                1.80096                                                          1.45008                                                            0.82021                                   0.451998                                                              0.374187                                                        0.374187                                                              0.371907                                                        0.371907                                               0.317899                                                      0.308583                                                        0.308583                                  0.279871                                           0.211854                                                 0.211854                                           0.202194                                  0.202194                                        0.1336                                    0.132842                                             0.0786841                                          0.0786841                                                              0.0786841                                                                    0.0786841                                               0.027868                                                                                       0.0271791                                                                                       0.0235712                                    0.0212019                                                                    0.0211395                                                               0.020901                                                                                        0.020901                                                       0.0140921                                                                0.013934                                                                    0.0109612                                                              0.0108954                                                         0.00921411                                                             0.00729949                                                         0.00716701                                                          0.006967                                                               0.006967                                                                           0.006967                                                             0.00576438                                                                         0.00564899                                                         0.00369334                                                         0.00281637                                                                   0.00114535                                                                         0.00114535                                                                         0.00114364                                                        0.000762429                                                            0.000762429                                                                                                       0.000762429                                                                                     0.000762429                                          0.000571822                                                        0.000571822                                                        0.000492331                                                                  0.000381215                                    0.000381215                               0.000381215                                                            0.000210266                                                0.000197445                                                       0.000190607                                           0.000190607                                    0.000190607                                             0.000190607                                                  0.0001171                                                       1.70948e-06                                                            9.15079e-29                                                        4.89094e-29                                                        4.89094e-29                             2.66241e-30
-incoming 108.137
                                                               ATP_synthase_(four_protons_for_one_ATP)_(periplasm)                                                       cytochrome_oxidase_bo3_(ubiquinol-8__4_protons)_(periplasm)                                                                   enolase                                    glutamate_dehydrogenase_(NADP)                    aconitase_(half-reaction_A,_Citrate_hydro-lyase)                     glycine_hydroxymethyltransferase,_reversible   dihydroxy-acid_dehydratase_(2,3-dihydroxy-3-methylbutanoate)                                               sulfite_reductase_(NADPH2)                           dihydrodipicolinate_synthase                                               IMP_cyclohydrolase                                        2-isopropylmalate_hydratase 3-dehydroquinate_dehydratase,_irreversible                                                        dihydroorotase                        3-hydroxyacyl-[ACP]_dehydratase_(n-C8_0)                              3-hydroxyacyl-[ACP]_dehydratase_(n-C4_0)                        3-hydroxyacyl-[ACP]_dehydratase_(n-C6_0)              3-hydroxyacyl-[ACP]_dehydratase_(n-C10_0) Dihydroxy-acid_dehydratase_(2,3-dihydroxy-3-methylpentanoate)            L-glutamate_5-semialdehyde_dehydratase_(spontaneous)                    prephenate_dehydratase          3-hydroxyacyl-[ACP]_dehydratase_(n-C12_0)                3-hydroxyacyl-[ACP]_dehydratase_(n-C14_1)          3-hydroxyacyl-[ACP]_dehydratase_(n-C12_1) 3-hydroxyacyl-[ACP]_dehydratase_(n-C16_1)     3-hydroxyacyl-[ACP]_dehydratase_(n-C14_0)   3-hydroxyacyl-[ACP]_dehydratase_(n-C16_0)               imidazoleglycerol-phosphate_dehydratase tryptophan_synthase_(indoleglycerol_phosphate)_001                                   indole-3-glycerol-phosphate_synthase                                    3-hydroxyacyl-[ACP]_dehydratase_(n-C18_1)             ribonucleoside-diphosphate_reductase_(CDP)                                                      ribonucleoside-diphosphate_reductase_(GDP)                                                      ribonucleoside-diphosphate_reductase_(UDP)   ribonucleoside-diphosphate_reductase_(ADP)                                                  dTDPglucose_4,6-dehydratase                     iron-sulfur_cluster_damage_(peroxide,_spontaneous)                                         2C-methyl-D-erythritol_2,4_cyclodiphosphate_dehydratase 1-hydroxy-2-methyl-2-(E)-butenyl_4-diphosphate_reductase_(ipdp)                                                porphobilinogen_synthase                                                         quinolinate_synthase                                                riboflavin_synthase_001    1-hydroxy-2-methyl-2-(E)-butenyl_4-diphosphate_reductase_(dmpp)                               coproporphyrinogen_oxidase_(O2_required)                                      uroporphyrinogen-III_synthase                                   O-succinylbenzoate-CoA_synthase                                  1,4-dihydroxy-2-napthoyl-CoA_synthase                                                   Pyridoxine_5'-phosphate_synthase                                           thiazole_phosphate_synthesis                                                       molybdenum_cofactor_synthase                      3-Oxo-pimeloyl-[ACP]_methyl_ester_dehydratase                      3-Oxo-glutaryl-[ACP]_methyl_ester_dehydratase
                                                                                                            39.53%                                                                                                            30.52%                                                                    15.07%                                                            6.648%                                                              1.725%                                                          0.8591%                                                        0.6715%                                                                  0.5877%                                                0.5707%                                                          0.4165%                                                             0.346%                                     0.294%                                                               0.2532%                                                         0.2475%                                                               0.2475%                                                         0.2475%                                                0.2475%                                                       0.2231%                                                         0.1698%                                   0.1423%                                            0.1345%                                                   0.113%                                             0.113%                                    0.113%                                       0.1023%                                    0.09588%                                              0.07276%                                           0.04366%                                                               0.04366%                                                                     0.03844%                                               0.02024%                                                                                        0.02024%                                                                                        0.01961%                                     0.01961%                                                                    0.006443%                                                              0.005871%                                                                                       0.005237%                                                       0.004489%                                                                0.00423%                                                                    0.003603%                                                               0.00141%                                                         0.0007485%                                                             0.0007051%                                                         0.0005288%                                                        0.0003525%                                                             0.0003525%                                                                         0.0003525%                                                             0.0003525%                                                                         0.0001028%                                                         1.581e-06%                                                         1.581e-06%
                                                                                                           42.7419                                                                                                           33.0053                                                                   16.2977                                                           7.18853                                                             1.86553                                                         0.928977                                                       0.726135                                                                 0.635561                                               0.617166                                                           0.4504                                                           0.374187                                   0.317899                                                              0.273794                                                        0.267692                                                              0.267692                                                        0.267692                                                0.26769                                                      0.241299                                                        0.183597                                  0.153871                                           0.145484                                                 0.122206                                           0.122206                                  0.122206                                      0.110649                                    0.103682                                             0.0786841                                          0.0472108                                                              0.0472108                                                                    0.0415627                                              0.0218916                                                                                       0.0218916                                                                                       0.0212019                                    0.0212019                                                                     0.006967                                                             0.00634902                                                                                      0.00566352                                                      0.00485408                                                              0.00457458                                                                   0.00389591                                                             0.00152486                                                         0.00080944                                                            0.000762429                                                        0.000571822                                                       0.000381215                                                            0.000381215                                                                        0.000381215                                                            0.000381215                                                                        0.000111116                                                        1.70948e-06                                                        1.70948e-06
H2O[p]
-outgoing 40.3047
                                                          H2O_transport_via_diffusion_(extracellular_to_periplasm)                                                             murein_D,D-carboxypeptidase_(murein5px4p)_(periplasm)                      murein_D,D-carboxypeptidase_(murein5p4p)_(periplasm)              murein_D,D-carboxypeptidase_(murein5p5p)_(periplasm)                  murein_L,D-endopeptidase_(murein3px3p)_(periplasm)            murein_L,D-carboxypeptidase_(murein5px3p)_(periplasm)       murein_D,D-carboxypeptidase_(murein5px4px4p)_(periplasm)                    murein_L,D-carboxypeptidase_(murein5px4p)_(periplasm)                    glutathione_hydralase_(periplasmic)
                                                                                                            99.96%                                                                                                          0.01155%                                                                  0.01141%                                                          0.01141%                                                           0.002852%                                                        0.002852%                                                      0.001427%                                                                0.001283%                                             1.213e-28%
                                                                                                           40.2874                                                                                                        0.00465663                                                                0.00459936                                                        0.00459936                                                          0.00114963                                                       0.00114963                                                    0.000575241                                                              0.000517119                                            4.89094e-29
-incoming 40.3047
                                                                           H2O_transport_via_diffusion_(periplasm)
                                                                                                              100%
                                                                                                           40.3047
Hydrogen_peroxide
-outgoing 0.00317451
                                                                iron-sulfur_cluster_damage_(peroxide,_spontaneous)
                                                                                                              100%
                                                                                                        0.00317451
-incoming 0.00317451
                                                                                           L-aspartate_oxidase_004                                                                                                    malate_oxidase                                           pyridoxine_5'-phosphate_oxidase
                                                                                                            61.36%                                                                                                            32.63%                                                                    6.004%
                                                                                                        0.00194796                                                                                                        0.00103595                                                               0.000190607
IMP
-outgoing 0.4504
                                                                                         adenylosuccinate_synthase                                                                                                 IMP_dehydrogenase
                                                                                                            55.11%                                                                                                            44.89%
                                                                                                          0.248206                                                                                                          0.202194
-incoming 0.4504
                                                                                                IMP_cyclohydrolase
                                                                                                              100%
                                                                                                            0.4504
IscS_sulfur_acceptor_protein
-outgoing 0.00150862
                                                                                        ISC_Cysteine_desulfuration
                                                                                                              100%
                                                                                                        0.00150862
-incoming 0.00150862
                                                                                            ISC_[2Fe-2S]_Synthesis                                                                                         ISC_[2Fe-2S]_Synthesis_II                                          MoaD_sulfuration_(nadh,_assumed)                                      thiazole_phosphate_synthesis                                           ISC_[2Fe-2S]_regeneration
                                                                                                            30.93%                                                                                                            28.44%                                                                    27.88%                                                            12.63%                                                             0.1133%
                                                                                                       0.000466689                                                                                                        0.00042908                                                               0.000420533                                                       0.000190607                                                         1.70948e-06
IscS_with_bound_sulfur
-outgoing 0.00150862
                                                                                            ISC_[2Fe-2S]_Synthesis                                                                                         ISC_[2Fe-2S]_Synthesis_II                                          MoaD_sulfuration_(nadh,_assumed)                                      thiazole_phosphate_synthesis                                           ISC_[2Fe-2S]_regeneration
                                                                                                            30.93%                                                                                                            28.44%                                                                    27.88%                                                            12.63%                                                             0.1133%
                                                                                                       0.000466689                                                                                                        0.00042908                                                               0.000420533                                                       0.000190607                                                         1.70948e-06
-incoming 0.00150862
                                                                                        ISC_Cysteine_desulfuration
                                                                                                              100%
                                                                                                        0.00150862
IscU_scaffold_protein
-outgoing 0.000235054
                                                                                            ISC_[2Fe-2S]_Synthesis                                                                                         ISC_[2Fe-2S]_regeneration
                                                                                                            99.27%                                                                                                           0.7273%
                                                                                                       0.000233344                                                                                                       1.70948e-06
-incoming 0.000235054
                                                                                             ISC_[4Fe-4S]_Transfer                                                                                             ISC_[2Fe-2S]_Transfer
                                                                                                            91.27%                                                                                                            8.727%
                                                                                                        0.00021454                                                                                                       2.05138e-05
IscU_with_bound_[2Fe-2S]_cluster
-outgoing 0.000235054
                                                                                         ISC_[2Fe-2S]_Synthesis_II                                                                                             ISC_[2Fe-2S]_Transfer
                                                                                                            91.27%                                                                                                            8.727%
                                                                                                        0.00021454                                                                                                       2.05138e-05
-incoming 0.000235054
                                                                                            ISC_[2Fe-2S]_Synthesis                                                                                         ISC_[2Fe-2S]_regeneration
                                                                                                            99.27%                                                                                                           0.7273%
                                                                                                       0.000233344                                                                                                       1.70948e-06
Isochorismate
-outgoing 0.000953037
                                                                                                   isochorismatase                                           2-succinyl-5-enolpyruvyl-6-hydroxy-3-cyclohexene-1-carboxylate_synthase
                                                                                                               60%                                                                                                               40%
                                                                                                       0.000571822                                                                                                       0.000381215
-incoming 0.000953037
                                                                                            isochorismate_synthase
                                                                                                              100%
                                                                                                       0.000953037
Isopentenyl_diphosphate
-outgoing 0.00485408
                                                                                 Octaprenyl_pyrophosphate_synthase                                                                                           geranyltranstransferase                                             dimethylallyltranstransferase                                 Undecaprenyl_diphosphate_synthase
                                                                                                             58.9%                                                                                                            16.68%                                                                    16.68%                                                            7.748%
                                                                                                        0.00285911                                                                                                        0.00080944                                                                0.00080944                                                       0.000376086
-incoming 0.00485408
                                                   1-hydroxy-2-methyl-2-(E)-butenyl_4-diphosphate_reductase_(ipdp)
                                                                                                              100%
                                                                                                        0.00485408
L-Alanine
-outgoing 0.470971
                                                                                                           Biomass                                                                         UDP-N-acetylmuramoyl-L-alanine_synthetase                                                          alanine_racemase                                   8-amino-7-oxononanoate_synthase
                                                                                                            90.59%                                                                                                            5.005%                                                                    4.407%                                                         0.000363%
                                                                                                          0.426643                                                                                                         0.0235712                                                                 0.0207548                                                       1.70948e-06
-incoming 0.470971
                                                                                            L-alanine_transaminase                                                                                        ISC_Cysteine_desulfuration
                                                                                                            99.68%                                                                                                           0.3203%
                                                                                                          0.469463                                                                                                        0.00150862
L-Aspartate
-outgoing 2.43642
                                                                                                  aspartate_kinase                                                           phosphoribosylaminoimidazolesuccinocarboxamide_synthase                                            aspartate_carbamoyltransferase                                         adenylosuccinate_synthase                                          argininosuccinate_synthase                                            asparagine_synthetase                                                        Biomass                                                  L-aspartate_oxidase_004                              aspartate_1-decarboxylase
                                                                                                             36.7%                                                                                                            15.26%                                                                    11.24%                                                            10.19%                                                              10.08%                                                           8.217%                                                         8.217%                                                                 0.07995%                                               0.02021%
                                                                                                          0.894181                                                                                                          0.371716                                                                  0.273794                                                          0.248206                                                             0.24567                                                         0.200208                                                       0.200208                                                               0.00194796                                            0.000492331
-incoming 2.43642
                                                                                            aspartate_transaminase
                                                                                                              100%
                                                                                                           2.43642
L-Aspartate_4-semialdehyde
-outgoing 0.894181
                                                                                  homoserine_dehydrogenase_(NADPH)                                                                                      dihydrodipicolinate_synthase
                                                                                                            65.49%                                                                                                            34.51%
                                                                                                          0.585598                                                                                                          0.308583
-incoming 0.894181
                                                                              aspartate-semialdehyde_dehydrogenase
                                                                                                              100%
                                                                                                          0.894181
L-Cysteine
-outgoing 0.211854
                                                                           O-succinylhomoserine_lyase_(L-cysteine)                                                                                                           Biomass                                                ISC_Cysteine_desulfuration                               phosphopantothenate-cysteine_ligase                                   gamma-glutamylcysteine_synthetase
                                                                                                            63.06%                                                                                                             35.9%                                                                   0.7121%                                                           0.2324%                                                            0.08997%
                                                                                                            0.1336                                                                                                         0.0760617                                                                0.00150862                                                       0.000492331                                                         0.000190607
-incoming 0.211854
                                                                                                 cysteine_synthase
                                                                                                              100%
                                                                                                          0.211854
L-Glutamate
-outgoing 8.45511
                                                                                            aspartate_transaminase                                                                                              glutamine_synthetase                                                phosphoserine_transaminase                                            L-alanine_transaminase                                 leucine_transaminase_(irreversible)                                              valine_transaminase                           succinyldiaminopimelate_transaminase                                               N-acetylglutamate_synthase                           acetylornithine_transaminase                                          isoleucine_transaminase                                                            Biomass                         glutamate_5-kinase                                            phenylalanine_transaminase                                           tyrosine_transaminase                                     histidinol-phosphate_transaminase                                              glutamate_racemase                               Glutamyl-tRNA_synthetase                                        dihydrofolate_synthase O-Phospho-4-hydroxy-L-threonine_2-oxoglutarate_aminotransferase         gamma-glutamylcysteine_synthetase
                                                                                                            28.82%                                                                                                            17.57%                                                                    17.15%                                                            5.552%                                                              4.426%                                                           4.157%                                                          3.65%                                                                    3.31%                                                  3.31%                                                           2.854%                                                             2.585%                                     2.171%                                                                 1.82%                                                          1.357%                                                               0.9306%                                                         0.2788%                                                0.0541%                                                     0.009017%                                                       0.002254%                                 0.002254%
                                                                                                           2.43642                                                                                                           1.48515                                                                   1.45008                                                          0.469463                                                            0.374187                                                         0.351456                                                       0.308583                                                                 0.279871                                               0.279871                                                         0.241299                                                           0.218568                                   0.183597                                                              0.153871                                                         0.11472                                                             0.0786841                                                       0.0235712                                             0.00457458                                                   0.000762429                                                     0.000190607                               0.000190607
-incoming 8.45511
                                                                                    glutamate_dehydrogenase_(NADP)                                                              glutamine_phosphoribosyldiphosphate_amidotransferase                                phosphoribosylformylglycinamidine_synthase                                                      GMP_synthase                                            CTP_synthase_(glutamine)                          Imidazole-glycerol-3-phosphate_synthase                    glutamine-fructose-6-phosphate_transaminase                                                    anthranilate_synthase                     4-amino-4-deoxychorismate_synthase L-glutamate_transport_via_proton_symport,_reversible_(periplasm)
                                                                                                            85.02%                                                                                                            4.399%                                                                    4.399%                                                            2.391%                                                              1.571%                                                          0.9306%                                                        0.7224%                                                                  0.5584%                                              0.009017%                                                       5.785e-28%
                                                                                                           7.18853                                                                                                          0.371907                                                                  0.371907                                                          0.202194                                                            0.132842                                                        0.0786841                                                      0.0610764                                                                0.0472108                                            0.000762429                                                      4.89094e-29
L-Glutamine
-outgoing 1.48515
                                                              glutamine_phosphoribosyldiphosphate_amidotransferase                                                                        phosphoribosylformylglycinamidine_synthase                                                                   Biomass                                                      GMP_synthase                                            CTP_synthase_(glutamine)                          Imidazole-glycerol-3-phosphate_synthase                    glutamine-fructose-6-phosphate_transaminase                                                    anthranilate_synthase                     4-amino-4-deoxychorismate_synthase
                                                                                                            25.04%                                                                                                            25.04%                                                                    14.72%                                                            13.61%                                                              8.945%                                                           5.298%                                                         4.112%                                                                   3.179%                                               0.05134%
                                                                                                          0.371907                                                                                                          0.371907                                                                  0.218568                                                          0.202194                                                            0.132842                                                        0.0786841                                                      0.0610764                                                                0.0472108                                            0.000762429
-incoming 1.48515
                                                                                              glutamine_synthetase
                                                                                                              100%
                                                                                                           1.48515
L-Homocysteine
-outgoing 0.134746
                                                                                               methionine_synthase
                                                                                                              100%
                                                                                                          0.134746
-incoming 0.134746
                                                                                             cystathionine_b-lyase                                                                             S-ribosylhomocysteine_cleavage_enzyme
                                                                                                            99.15%                                                                                                             0.85%
                                                                                                            0.1336                                                                                                        0.00114535
L-Homoserine
-outgoing 0.585598
                                                                                                 homoserine_kinase                                                                                  homoserine_O-succinyltransferase
                                                                                                            77.19%                                                                                                            22.81%
                                                                                                          0.451998                                                                                                            0.1336
-incoming 0.585598
                                                                                  homoserine_dehydrogenase_(NADPH)
                                                                                                              100%
                                                                                                          0.585598
L-Malate
-outgoing 1.80096
                                                                                              malate_dehydrogenase                                                                                                    malate_oxidase
                                                                                                            99.94%                                                                                                          0.05752%
                                                                                                           1.79992                                                                                                        0.00103595
-incoming 1.80096
                                                                                                          fumarase
                                                                                                              100%
                                                                                                           1.80096
L-Methionine
-outgoing 0.134943
                                                                                                           Biomass                                                                                    methionine_adenosyltransferase
                                                                                                            94.59%                                                                                                            5.409%
                                                                                                          0.127644                                                                                                        0.00729949
-incoming 0.134943
                                                                                               methionine_synthase                                                                                                    tyrosine_lyase                                                          Lipoate_synthase                                                   Biotin_synthase
                                                                                                            99.85%                                                                                                           0.1413%                                                                   0.0038%                                                         0.001267%
                                                                                                          0.134746                                                                                                       0.000190607                                                               5.12845e-06                                                       1.70948e-06
L-Serine
-outgoing 1.45008
                                                                      glycine_hydroxymethyltransferase,_reversible                                                                                        serine_O-acetyltransferase                                                                   Biomass                tryptophan_synthase_(indoleglycerol_phosphate)_001                                Phosphatidylserine_syntase_(n-C16_0)                             Phosphatidylserine_syntase_(n-C16_1)                           Phosphatidylserine_syntase_(n-C18_1)                                              (L-seryl)adenylate_synthase
                                                                                                            64.06%                                                                                                            14.61%                                                                    12.36%                                                            3.256%                                                              2.603%                                                           2.025%                                                         1.044%                                                                 0.03943%
                                                                                                          0.928977                                                                                                          0.211854                                                                  0.179226                                                         0.0472108                                                           0.0377488                                                        0.0293604                                                      0.0151323                                                              0.000571822
-incoming 1.45008
                                                                              phosphoserine_phosphatase_(L-serine)
                                                                                                              100%
                                                                                                           1.45008
L-Threonine
-outgoing 0.451998
                                                                                             L-threonine_deaminase                                                                                                           Biomass
                                                                                                            53.38%                                                                                                            46.62%
                                                                                                          0.241299                                                                                                          0.210699
-incoming 0.451998
                                                                                                threonine_synthase
                                                                                                              100%
                                                                                                          0.451998
L-Tyrosine
-outgoing 0.11472
                                                                                                           Biomass                                                                                                    tyrosine_lyase
                                                                                                            99.83%                                                                                                           0.1662%
                                                                                                          0.114529                                                                                                       0.000190607
-incoming 0.11472
                                                                                             tyrosine_transaminase
                                                                                                              100%
                                                                                                           0.11472
Malonyl-CoA
-outgoing 1.86666
                                                                                      Malonyl-CoA-ACP_transacylase                                                                                                           Biomass                                             Malonyl-CoA_methyltransferase
                                                                                                              100%                                                                                                         0.001419%                                                                9.158e-05%
                                                                                                           1.86663                                                                                                        2.6497e-05                                                               1.70948e-06
-incoming 1.86666
                                                                                            acetyl-CoA_carboxylase
                                                                                                              100%
                                                                                                           1.86666
Malonyl-[ACP]
-outgoing 1.86663
                                                                                    beta-ketoacyl-ACP_synthase_(2)                                                                                 3-oxoacyl-[ACP]_synthase_(n-C6_0)                                         3-oxoacyl-[ACP]_synthase_(n-C8_0)                                3-oxoacyl-[ACP]_synthase_(n-C10_0)                                  3-oxoacyl-[ACP]_synthase_(n-C12_0)                               3-oxoacyl-[ACP]_synthase_(n-C14_0)                             3-oxoacyl-[ACP]_synthase_(n-C12_1)                                       3-oxoacyl-[ACP]_synthase_(n-C14_1)                     3-oxoacyl-[ACP]_synthase_(n-C16_1)                               3-oxoacyl-[ACP]_synthase_(n-C16_0)                                 3-oxoacyl-[ACP]_synthase_(n-C18_1) 3-Oxo-pimeloyl-[ACP]_methyl_ester_synthase                            3-Oxo-glutaryl-[ACP]_methyl_ester_synthase
                                                                                                            14.34%                                                                                                            14.34%                                                                    14.34%                                                            14.34%                                                              7.794%                                                           7.421%                                                         6.547%                                                                   6.547%                                                 6.547%                                                           5.554%                                                             2.227%                                 9.158e-05%                                                            9.158e-05%
                                                                                                          0.267692                                                                                                          0.267692                                                                  0.267692                                                           0.26769                                                            0.145484                                                         0.138517                                                       0.122206                                                                 0.122206                                               0.122206                                                         0.103682                                                          0.0415627                                1.70948e-06                                                           1.70948e-06
-incoming 1.86663
                                                                                      Malonyl-CoA-ACP_transacylase
                                                                                                              100%
                                                                                                           1.86663
Molybdate
-outgoing 0.0001171
                                                                                      molybdenum_cofactor_synthase                                                                                                           Biomass
                                                                                                            94.89%                                                                                                            5.109%
                                                                                                       0.000111116                                                                                                       5.98319e-06
-incoming 0.0001171
                                                                    molybdate_transport_via_ABC_system_(periplasm)
                                                                                                              100%
                                                                                                         0.0001171
Myristoyl-ACP_(n-C14_0ACP)
-outgoing 0.110649
                                                                                3-oxoacyl-[ACP]_synthase_(n-C16_0)                                                                   Endotoxin_Synthesis_(myristoyl_transferase)_001
                                                                                                             93.7%                                                                                                            6.296%
                                                                                                          0.103682                                                                                                          0.006967
-incoming 0.110649
                                                                            enoyl-[ACP]_reductase_(NADH)_(n-C14_0)
                                                                                                              100%
                                                                                                          0.110649
NAD+
-outgoing 33.6548
                                                                          glyceraldehyde-3-phosphate_dehydrogenase                                                                                            pyruvate_dehydrogenase                                                      malate_dehydrogenase                                    phosphoglycerate_dehydrogenase                                        2-Oxoglutarate_dehydrogenase                                  3-isopropylmalate_dehydrogenase                                              IMP_dehydrogenase                                                 histidinol_dehydrogenase                               prephenate_dehydrogenase                                          Glycine_Cleavage_System                                             Glycerol_dehydrogenase                                    Biomass                                          Glycolaldehyde_dehydrogenase                 2,3-dihydro-2,3-dihydroxybenzoate_dehydrogenase                                                            NAD_kinase           4-amino-2-methyl-5-phosphomethylpyrimidine_synthetase           Erythronate_4-phosphate_(4per)_dehydrogenase                              Pyridoxine_5'-phosphate_synthase                             Erythrose_4-phosphate_dehydrogenase      sirohydrochlorin_dehydrogenase_(NAD)                                   Lipoate_synthase                     D-Lactaldehyde_NAD+_1-oxidoreductase lacaldehyde_reductase_(R-propane-1,2-diol_forming)  acetaldehyde_dehydrogenase_(acetylating)                   D-lactate_dehydrogenase_001
                                                                                                            52.73%                                                                                                            32.14%                                                                    5.348%                                                            4.309%                                                               2.78%                                                           1.112%                                                        0.6008%                                                                  0.4676%                                                0.3409%                                                          0.1428%                                                           0.01629%                                  0.004538%                                                             0.002265%                                                       0.001699%                                                             0.001135%                                                      0.0005664%                                             0.0005664%                                                    0.0005664%                                                      0.0005664%                                0.0005664%                                         7.619e-06%                                               1.125e-28%                                         1.125e-28%                                1.031e-28%                                    7.911e-30%
                                                                                                           17.7474                                                                                                           10.8158                                                                   1.79992                                                           1.45008                                                             0.93545                                                         0.374187                                                       0.202194                                                                 0.157368                                                0.11472                                                        0.0480544                                                         0.00548231                                 0.00152742                                                           0.000762429                                                     0.000571822                                                           0.000382069                                                     0.000190607                                            0.000190607                                                   0.000190607                                                     0.000190607                               0.000190607                                        2.56422e-06                                              3.78653e-29                                        3.78653e-29                               3.47099e-29                                   2.66241e-30
-incoming 33.6548
                                                         NADH_dehydrogenase_(ubiquinone-8_&_3_protons)_(periplasm)                                                                             enoyl-[ACP]_reductase_(NADH)_(n-C4_0)                                     enoyl-[ACP]_reductase_(NADH)_(n-C8_0)                             enoyl-[ACP]_reductase_(NADH)_(n-C6_0)                              enoyl-[ACP]_reductase_(NADH)_(n-C12_0)                           enoyl-[ACP]_reductase_(NADH)_(n-C10_0)                5,10-methylenetetrahydrofolate_reductase_(NADH)                                   enoyl-[ACP]_reductase_(NADH)_(n-C12_1)                 enoyl-[ACP]_reductase_(NADH)_(n-C16_1)                           enoyl-[ACP]_reductase_(NADH)_(n-C14_1)                             enoyl-[ACP]_reductase_(NADH)_(n-C14_0)     enoyl-[ACP]_reductase_(NADH)_(n-C16_0)                                enoyl-[ACP]_reductase_(NADH)_(n-C18_1) 1-hydroxy-2-methyl-2-(E)-butenyl_4-diphosphate_reductase_(ipdp)                                                    NAD_synthase_(nh3) 1-hydroxy-2-methyl-2-(E)-butenyl_4-diphosphate_reductase_(dmpp)                                      FAD_reductase_001                              MoaD_sulfuration_(nadh,_assumed)                                Hydroxypyruvate_reductase_(NADH)
                                                                                                            94.47%                                                                                                           0.7954%                                                                   0.7954%                                                           0.7954%                                                             0.4323%                                                          0.4323%                                                        0.4009%                                                                  0.3631%                                                0.3631%                                                          0.3631%                                                            0.3288%                                    0.3081%                                                               0.1235%                                                        0.01442%                                                             0.005788%                                                       0.002405%                                              0.001968%                                                      0.00125%                                                       0.001133%
                                                                                                           31.7942                                                                                                          0.267692                                                                  0.267692                                                          0.267692                                                            0.145484                                                         0.145484                                                       0.134936                                                                 0.122206                                               0.122206                                                         0.122206                                                           0.110649                                   0.103682                                                             0.0415627                                                      0.00485408                                                            0.00194796                                                      0.00080944                                            0.000662425                                                   0.000420533                                                     0.000381215
NADH
-outgoing 33.6529
                                                         NADH_dehydrogenase_(ubiquinone-8_&_3_protons)_(periplasm)                                                                             enoyl-[ACP]_reductase_(NADH)_(n-C4_0)                                     enoyl-[ACP]_reductase_(NADH)_(n-C8_0)                             enoyl-[ACP]_reductase_(NADH)_(n-C6_0)                              enoyl-[ACP]_reductase_(NADH)_(n-C12_0)                           enoyl-[ACP]_reductase_(NADH)_(n-C10_0)                5,10-methylenetetrahydrofolate_reductase_(NADH)                                   enoyl-[ACP]_reductase_(NADH)_(n-C12_1)                 enoyl-[ACP]_reductase_(NADH)_(n-C16_1)                           enoyl-[ACP]_reductase_(NADH)_(n-C14_1)                             enoyl-[ACP]_reductase_(NADH)_(n-C14_0)     enoyl-[ACP]_reductase_(NADH)_(n-C16_0)                                enoyl-[ACP]_reductase_(NADH)_(n-C18_1) 1-hydroxy-2-methyl-2-(E)-butenyl_4-diphosphate_reductase_(ipdp)       1-hydroxy-2-methyl-2-(E)-butenyl_4-diphosphate_reductase_(dmpp)                                               FAD_reductase_001                       MoaD_sulfuration_(nadh,_assumed)                              Hydroxypyruvate_reductase_(NADH)                                                         Biomass
                                                                                                            94.48%                                                                                                           0.7955%                                                                   0.7955%                                                           0.7955%                                                             0.4323%                                                          0.4323%                                                         0.401%                                                                  0.3631%                                                0.3631%                                                          0.3631%                                                            0.3288%                                    0.3081%                                                               0.1235%                                                        0.01442%                                                             0.002405%                                                       0.001968%                                               0.00125%                                                     0.001133%                                                      0.0001143%
                                                                                                           31.7942                                                                                                          0.267692                                                                  0.267692                                                          0.267692                                                            0.145484                                                         0.145484                                                       0.134936                                                                 0.122206                                               0.122206                                                         0.122206                                                           0.110649                                   0.103682                                                             0.0415627                                                      0.00485408                                                            0.00080944                                                     0.000662425                                            0.000420533                                                   0.000381215                                                     3.84634e-05
-incoming 33.6529
                                                                          glyceraldehyde-3-phosphate_dehydrogenase                                                                                            pyruvate_dehydrogenase                                                      malate_dehydrogenase                                    phosphoglycerate_dehydrogenase                                        2-Oxoglutarate_dehydrogenase                                  3-isopropylmalate_dehydrogenase                                              IMP_dehydrogenase                                                 histidinol_dehydrogenase                               prephenate_dehydrogenase                                          Glycine_Cleavage_System                                             Glycerol_dehydrogenase               Glycolaldehyde_dehydrogenase                       2,3-dihydro-2,3-dihydroxybenzoate_dehydrogenase           4-amino-2-methyl-5-phosphomethylpyrimidine_synthetase                          Erythronate_4-phosphate_(4per)_dehydrogenase                                Pyridoxine_5'-phosphate_synthase                    Erythrose_4-phosphate_dehydrogenase                          sirohydrochlorin_dehydrogenase_(NAD)                                                Lipoate_synthase      D-Lactaldehyde_NAD+_1-oxidoreductase lacaldehyde_reductase_(R-propane-1,2-diol_forming)                 acetaldehyde_dehydrogenase_(acetylating)                        D-lactate_dehydrogenase_001
                                                                                                            52.74%                                                                                                            32.14%                                                                    5.348%                                                            4.309%                                                               2.78%                                                           1.112%                                                        0.6008%                                                                  0.4676%                                                0.3409%                                                          0.1428%                                                           0.01629%                                  0.002266%                                                             0.001699%                                                      0.0005664%                                                            0.0005664%                                                      0.0005664%                                             0.0005664%                                                    0.0005664%                                                       7.62e-06%                                1.125e-28%                                         1.125e-28%                                               1.031e-28%                                         7.911e-30%
                                                                                                           17.7474                                                                                                           10.8158                                                                   1.79992                                                           1.45008                                                             0.93545                                                         0.374187                                                       0.202194                                                                 0.157368                                                0.11472                                                        0.0480544                                                         0.00548231                                0.000762429                                                           0.000571822                                                     0.000190607                                                           0.000190607                                                     0.000190607                                            0.000190607                                                   0.000190607                                                     2.56422e-06                               3.78653e-29                                        3.78653e-29                                              3.47099e-29                                        2.66241e-30
NADP+
-outgoing 13.9176
                                                                                    phosphogluconate_dehydrogenase                                                                                 glucose_6-phosphate_dehydrogenase                                           isocitrate_dehydrogenase_(NADP)                    methylenetetrahydrofolate_dehydrogenase_(NADP)                                                             Biomass
                                                                                                            40.35%                                                                                                            40.35%                                                                     13.4%                                                            5.893%                                                          0.0006878%
                                                                                                           5.61586                                                                                                           5.61586                                                                   1.86553                                                           0.82021                                                         9.57311e-05
-incoming 13.9176
                                                                                    glutamate_dehydrogenase_(NADP)                                                                              aspartate-semialdehyde_dehydrogenase             ketol-acid_reductoisomerase_(2,3-dihydroxy-3-methylbutanoate)                                        sulfite_reductase_(NADPH2)                                    homoserine_dehydrogenase_(NADPH)                                          shikimate_dehydrogenase                          dihydrodipicolinate_reductase_(NADPH)                                            thioredoxin_reductase_(NADPH)                N-acetyl-g-glutamyl-phosphate_reductase                               3-oxoacyl-[ACP]_reductase_(n-C6_0)                                 3-oxoacyl-[ACP]_reductase_(n-C4_0)         3-oxoacyl-[ACP]_reductase_(n-C8_0)                                   3-oxoacyl-[ACP]_reductase_(n-C10_0)                    ketol-acid_reductoisomerase_(2-Acetolactate)                                     pyrroline-5-carboxylate_reductase                          glutamate-5-semialdehyde_dehydrogenase                    3-oxoacyl-[ACP]_reductase_(n-C12_0)                     glycerol-3-phosphate_dehydrogenase_(NADP)                             3-oxoacyl-[ACP]_reductase_(n-C14_0)       3-oxoacyl-[ACP]_reductase_(n-C12_1)                3-oxoacyl-[ACP]_reductase_(n-C14_1)                      3-oxoacyl-[ACP]_reductase_(n-C16_1)                3-oxoacyl-[ACP]_reductase_(n-C16_0)       3-oxoacyl-[ACP]_reductase_(n-C18_1) UDP-N-acetylenolpyruvoylglucosamine_reductase                     dihydrofolate_reductase                      dTDP-4-dehydrorhamnose_reductase                1-deoxy-D-xylulose_reductoisomerase                                                glutamyl-tRNA_reductase                                                2-dehydropantoate_2-reductase                                             NAD_kinase                                               5-amino-6-(5-phosphoribosylamino)uracil_reductase                                                                                  tyrosine_lyase                 thiazole_phosphate_synthesis                                  3-Oxo-glutaryl-[ACP]_methyl_ester_reductase                             Enoylpimeloyl-[ACP]_methyl_ester_reductase                                                     3-Oxo-pimeloyl-[ACP]_methyl_ester_reductase                      Enoylglutaryl-[ACP]_methyl_ester_reductase
                                                                                                            51.65%                                                                                                            6.425%                                                                    5.217%                                                            4.567%                                                              4.208%                                                           2.284%                                                         2.217%                                                                   2.141%                                                 2.011%                                                           1.923%                                                             1.923%                                     1.923%                                                                1.923%                                                          1.734%                                                                1.319%                                                          1.319%                                                 1.045%                                                        1.032%                                                         0.9953%                                   0.8781%                                            0.8781%                                                  0.8781%                                             0.745%                                   0.2986%                                       0.1694%                                     0.1578%                                              0.05006%                                           0.04069%                                                               0.03287%                                                                    0.003537%                                              0.002745%                                                                                       0.002739%                                                                                        0.00137%                                     0.00137%                                                                   1.228e-05%                                                             1.228e-05%                                                                                      1.228e-05%                                                      1.228e-05%
                                                                                                           7.18853                                                                                                          0.894181                                                                  0.726135                                                          0.635561                                                            0.585598                                                         0.317899                                                       0.308583                                                                 0.298041                                               0.279871                                                         0.267692                                                           0.267692                                   0.267692                                                               0.26769                                                        0.241299                                                              0.183597                                                        0.183597                                               0.145484                                                      0.143646                                                        0.138517                                  0.122206                                           0.122206                                                 0.122206                                           0.103682                                 0.0415627                                     0.0235712                                   0.0219643                                              0.006967                                         0.00566352                                                             0.00457458                                                                  0.000492331                                            0.000382069                                                                                     0.000381215                                                                                     0.000190607                                  0.000190607                                                                  1.70948e-06                                                            1.70948e-06                                                                                     1.70948e-06                                                     1.70948e-06
NADPH
-outgoing 13.9175
                                                                                    glutamate_dehydrogenase_(NADP)                                                                              aspartate-semialdehyde_dehydrogenase             ketol-acid_reductoisomerase_(2,3-dihydroxy-3-methylbutanoate)                                        sulfite_reductase_(NADPH2)                                    homoserine_dehydrogenase_(NADPH)                                          shikimate_dehydrogenase                          dihydrodipicolinate_reductase_(NADPH)                                            thioredoxin_reductase_(NADPH)                N-acetyl-g-glutamyl-phosphate_reductase                               3-oxoacyl-[ACP]_reductase_(n-C6_0)                                 3-oxoacyl-[ACP]_reductase_(n-C4_0)         3-oxoacyl-[ACP]_reductase_(n-C8_0)                                   3-oxoacyl-[ACP]_reductase_(n-C10_0)                    ketol-acid_reductoisomerase_(2-Acetolactate)                                     pyrroline-5-carboxylate_reductase                          glutamate-5-semialdehyde_dehydrogenase                    3-oxoacyl-[ACP]_reductase_(n-C12_0)                     glycerol-3-phosphate_dehydrogenase_(NADP)                             3-oxoacyl-[ACP]_reductase_(n-C14_0)       3-oxoacyl-[ACP]_reductase_(n-C12_1)                3-oxoacyl-[ACP]_reductase_(n-C14_1)                      3-oxoacyl-[ACP]_reductase_(n-C16_1)                3-oxoacyl-[ACP]_reductase_(n-C16_0)       3-oxoacyl-[ACP]_reductase_(n-C18_1) UDP-N-acetylenolpyruvoylglucosamine_reductase                     dihydrofolate_reductase                      dTDP-4-dehydrorhamnose_reductase                1-deoxy-D-xylulose_reductoisomerase                                                glutamyl-tRNA_reductase                                                2-dehydropantoate_2-reductase      5-amino-6-(5-phosphoribosylamino)uracil_reductase                                                                                         Biomass                                                                                  tyrosine_lyase                 thiazole_phosphate_synthesis                                  3-Oxo-glutaryl-[ACP]_methyl_ester_reductase                             Enoylpimeloyl-[ACP]_methyl_ester_reductase                                                     3-Oxo-pimeloyl-[ACP]_methyl_ester_reductase                      Enoylglutaryl-[ACP]_methyl_ester_reductase
                                                                                                            51.65%                                                                                                            6.425%                                                                    5.217%                                                            4.567%                                                              4.208%                                                           2.284%                                                         2.217%                                                                   2.141%                                                 2.011%                                                           1.923%                                                             1.923%                                     1.923%                                                                1.923%                                                          1.734%                                                                1.319%                                                          1.319%                                                 1.045%                                                        1.032%                                                         0.9953%                                   0.8781%                                            0.8781%                                                  0.8781%                                             0.745%                                   0.2986%                                       0.1694%                                     0.1578%                                              0.05006%                                           0.04069%                                                               0.03287%                                                                    0.003538%                                              0.002739%                                                                                       0.002057%                                                                                        0.00137%                                     0.00137%                                                                   1.228e-05%                                                             1.228e-05%                                                                                      1.228e-05%                                                      1.228e-05%
                                                                                                           7.18853                                                                                                          0.894181                                                                  0.726135                                                          0.635561                                                            0.585598                                                         0.317899                                                       0.308583                                                                 0.298041                                               0.279871                                                         0.267692                                                           0.267692                                   0.267692                                                               0.26769                                                        0.241299                                                              0.183597                                                        0.183597                                               0.145484                                                      0.143646                                                        0.138517                                  0.122206                                           0.122206                                                 0.122206                                           0.103682                                 0.0415627                                     0.0235712                                   0.0219643                                              0.006967                                         0.00566352                                                             0.00457458                                                                  0.000492331                                            0.000381215                                                                                     0.000286338                                                                                     0.000190607                                  0.000190607                                                                  1.70948e-06                                                            1.70948e-06                                                                                     1.70948e-06                                                     1.70948e-06
-incoming 13.9175
                                                                                    phosphogluconate_dehydrogenase                                                                                 glucose_6-phosphate_dehydrogenase                                           isocitrate_dehydrogenase_(NADP)                    methylenetetrahydrofolate_dehydrogenase_(NADP)
                                                                                                            40.35%                                                                                                            40.35%                                                                     13.4%                                                            5.893%
                                                                                                           5.61586                                                                                                           5.61586                                                                   1.86553                                                           0.82021
O2
-outgoing 16.5065
                                                       cytochrome_oxidase_bo3_(ubiquinol-8__4_protons)_(periplasm)                                                                                           L-aspartate_oxidase_004                                                            malate_oxidase                          coproporphyrinogen_oxidase_(O2_required)                                     pyridoxine_5'-phosphate_oxidase                         2-octaprenyl-6-methoxyphenol_hydroxylase                                 2-Octaprenylphenol_hydroxylase              2-Octaprenyl-3-methyl-6-methoxy-1,4-benzoquinol_hydroxylase
                                                                                                            99.98%                                                                                                           0.0118%                                                                 0.006276%                                                         0.002309%                                                           0.001155%                                                       0.0005774%                                                     0.0005774%                                                               0.0005774%
                                                                                                           16.5027                                                                                                        0.00194796                                                                0.00103595                                                       0.000381215                                                         0.000190607                                                      9.53037e-05                                                    9.53037e-05                                                              9.53037e-05
-incoming 16.5065
                                                                            o2_transport_via_diffusion_(periplasm)
                                                                                                              100%
                                                                                                           16.5065
Octanoyl-ACP_(n-C8_0ACP)
-outgoing 0.267692
                                                                                3-oxoacyl-[ACP]_synthase_(n-C10_0)                                                                                      Lipoyl(octanoyl)_transferase
                                                                                                              100%                                                                                                        0.0009579%
                                                                                                           0.26769                                                                                                       2.56422e-06
-incoming 0.267692
                                                                             enoyl-[ACP]_reductase_(NADH)_(n-C8_0)
                                                                                                              100%
                                                                                                          0.267692
Ornithine
-outgoing 0.279871
                                                                                    ornithine_carbamoyltransferase                                                                                           Ornithine_Decarboxylase
                                                                                                            87.78%                                                                                                            12.22%
                                                                                                           0.24567                                                                                                         0.0342016
-incoming 0.279871
                                                                                       acetylornithine_deacetylase
                                                                                                              100%
                                                                                                          0.279871
Oxaloacetate
-outgoing 4.30196
                                                                                            aspartate_transaminase                                                                                                  citrate_synthase
                                                                                                            56.64%                                                                                                            43.36%
                                                                                                           2.43642                                                                                                           1.86553
-incoming 4.30196
                                                                                   phosphoenolpyruvate_carboxylase                                                                                              malate_dehydrogenase                                                            malate_oxidase
                                                                                                            58.14%                                                                                                            41.84%                                                                  0.02408%
                                                                                                             2.501                                                                                                           1.79992                                                                0.00103595
Oxidized_thioredoxin
-outgoing 0.298041
                                                                                     thioredoxin_reductase_(NADPH)
                                                                                                              100%
                                                                                                          0.298041
-incoming 0.298041
                                                                   phosphoadenylyl-sulfate_reductase_(thioredoxin)                                                                        ribonucleoside-diphosphate_reductase_(CDP)                                ribonucleoside-diphosphate_reductase_(GDP)                        ribonucleoside-diphosphate_reductase_(UDP)                          ribonucleoside-diphosphate_reductase_(ADP)
                                                                                                            71.08%                                                                                                            7.345%                                                                    7.345%                                                            7.114%                                                              7.114%
                                                                                                          0.211854                                                                                                         0.0218916                                                                 0.0218916                                                         0.0212019                                                           0.0212019
Palmitoyl-ACP_(n-C16_0ACP)
-outgoing 0.103682
                                                                      glycerol-3-phosphate_acyltransferase_(C16_0)                                                1-hexadecanoyl-sn-glycerol_3-phosphate_O-acyltransferase_(n-C16_0)
                                                                                                               50%                                                                                                               50%
                                                                                                         0.0518409                                                                                                         0.0518409
-incoming 0.103682
                                                                            enoyl-[ACP]_reductase_(NADH)_(n-C16_0)
                                                                                                              100%
                                                                                                          0.103682
Phosphate
-outgoing 66.8767
                                                               ATP_synthase_(four_protons_for_one_ATP)_(periplasm)                                                                          glyceraldehyde-3-phosphate_dehydrogenase                                                     phosphotransacetylase                             succinyl-CoA_synthetase_(ADP-forming)                    purine-nucleoside_phosphorylase_(Deoxyadenosine)
                                                                                                            63.91%                                                                                                            26.54%                                                                    8.814%                                                           0.7375%                                                          1.368e-28%
                                                                                                           42.7419                                                                                                           17.7474                                                                   5.89434                                                          0.493183                                                         9.15079e-29
-incoming 66.8767
                                                                                                           Biomass                                                                                       ATP_maintenance_requirement                                                  polyphosphate_kinase_002                                   phosphoenolpyruvate_carboxylase                                              acetyl-CoA_carboxylase                                             glutamine_synthetase                           phosphoserine_phosphatase_(L-serine)                                     aspartate-semialdehyde_dehydrogenase phosphate_reversible_transport_via_symport_(periplasm)                                               threonine_synthase                              phosphoribosylaminoimidazole_synthase phosphoribosylformylglycinamidine_synthase                                    phosphoribosylglycinamide_synthase                        phosphoribosylaminoimidazole_carboxylase               phosphoribosylaminoimidazolesuccinocarboxamide_synthase                                       3-dehydroquinate_synthase 3-deoxy-D-arabino-heptulosonate_7-phosphate_synthetase                  3-phosphoshikimate_1-carboxyvinyltransferase                                             chorismate_synthase   N-acetyl-g-glutamyl-phosphate_reductase                     aspartate_carbamoyltransferase                                adenylosuccinate_synthase                     ornithine_carbamoyltransferase                 Sulfate_adenyltransferase               3',5'-bisphosphate_nucleotidase      glutamate-5-semialdehyde_dehydrogenase                              CTP_synthase_(glutamine)                             histidinol-phosphatase                 D-glycero-D-manno-heptose_1,7-bisphosphate_phosphatase       phosphatidylethanolamine_transport_via_ABC_system_(n-C16_0,_periplasm)      UDP-N-acetylglucosamine_1-carboxyvinyltransferase                                                       UDP-N-acetylmuramoyl-L-alanine_synthetase UDP-N-acetylmuramoyl-L-alanyl-D-glutamyl-meso-2,6-diaminopimeloyl-D-alanyl-D-alanine_synthetase                   undecaprenyl-diphosphatase UDP-N-acetylmuramoyl-L-alanyl-D-glutamyl-meso-2,6-diaminopimelate_synthetase                   UDP-N-acetylmuramoyl-L-alanyl-D-glutamate_synthetase                          phosphatidylethanolamine_transport_via_ABC_system_(n-C16_1,_periplasm)         3-deoxy_-D-manno-octulosonic_-acid_8-phosphate_synthase                                3-deoxy-manno-octulosonate-8-phosphatase                                      D-alanine-D-alanine_ligase_(reversible)                   phosphatidylglycerol_phosphate_phosphatase_(n-C16_0)               phosphatidylglycerol_phosphate_phosphatase_(n-C16_1) phosphatidylethanolamine_transport_via_ABC_system_(n-C18_1,_periplasm) phosphatidylglycerol_transport_via_ABC_system_(n-C16_0,_periplasm)                                    methionine_adenosyltransferase     phosphatidylglycerol_transport_via_ABC_system_(n-C16_1,_periplasm)                                        purine-nucleoside_phosphorylase_(Adenosine)      core_oligosaccharide_lipid_A_transport_via_ABC_system_(periplasm) core_oligosaccharide_lipid_A_transport_via_ABC_system_(periplasm_to_extracellular)               phosphatidylglycerol_phosphate_phosphatase_(n-C18_1) phosphatidylglycerol_transport_via_ABC_system_(n-C18_1,_periplasm)           D-alanyl-D-alanine_(DalaDala)_transport_via_ABC_system_(periplasm)                                                    formate-tetrahydrofolate_ligase                                                               quinolinate_synthase                     Dihydroneopterin_monophosphate_dephosphorylase                                                 dihydrofolate_synthase                                                                                           riboflavin_synthase_001                                                                          pyrimidine_phosphatase                    gamma-glutamylcysteine_synthetase                                   Pyridoxine_5'-phosphate_synthase                                             glutathione_synthetase                            Cob(1)alamin_transport_via_ABC_system_(periplasm) molybdate_transport_via_ABC_system_(periplasm)                     dethiobiotin_synthase                                             5'-nucleotidase_(dAMP)_001 glutathione_export_via_ABC_system_(cytoplasm_to_periplasm) L-Cysteinylglycine_(Cys-Gly)_transport_via_ABC_system_(periplasm)
                                                                                                            68.95%                                                                                                             4.71%                                                                    4.183%                                                             3.74%                                                              2.791%                                                           2.221%                                                         2.168%                                                                   1.337%                                                 1.185%                                                          0.6759%                                                            0.5561%                                    0.5561%                                                               0.5561%                                                         0.5558%                                                               0.5558%                                                         0.4754%                                                0.4754%                                                       0.4754%                                                         0.4754%                                   0.4185%                                            0.4094%                                                  0.3711%                                            0.3673%                                   0.3168%                                       0.3168%                                     0.2745%                                               0.1986%                                            0.1177%                                                               0.04167%                                                                     0.04064%                                               0.03525%                                                                                        0.03525%                                                                                        0.03525%                                     0.03525%                                                                     0.03525%                                                               0.03525%                                                                                        0.03161%                                                        0.03125%                                                                0.03125%                                                                     0.03103%                                                               0.02107%                                                           0.01639%                                                               0.01629%                                                           0.01378%                                                          0.01091%                                                               0.01072%                                                                           0.01063%                                                               0.01042%                                                                           0.01042%                                                          0.008447%                                                          0.005523%                                                                    0.004211%                                                                           0.00342%                                                                          0.002913%                                                           0.00114%                                                               0.00114%                                                                                                          0.00114%                                                                                        0.00057%                                            0.000285%                                                          0.000285%                                                          0.000285%                                                                    0.000285%                                     0.0001751%                                2.556e-06%                                                             1.368e-28%                                                 7.313e-29%                                                        7.313e-29%
                                                                                                           46.1098                                                                                                              3.15                                                                   2.79745                                                             2.501                                                             1.86666                                                          1.48515                                                        1.45008                                                                 0.894181                                               0.792512                                                         0.451998                                                           0.371907                                   0.371907                                                              0.371907                                                        0.371716                                                              0.371716                                                        0.317899                                               0.317899                                                      0.317899                                                        0.317899                                  0.279871                                           0.273794                                                 0.248206                                            0.24567                                  0.211854                                      0.211854                                    0.183597                                              0.132842                                          0.0786841                                                               0.027868                                                                    0.0271791                                              0.0235712                                                                                       0.0235712                                                                                       0.0235712                                    0.0235712                                                                    0.0235712                                                              0.0235712                                                                                       0.0211395                                                        0.020901                                                                0.020901                                                                    0.0207548                                                              0.0140921                                                          0.0109612                                                              0.0108954                                                         0.00921411                                                        0.00729949                                                             0.00716701                                                                         0.00710718                                                               0.006967                                                                           0.006967                                                         0.00564899                                                         0.00369334                                                                   0.00281637                                                                         0.00228729                                                                         0.00194796                                                        0.000762429                                                            0.000762429                                                                                                       0.000762429                                                                                     0.000381215                                          0.000190607                                                        0.000190607                                                        0.000190607                                                                  0.000190607                                      0.0001171                               1.70948e-06                                                            9.15079e-29                                                4.89094e-29                                                       4.89094e-29
Phosphatidylglycerol_(dihexadec-9-enoyl,_n-C16_1)
-outgoing 0.0109612
                                                phosphatidylglycerol_transport_via_ABC_system_(n-C16_1,_periplasm)                                                                                                           Biomass
                                                                                                            65.39%                                                                                                            34.61%
                                                                                                        0.00716701                                                                                                         0.0037942
-incoming 0.0109612
                                                              phosphatidylglycerol_phosphate_phosphatase_(n-C16_1)
                                                                                                              100%
                                                                                                         0.0109612
Phosphatidylglycerol_(dihexadec-9-enoyl,_n-C16_1)[p]
-outgoing 0.00716701
                                                                       cardiolipin_synthase_(periplasmic,_n-C16_1)                                                                                                           Biomass
                                                                                                            54.62%                                                                                                            45.38%
                                                                                                        0.00391472                                                                                                        0.00325229
-incoming 0.00716701
                                                phosphatidylglycerol_transport_via_ABC_system_(n-C16_1,_periplasm)
                                                                                                              100%
                                                                                                        0.00716701
Phosphatidylglycerol_(dihexadecanoyl,_n-C16_0)
-outgoing 0.0140921
                                                phosphatidylglycerol_transport_via_ABC_system_(n-C16_0,_periplasm)                                                                                                           Biomass
                                                                                                            65.38%                                                                                                            34.62%
                                                                                                        0.00921411                                                                                                        0.00487801
-incoming 0.0140921
                                                              phosphatidylglycerol_phosphate_phosphatase_(n-C16_0)
                                                                                                              100%
                                                                                                         0.0140921
Phosphatidylglycerol_(dihexadecanoyl,_n-C16_0)[p]
-outgoing 0.00921411
                                                                       cardiolipin_synthase_(periplasmic,_n-C16_0)                                                                                                           Biomass
                                                                                                            54.62%                                                                                                            45.38%
                                                                                                        0.00503272                                                                                                         0.0041814
-incoming 0.00921411
                                                phosphatidylglycerol_transport_via_ABC_system_(n-C16_0,_periplasm)
                                                                                                              100%
                                                                                                        0.00921411
Phosphatidylglycerol_(dioctadec-11-enoyl,_n-C18_1)
-outgoing 0.00564899
                                                phosphatidylglycerol_transport_via_ABC_system_(n-C18_1,_periplasm)                                                                                                           Biomass
                                                                                                            65.38%                                                                                                            34.62%
                                                                                                        0.00369334                                                                                                        0.00195565
-incoming 0.00564899
                                                              phosphatidylglycerol_phosphate_phosphatase_(n-C18_1)
                                                                                                              100%
                                                                                                        0.00564899
Phosphatidylglycerol_(dioctadec-11-enoyl,_n-C18_1)[p]
-outgoing 0.00369334
                                                                       cardiolipin_synthase_(periplasmic,_n-C18_1)                                                                                                           Biomass
                                                                                                            54.62%                                                                                                            45.38%
                                                                                                        0.00201719                                                                                                        0.00167615
-incoming 0.00369334
                                                phosphatidylglycerol_transport_via_ABC_system_(n-C18_1,_periplasm)
                                                                                                              100%
                                                                                                        0.00369334
Phosphoenolpyruvate
-outgoing 16.2977
                                                                   D-glucose_transport_via_PEP_Pyr_PTS_(periplasm)                                                                                   phosphoenolpyruvate_carboxylase                                                   Dihydroxyacetone_kinase            3-deoxy-D-arabino-heptulosonate_7-phosphate_synthetase                        3-phosphoshikimate_1-carboxyvinyltransferase                UDP-N-acetylglucosamine_1-carboxyvinyltransferase        3-deoxy_-D-manno-octulosonic_-acid_8-phosphate_synthase
                                                                                                            67.49%                                                                                                            15.35%                                                                    12.99%                                                            1.951%                                                              1.951%                                                          0.1446%                                                        0.1282%
                                                                                                                11                                                                                                             2.501                                                                    2.1164                                                          0.317899                                                            0.317899                                                        0.0235712                                                       0.020901
-incoming 16.2977
                                                                                                           enolase
                                                                                                              100%
                                                                                                           16.2977
Prephenate
-outgoing 0.268591
                                                                                            prephenate_dehydratase                                                                                          prephenate_dehydrogenase
                                                                                                            57.29%                                                                                                            42.71%
                                                                                                          0.153871                                                                                                           0.11472
-incoming 0.268591
                                                                                                 chorismate_mutase
                                                                                                              100%
                                                                                                          0.268591
Protoheme
-outgoing 0.000381215
                                                                                                   Heme_O_synthase                                                                                                           Biomass
                                                                                                               50%                                                                                                               50%
                                                                                                       0.000190607                                                                                                       0.000190607
-incoming 0.000381215
                                                                                                    Ferrochelatase
                                                                                                              100%
                                                                                                       0.000381215
Putrescine
-outgoing 0.0342016
                                                                                                           Biomass                                                                                               spermidine_synthase
                                                                                                            83.15%                                                                                                            16.85%
                                                                                                         0.0284373                                                                                                        0.00576438
-incoming 0.0342016
                                                                                           Ornithine_Decarboxylase
                                                                                                              100%
                                                                                                         0.0342016
Pyruvate
-outgoing 13.2991
                                                                                            pyruvate_dehydrogenase                                                                                             acetolactate_synthase                                                    L-alanine_transaminase                                      dihydrodipicolinate_synthase                                 2-aceto-2-hydroxybutanoate_synthase                          1-deoxy-D-xylulose_5-phosphate_synthase                                              pyruvate_synthase                              2-dehydro-3-deoxy-phosphogluconate_aldolase
                                                                                                            81.33%                                                                                                            10.92%                                                                     3.53%                                                             2.32%                                                              1.814%                                                         0.04545%                                                       0.04259%                                                               2.373e-28%
                                                                                                           10.8158                                                                                                           1.45227                                                                  0.469463                                                          0.308583                                                            0.241299                                                       0.00604473                                                     0.00566352                                                              3.15544e-29
-incoming 13.2991
                                                                   D-glucose_transport_via_PEP_Pyr_PTS_(periplasm)                                                                                           Dihydroxyacetone_kinase                                                     cystathionine_b-lyase                                             anthranilate_synthase                                            4-aminobenzoate_synthase                                                  isochorismatase 2-succinyl-6-hydroxy-2,4-cyclohexadiene_1-carboxylate_synthase                                                Chorismate_pyruvate_lyase                            D-lactate_dehydrogenase_001
                                                                                                            82.71%                                                                                                            15.91%                                                                    1.005%                                                            0.355%                                                           0.005733%                                                          0.0043%                                                      0.002866%                                                                0.001433%                                             2.002e-29%
                                                                                                                11                                                                                                            2.1164                                                                    0.1336                                                         0.0472108                                                         0.000762429                                                      0.000571822                                                    0.000381215                                                              0.000190607                                            2.66241e-30
Reduced_glutathione
-outgoing 0.000190607
                                                                                                           Biomass                                                        glutathione_export_via_ABC_system_(cytoplasm_to_periplasm)                                                  lactoylglutathione_lyase
                                                                                                              100%                                                                                                        2.566e-23%                                                                1.397e-24%
                                                                                                       0.000190607                                                                                                       4.89094e-29                                                               2.66241e-30
-incoming 0.000190607
                                                                                            glutathione_synthetase                                                                                  hydroxyacylglutathione_hydrolase
                                                                                                              100%                                                                                                        1.397e-24%
                                                                                                       0.000190607                                                                                                       2.66241e-30
Reduced_thioredoxin
-outgoing 0.298041
                                                                   phosphoadenylyl-sulfate_reductase_(thioredoxin)                                                                        ribonucleoside-diphosphate_reductase_(CDP)                                ribonucleoside-diphosphate_reductase_(GDP)                        ribonucleoside-diphosphate_reductase_(UDP)                          ribonucleoside-diphosphate_reductase_(ADP)
                                                                                                            71.08%                                                                                                            7.345%                                                                    7.345%                                                            7.114%                                                              7.114%
                                                                                                          0.211854                                                                                                         0.0218916                                                                 0.0218916                                                         0.0212019                                                           0.0212019
-incoming 0.298041
                                                                                     thioredoxin_reductase_(NADPH)
                                                                                                              100%
                                                                                                          0.298041
Riboflavin
-outgoing 0.000381215
                                                                                                 riboflavin_kinase                                                                                                           Biomass
                                                                                                               50%                                                                                                               50%
                                                                                                       0.000190607                                                                                                       0.000190607
-incoming 0.000381215
                                                                                           riboflavin_synthase_002
                                                                                                              100%
                                                                                                       0.000381215
S-Adenosyl-L-homocysteine
-outgoing 0.00114535
                                                                               S-adenosylhomocysteine_nucleosidase
                                                                                                              100%
                                                                                                        0.00114535
-incoming 0.00114535
                                                                                uroporphyrinogen_methyltransferase                                         S-adenosylmethione_2-demthylmenaquinole_methyltransferase_(menaquinone_8)                                 3-Dimethylubiquinonol_3-methyltransferase                      2-Octaprenyl-6-methoxy-benzoquinol_methylase                              2-octaprenyl-6-hydroxyphenol_methylase                                    Malonyl-CoA_methyltransferase
                                                                                                            33.28%                                                                                                            16.64%                                                                    16.64%                                                            16.64%                                                              16.64%                                                          0.1493%
                                                                                                       0.000381215                                                                                                       0.000190607                                                               0.000190607                                                       0.000190607                                                         0.000190607                                                      1.70948e-06
S-Adenosyl-L-methionine
-outgoing 0.00729949
                                                                                  adenosylmethionine_decarboxylase                                                                                uroporphyrinogen_methyltransferase S-adenosylmethione_2-demthylmenaquinole_methyltransferase_(menaquinone_8)                                                           Biomass                                                      tyrosine_lyase                        3-Dimethylubiquinonol_3-methyltransferase                   2-Octaprenyl-6-methoxy-benzoquinol_methylase                                   2-octaprenyl-6-hydroxyphenol_methylase                                       Lipoate_synthase                                                  Biotin_synthase             adenosylmethionine-8-amino-7-oxononanoate_transaminase              Malonyl-CoA_methyltransferase
                                                                                                            78.97%                                                                                                            5.222%                                                                    2.611%                                                            2.611%                                                              2.611%                                                           2.611%                                                         2.611%                                                                   2.611%                                               0.07026%                                                         0.02342%                                                           0.02342%                                   0.02342%
                                                                                                        0.00576438                                                                                                       0.000381215                                                               0.000190607                                                       0.000190607                                                         0.000190607                                                      0.000190607                                                    0.000190607                                                              0.000190607                                            5.12845e-06                                                      1.70948e-06                                                        1.70948e-06                                1.70948e-06
-incoming 0.00729949
                                                                                    methionine_adenosyltransferase
                                                                                                              100%
                                                                                                        0.00729949
Sedoheptulose_7-phosphate
-outgoing 1.71983
                                                                                                     transaldolase                                                                               sedoheptulose_7-phosphate_isomerase
                                                                                                            98.38%                                                                                                             1.62%
                                                                                                           1.69197                                                                                                          0.027868
-incoming 1.71983
                                                                                                 transketolase_001
                                                                                                              100%
                                                                                                           1.71983
Succinate
-outgoing 0.93651
                                                                            succinate_dehydrogenase_(irreversible)
                                                                                                              100%
                                                                                                           0.93651
-incoming 0.93651
                                                                             succinyl-CoA_synthetase_(ADP-forming)                                                                            succinyl-diaminopimelate_desuccinylase                                   O-succinylhomoserine_lyase_(L-cysteine)                            protoporphyrinogen_oxidase_(anaerobic)
                                                                                                            52.66%                                                                                                            32.95%                                                                    14.27%                                                           0.1221%
                                                                                                          0.493183                                                                                                          0.308583                                                                    0.1336                                                        0.00114364
Succinyl-CoA
-outgoing 0.93545
                                                                             succinyl-CoA_synthetase_(ADP-forming)                                                                                tetrahydrodipicolinate_succinylase                                          homoserine_O-succinyltransferase                                                           Biomass
                                                                                                            52.72%                                                                                                            32.99%                                                                    14.28%                                                         0.008954%
                                                                                                          0.493183                                                                                                          0.308583                                                                    0.1336                                                       8.37647e-05
-incoming 0.93545
                                                                                      2-Oxoglutarate_dehydrogenase
                                                                                                              100%
                                                                                                           0.93545
Sulfate
-outgoing 0.21538
                                                                                         Sulfate_adenyltransferase                                                                                                           Biomass
                                                                                                            98.36%                                                                                                            1.637%
                                                                                                          0.211854                                                                                                        0.00352666
-incoming 0.21538
                                                  sulfate_transport_in_via_proton_symport_(periplasm_to_cytoplasm)
                                                                                                              100%
                                                                                                           0.21538
UDP
-outgoing 0.362739
                                                                           nucleoside-diphosphate_kinase_(ATP_UDP)                                                                        ribonucleoside-diphosphate_reductase_(UDP)
                                                                                                            94.16%                                                                                                            5.845%
                                                                                                          0.341537                                                                                                         0.0212019
-incoming 0.362739
                                                                                                        UMP_kinase UDP-N-acetylglucosamine-N-acetylmuramyl-(pentapeptide)pyrophosphoryl-undecaprenol_N-acetylglucosamine_transferase                               glucosyltransferase_II_(LPS_core_synthesis)                      galactosyltransferase_I_(LPS_core_synthesis)                          glucosyltransferase_I_(LPS_core_synthesis)                                     Lipid_A_disaccaride_synthase                   glucosyltransferase_III_(LPS_core_synthesis)
                                                                                                             83.9%                                                                                                            6.498%                                                                    1.921%                                                            1.921%                                                              1.921%                                                           1.921%                                                         1.921%
                                                                                                          0.304332                                                                                                         0.0235712                                                                  0.006967                                                          0.006967                                                            0.006967                                                         0.006967                                                       0.006967
UDP-2,3-bis(3-hydroxytetradecanoyl)glucosamine
-outgoing 0.013934
                                                                                      Lipid_A_disaccaride_synthase                                                                                               UDP-sugar_hydrolase
                                                                                                               50%                                                                                                               50%
                                                                                                          0.006967                                                                                                          0.006967
-incoming 0.013934
                                                           UDP-3-O-(3-hydroxymyristoyl)glucosamine_acyltransferase
                                                                                                              100%
                                                                                                          0.013934
UDP-N-acetyl-D-glucosamine
-outgoing 0.0610764
 UDP-N-acetylglucosamine-N-acetylmuramyl-(pentapeptide)pyrophosphoryl-undecaprenol_N-acetylglucosamine_transferase                                                                 UDP-N-acetylglucosamine_1-carboxyvinyltransferase                                   UDP-N-acetylglucosamine_acyltransferase
                                                                                                            38.59%                                                                                                            38.59%                                                                    22.81%
                                                                                                         0.0235712                                                                                                         0.0235712                                                                  0.013934
-incoming 0.0610764
                                                                           UDP-N-acetylglucosamine_diphosphorylase
                                                                                                              100%
                                                                                                         0.0610764
UDPglucose
-outgoing 0.027868
                                                                       glucosyltransferase_II_(LPS_core_synthesis)                                                                      galactosyltransferase_I_(LPS_core_synthesis)                                glucosyltransferase_I_(LPS_core_synthesis)                      glucosyltransferase_III_(LPS_core_synthesis)
                                                                                                               25%                                                                                                               25%                                                                       25%                                                               25%
                                                                                                          0.006967                                                                                                          0.006967                                                                  0.006967                                                          0.006967
-incoming 0.027868
                                                        UTP-glucose-1-phosphate_uridylyltransferase_(irreversible)
                                                                                                              100%
                                                                                                          0.027868
UMP
-outgoing 0.304332
                                                                                                        UMP_kinase
                                                                                                              100%
                                                                                                          0.304332
-incoming 0.304332
                                                                              orotidine-5'-phosphate_decarboxylase                                      phospho-N-acetylmuramoyl-pentapeptide-transferase_(meso-2,6-diaminopimelate)                                                       UDP-sugar_hydrolase
                                                                                                            89.97%                                                                                                            7.745%                                                                    2.289%
                                                                                                          0.273794                                                                                                         0.0235712                                                                  0.006967
UTP
-outgoing 0.341537
                                                                                          CTP_synthase_(glutamine)                                                                                                           Biomass                                   UDP-N-acetylglucosamine_diphosphorylase        UTP-glucose-1-phosphate_uridylyltransferase_(irreversible)
                                                                                                             38.9%                                                                                                            35.06%                                                                    17.88%                                                             8.16%
                                                                                                          0.132842                                                                                                           0.11975                                                                 0.0610764                                                          0.027868
-incoming 0.341537
                                                                           nucleoside-diphosphate_kinase_(ATP_UDP)
                                                                                                              100%
                                                                                                          0.341537
Ubiquinol-8
-outgoing 33.0055
                                                       cytochrome_oxidase_bo3_(ubiquinol-8__4_protons)_(periplasm)                                                                                                           Biomass
                                                                                                              100%                                                                                                        0.0005775%
                                                                                                           33.0053                                                                                                       0.000190607
-incoming 33.0055
                                                         NADH_dehydrogenase_(ubiquinone-8_&_3_protons)_(periplasm)                                                                            succinate_dehydrogenase_(irreversible)                                dihydoorotic_acid_dehydrogenase_(quinone8)                                             Glycolate_oxidase_001                           3-Dimethylubiquinonol_3-methyltransferase
                                                                                                            96.33%                                                                                                            2.837%                                                                   0.8295%                                                          0.00231%                                                          0.0005775%
                                                                                                           31.7942                                                                                                           0.93651                                                                  0.273794                                                       0.000762429                                                         0.000190607
Ubiquinone-8
-outgoing 33.0053
                                                         NADH_dehydrogenase_(ubiquinone-8_&_3_protons)_(periplasm)                                                                            succinate_dehydrogenase_(irreversible)                                dihydoorotic_acid_dehydrogenase_(quinone8)                                             Glycolate_oxidase_001
                                                                                                            96.33%                                                                                                            2.837%                                                                   0.8295%                                                          0.00231%
                                                                                                           31.7942                                                                                                           0.93651                                                                  0.273794                                                       0.000762429
-incoming 33.0053
                                                       cytochrome_oxidase_bo3_(ubiquinol-8__4_protons)_(periplasm)
                                                                                                              100%
                                                                                                           33.0053
Undecaprenyl-diphospho-N-acetylmuramoyl-(N-acetylglucosamine)-L-ala-D-glu-meso-2,6-diaminopimeloyl-D-ala-D-ala
-outgoing 0.0235712
                                                                              murein_polymerizing_transglycosylase                                                       murein_polymerizing_transglycosylase_2_(three_linked_units)
                                                                                                            97.56%                                                                                                             2.44%
                                                                                                          0.022996                                                                                                       0.000575241
-incoming 0.0235712
 UDP-N-acetylglucosamine-N-acetylmuramyl-(pentapeptide)pyrophosphoryl-undecaprenol_N-acetylglucosamine_transferase
                                                                                                              100%
                                                                                                         0.0235712
Undecaprenyl_diphosphate
-outgoing 0.0236182
                                                                                        undecaprenyl-diphosphatase                                                                                                           Biomass
                                                                                                             99.8%                                                                                                            0.199%
                                                                                                         0.0235712                                                                                                       4.70108e-05
-incoming 0.0236182
                                                                              murein_polymerizing_transglycosylase                                                       murein_polymerizing_transglycosylase_2_(three_linked_units)                                         Undecaprenyl_diphosphate_synthase
                                                                                                            97.37%                                                                                                            2.436%                                                                    0.199%
                                                                                                          0.022996                                                                                                       0.000575241                                                               4.70108e-05
Uroporphyrinogen_III
-outgoing 0.000571822
                                                             uroporphyrinogen_decarboxylase_(uroporphyrinogen_III)                                                                                uroporphyrinogen_methyltransferase
                                                                                                            66.67%                                                                                                            33.33%
                                                                                                       0.000381215                                                                                                       0.000190607
-incoming 0.000571822
                                                                                     uroporphyrinogen-III_synthase
                                                                                                              100%
                                                                                                       0.000571822
[2Fe-2S]_iron-sulfur_cluster
-outgoing 2.3078e-05
                                                                                                           Biomass                                                                                                   Biotin_synthase
                                                                                                            92.59%                                                                                                            7.407%
                                                                                                       2.13685e-05                                                                                                       1.70948e-06
-incoming 2.3078e-05
                                                                                             ISC_[2Fe-2S]_Transfer                                                                                                  Lipoate_synthase
                                                                                                            88.89%                                                                                                            11.11%
                                                                                                       2.05138e-05                                                                                                       2.56422e-06
[4Fe-4S]_iron-sulfur_cluster
-outgoing 0.00656356
                                                                iron-sulfur_cluster_damage_(peroxide,_spontaneous)                                                                                                           Biomass                                                          Lipoate_synthase
                                                                                                            96.73%                                                                                                             3.23%                                                                  0.03907%
                                                                                                        0.00634902                                                                                                       0.000211976                                                               2.56422e-06
-incoming 0.00656356
                                                                                        iron-sulfur_cluster_repair                                                                                             ISC_[4Fe-4S]_Transfer
                                                                                                            96.73%                                                                                                            3.269%
                                                                                                        0.00634902                                                                                                        0.00021454
adenylated_molybdopterin
-outgoing 0.000210266
                                                                                      molybdenum_cofactor_synthase                                                                                  bis-molybdenum_cofactor_synthase
                                                                                                            52.85%                                                                                                            47.15%
                                                                                                       0.000111116                                                                                                         9.915e-05
-incoming 0.000210266
                                                                                 molybdopterin_adenylyltransferase
[truncated: 19,869 more chars]
